# Supplementary material for: Combining Metabolite-Based Pharmacophores with Bayesian Machine Learning Models for Mycobacterium tuberculosis Drug Discovery
Source: PLoS One. 2015 Oct 30;10(10):e0141076. doi: 10.1371/journal.pone.0141076 (PMC4627656; doi:10.1371/journal.pone.0141076)
Supplement: S1 Model Files — (ZIP) [file pone.0141076.s006.zip]

Archive with 81 entries (80 files):
- supplemental folder resubmit with model hypotheses/
- supplemental folder resubmit with model hypotheses/2-aminomuconate_semialdehyde_01_shape-2-aminomuconate_semialdehyde_01.chm
- supplemental folder resubmit with model hypotheses/2-dehydropantoate_01shape-2-dehydropantoate_01.chm
- supplemental folder resubmit with model hypotheses/2-hydroxyhexa-2_4_-dienoate_01_shape-2-hydroxyhexa-2_4_-dienoate_01.chm
- supplemental folder resubmit with model hypotheses/2-keto-3-methyl-valerate_01_shape-2-keto-3-methyl-valerate_01.chm
- supplemental folder resubmit with model hypotheses/2-oxoglutarate_01_shape-2-oxoglutarate_01.chm
- supplemental folder resubmit with model hypotheses/2-oxoisovalerate_01_shape-2-oxoisovalerate_01.chm
- supplemental folder resubmit with model hypotheses/2_3-dihydroxy-3-methylbutanoate_01_shape-2_3-dihydroxy-3-methylbutanoate_01.chm
- supplemental folder resubmit with model hypotheses/2_3-dihydroxy-3-methylvalerate_01_shape-2_3-dihydroxy-3-methylvalerate_01.chm
- supplemental folder resubmit with model hypotheses/3-phospho-serine_01_shape-3-phospho-serine_01.chm
- supplemental folder resubmit with model hypotheses/4-guanidinobutyrate_01shape-4-guanidinobutyrate_01.chm
- supplemental folder resubmit with model hypotheses/5-methyltetrahydropteroyltri-L-glutamate_01_shape-5-methyltetrahydropteroyltri-L-glutamate_01.chm
- supplemental folder resubmit with model hypotheses/5_10-methylenetetrahydrofolate_01shape-5_10-methylenetetrahydrofolate_01.chm
- supplemental folder resubmit with model hypotheses/5_10-methylenetetrahydrofolate_01_NO_shape-5_10-methylenetetrahydrofolate_01.chm
- supplemental folder resubmit with model hypotheses/6-hydroxymethyl-7_8-dihydropterin_01_shape-6-hydroxymethyl-7_8-dihydropterin_01.chm
- supplemental folder resubmit with model hypotheses/6-hydroxymethyl-dihydropterin_diphosphate_01_shape-6-hydroxymethyl-dihydropterin_diphosphate_01-(1)-6-hydroxymethyl-dihydropterin_diphosphate_01.chm
- supplemental folder resubmit with model hypotheses/6-hydroxymethyl-dihydropterin_diphosphate_01_shape-6-hydroxymethyl-dihydropterin_diphosphate_01.chm
- supplemental folder resubmit with model hypotheses/7-keto-8-aminopelargonate_01_shape-7-keto-8-aminopelargonate_01.chm
- supplemental folder resubmit with model hypotheses/acetoacetyl-CoA_01_shape-acetoacetyl-CoA_01.chm
- supplemental folder resubmit with model hypotheses/acetyl_CoA_01_shape-acetyl_CoA_01.chm
- supplemental folder resubmit with model hypotheses/aminocarboxymuconate_semialdehyde_01_NO_shape-aminocarboxymuconate_semialdehyde_01.chm
- supplemental folder resubmit with model hypotheses/aminocarboxymuconate_semialdehyde_01_shape-aminocarboxymuconate_semialdehyde_01.chm
- supplemental folder resubmit with model hypotheses/biotin_01_shape-biotin_01.chm
- supplemental folder resubmit with model hypotheses/D-erythrose-4-phosphate_01_shape-D-erythrose-4-phosphate_01.chm
- supplemental folder resubmit with model hypotheses/D-fructose-6-phosphate_01_shape-D-fructose-6-phosphate_01.chm
- supplemental folder resubmit with model hypotheses/D-fructose_01_shape-D-fructose_01.chm
- supplemental folder resubmit with model hypotheses/D-glyceraldehyde-3-phosphate_01shape-D-glyceraldehyde-3-phosphate_01.chm
- supplemental folder resubmit with model hypotheses/D-Sedoheptulose-7-phosphate_01_shape-D-Sedoheptulose-7-phosphate_01.chm
- supplemental folder resubmit with model hypotheses/D-serine_01_shape-D-serine_01.chm
- supplemental folder resubmit with model hypotheses/D-xylulose_01_shape-D-xylulose_01.chm
- supplemental folder resubmit with model hypotheses/imidazole_acetol-phosphate_01_shape-imidazole_acetol-phosphate_01.chm
- supplemental folder resubmit with model hypotheses/indole-3-acetamide_01shape-indole-3-acetamide_01.chm
- supplemental folder resubmit with model hypotheses/indole-3-acetate_01shape-indole-3-acetate_01.chm
- supplemental folder resubmit with model hypotheses/L(or_D)-O-phosphoserine_01_shape-L(or_D)-O-phosphoserine_01.chm
- supplemental folder resubmit with model hypotheses/L-alanine_01_shape-L-alanine_01.chm
- supplemental folder resubmit with model hypotheses/L-arginine_01_shape-L-arginine_01.chm
- supplemental folder resubmit with model hypotheses/L-citrulline_01_shape-L-citrulline_01.chm
- supplemental folder resubmit with model hypotheses/L-glutamate-5-phosphate_01_shape-L-glutamate-5-phosphate_01.chm
- supplemental folder resubmit with model hypotheses/L-glutamate_01_shape-L-glutamate_01.chm
- supplemental folder resubmit with model hypotheses/L-glutamate__-semialdehyde_01_shape-L-glutamate__-semialdehyde_01.chm
- supplemental folder resubmit with model hypotheses/L-histidinol-phosphate_01_shape-L-histidinol-phosphate_01.chm
- supplemental folder resubmit with model hypotheses/L-homocysteine_01_shape-L-homocysteine_01.chm
- supplemental folder resubmit with model hypotheses/L-methionine_01_shape-L-methionine_01.chm
- supplemental folder resubmit with model hypotheses/L-serine_01_shape-L-serine_01.chm
- supplemental folder resubmit with model hypotheses/L-tryptophan_01_shape-L-tryptophan_01.chm
- supplemental folder resubmit with model hypotheses/lipoamide_01_shape-lipoamide_01.chm
- supplemental folder resubmit with model hypotheses/menadiol_01_shape-menadiol_01.chm
- supplemental folder resubmit with model hypotheses/menadione_01_shape-menadione_01.chm
- supplemental folder resubmit with model hypotheses/N-carbamoyl-L-aspartate_01_NO_shape-N-carbamoyl-L-aspartate_01.chm
- supplemental folder resubmit with model hypotheses/N-carbamoyl-L-aspartate_01_shape-N-carbamoyl-L-aspartate_01.chm
- supplemental folder resubmit with model hypotheses/nicotinamide_01_shape-nicotinamide_01.chm
- supplemental folder resubmit with model hypotheses/nicotinate_01_shape-nicotinate_01.chm
- supplemental folder resubmit with model hypotheses/OPC4-3-hydroxylacylCoA_01_NO_shape-OPC4-3-hydroxylacylCoA_01.chm
- supplemental folder resubmit with model hypotheses/OPC4-3-hydroxylacylCoA_01_shape-OPC4-3-hydroxylacylCoA_01.chm
- supplemental folder resubmit with model hypotheses/OPC4-3-ketoacyl-CoA_01_NO_shape-OPC4-3-ketoacyl-CoA_01.chm
- supplemental folder resubmit with model hypotheses/OPC4-3-ketoacyl-CoA_01_shape-OPC4-3-ketoacyl-CoA_01.chm
- supplemental folder resubmit with model hypotheses/OPC6-3-hydroxyacylCoA_01_NO_shape-OPC6-3-hydroxyacylCoA_01.chm
- supplemental folder resubmit with model hypotheses/OPC6-3-hydroxyacylCoA_01_shape-OPC6-3-hydroxyacylCoA_01.chm
- supplemental folder resubmit with model hypotheses/OPC6-3-ketoacyl-CoA_01_NO_shape-OPC6-3-ketoacyl-CoA_01.chm
- supplemental folder resubmit with model hypotheses/OPC6-3-ketoacyl-CoA_01_shape-OPC6-3-ketoacyl-CoA_01.chm
- supplemental folder resubmit with model hypotheses/OPC8-3-hydroxyacyl-CoA_01_NO_shape-OPC8-3-hydroxyacyl-CoA_01.chm
- supplemental folder resubmit with model hypotheses/OPC8-3-hydroxyacyl-CoA_01_shape-OPC8-3-hydroxyacyl-CoA_01.chm
- supplemental folder resubmit with model hypotheses/OPC8-3-ketoacyl-CoA_01_NO_shape-OPC8-3-ketoacyl-CoA_01.chm
- supplemental folder resubmit with model hypotheses/OPC8-3-ketoacyl-CoA_01_shape-OPC8-3-ketoacyl-CoA_01.chm
- supplemental folder resubmit with model hypotheses/pimeloyl-CoA_01_NO_shape-pimeloyl-CoA_01.chm
- supplemental folder resubmit with model hypotheses/pimeloyl-CoA_01_shape-pimeloyl-CoA_01.chm
- supplemental folder resubmit with model hypotheses/precorrin-6B_01_NO_shape-precorrin-6B_01.chm
- supplemental folder resubmit with model hypotheses/precorrin-6B_01_shape-precorrin-6B_01.chm
- supplemental folder resubmit with model hypotheses/precorrin-8x_01_NO_shape-precorrin-8x_01.chm
- supplemental folder resubmit with model hypotheses/precorrin-8x_01_shape-precorrin-8x_01.chm
- supplemental folder resubmit with model hypotheses/propanoyl-CoA_01_NO_shape-propanoyl-CoA_01.chm
- supplemental folder resubmit with model hypotheses/propanoyl-CoA_01_shape-propanoyl-CoA_01.chm
- supplemental folder resubmit with model hypotheses/pyruvate_01_shape-pyruvate_01.chm
- supplemental folder resubmit with model hypotheses/S-acetyldihydrolipoamide_01_shape-S-acetyldihydrolipoamide_01.chm
- supplemental folder resubmit with model hypotheses/S-adenosyl-L-homocysteine_01_shape-S-adenosyl-L-homocysteine_01.chm
- supplemental folder resubmit with model hypotheses/S-adenosyl-L-methionine_01_shape-S-adenosyl-L-methionine_01.chm
- supplemental folder resubmit with model hypotheses/tetrahydrofolate_01shape-tetrahydrofolate_01.chm
- supplemental folder resubmit with model hypotheses/tetrahydropteroyl_tri-L-glutamate_01_NO_shape-tetrahydropteroyl_tri-L-glutamate_01.chm
- supplemental folder resubmit with model hypotheses/tetrahydropteroyl_tri-L-glutamate_01_shape-tetrahydropteroyl_tri-L-glutamate_01.chm
- supplemental folder resubmit with model hypotheses/_-D-glucose_01_shape-_-D-glucose_01.chm
- supplemental folder resubmit with model hypotheses/_-D-xylopyranose_01_shape-_-D-xylopyranose_01.chm
