# Supplementary material for: Combining Metabolite-Based Pharmacophores with Bayesian Machine Learning Models for Mycobacterium tuberculosis Drug Discovery
Source: PLoS One. 2015 Oct 30;10(10):e0141076. doi: 10.1371/journal.pone.0141076 (PMC4627656; doi:10.1371/journal.pone.0141076)
Supplement: S1 Model Files — (ZIP) [file pone.0141076.s006.zip › supplemental folder resubmit with model hypotheses/2-oxoglutarate_01_shape-2-oxoglutarate_01.chm]

!BioCAD CHM format, all rights reserved
!Fri Apr 26 13:50:24 2013
!VERSION 1.1
QUERY 2-oxoglutarate_01
{
  AND trifluorosulfonamide1 ( )
  {
    ATTRIBUTES :
      COORD2D ( 0 0 ) ;
      COORD3D ( -187.1 557.8 -6.5 ) ;
    TOPOLOGY :
      ATOM #F#31
    ELEMENTS ( F )
    ALIPHATIC
    EXOCYCLIC
    HCOUNT ( 0 )
    COORD2D ( 0 0 )
    COORD3D ( -166.6 375.4 -12.7 ) ;
      ATOM #F#41
    ELEMENTS ( F )
    ALIPHATIC
    EXOCYCLIC
    HCOUNT ( 0 )
    COORD2D ( 0 0 )
    COORD3D ( 6.7 502.3 70.0 ) ;
      ATOM #C#51
    ELEMENTS ( C )
    ALIPHATIC
    EXOCYCLIC
    HCOUNT ( 0 )
    COORD2D ( 0 0 )
    COORD3D ( -98.7 498.5 -23.6 ) ;
      ATOM #H#61
    ELEMENTS ( H )
    COORD2D ( 0 0 )
    COORD3D ( -406.6 492.1 -8.8 ) ;
      ATOM #N#71
    ELEMENTS ( N )
    ALIPHATIC
    EXOCYCLIC
    HCOUNT ( 1 )
    COORD2D ( 0 0 )
    COORD3D ( -371.5 569.4 44.2 ) ;
      ATOM #O#81
    ELEMENTS ( O )
    ALIPHATIC
    EXOCYCLIC
    HCOUNT ( 0 )
    COORD2D ( 0 0 )
    COORD3D ( -221.7 723.5 -110.6 ) ;
      ATOM #O#91
    ELEMENTS ( O )
    ALIPHATIC
    EXOCYCLIC
    HCOUNT ( 0 )
    COORD2D ( 0 0 )
    COORD3D ( -165.2 713.2 127.4 ) ;
      ATOM #F#101
    ELEMENTS ( F )
    ALIPHATIC
    EXOCYCLIC
    HCOUNT ( 0 )
    COORD2D ( 0 0 )
    COORD3D ( -46.4 512.0 -153.9 ) ;
      ATOM #S#111
    ELEMENTS ( S )
    ALIPHATIC
    EXOCYCLIC
    HCOUNT ( 0 )
    COORD2D ( 0 0 )
    COORD3D ( -213.7 634.2 9.6 ) ;
      BOND 5-61 ( #H#61 #N#71 ) ;
      BOND 10-61 ( #S#111 #N#71 ) EXOCYCLIC ;
      BOND 10-71 ( #S#111 #O#81 ) DOUBLE EXOCYCLIC ;
      BOND 10-81 ( #S#111 #O#91 ) DOUBLE EXOCYCLIC ;
      BOND 4-31 ( #C#51 #F#41 ) EXOCYCLIC ;
      BOND 4-101 ( #C#51 #S#111 ) EXOCYCLIC ;
      BOND 4-91 ( #C#51 #F#101 ) EXOCYCLIC ;
      BOND 4-21 ( #C#51 #F#31 ) EXOCYCLIC ;
    OBJECTS :
    CONSTRAINTS :
  }
  AND sulfonic_acid1 ( )
  {
    ATTRIBUTES :
      COORD2D ( 0 0 ) ;
      COORD3D ( -226.4 126.9 13.3 ) ;
    TOPOLOGY :
      ATOM #O#131
    ELEMENTS ( O )
    ALIPHATIC
    EXOCYCLIC
    HCOUNT ( 0 )
    COORD2D ( 0 0 )
    COORD3D ( -316.2 34.3 -73.4 ) ;
      ATOM #H#141
    ELEMENTS ( H )
    COORD2D ( 0 0 )
    COORD3D ( -301.7 285.1 57.2 ) ;
      ATOM #O#151
    ELEMENTS ( O )
    ALIPHATIC
    EXOCYCLIC
    HCOUNT ( 1 )
    COORD2D ( 0 0 )
    COORD3D ( -236.4 223.2 91.0 ) ;
      ATOM #S#161
    ELEMENTS ( S )
    ALIPHATIC
    EXOCYCLIC
    HCOUNT ( 0 )
    COORD2D ( 0 0 )
    COORD3D ( -195.3 112.1 -31.0 ) ;
      ATOM #O#171
    ELEMENTS ( O )
    ALIPHATIC
    EXOCYCLIC
    HCOUNT ( 0 )
    COORD2D ( 0 0 )
    COORD3D ( -93.4 15.7 22.4 ) ;
      BOND 15-161 ( #S#161 #O#171 ) DOUBLE EXOCYCLIC ;
      BOND 14-151 ( #O#151 #S#161 ) EXOCYCLIC ;
      BOND 14-131 ( #O#151 #H#141 ) ;
      BOND 15-121 ( #S#161 #O#131 ) DOUBLE EXOCYCLIC ;
    OBJECTS :
      POINT point-11
    COORD2D ( 0 0 )
    COORD3D ( -215.3 91.1 13.3 )
    CENTROID ( #O#151 #O#171 #O#131 ) ;
    CONSTRAINTS :
  }
  AND phosphoryl1 ( )
  {
    ATTRIBUTES :
      COORD2D ( 0 0 ) ;
      COORD3D ( -172.6 -291.1 -19.2 ) ;
    TOPOLOGY :
      ATOM #H#201
    ELEMENTS ( H )
    COORD2D ( 0 0 )
    COORD3D ( -55.6 -426.8 26.7 ) ;
      ATOM #O#211
    ELEMENTS ( O )
    ALIPHATIC
    EXOCYCLIC
    HCOUNT ( 0 )
    COORD2D ( 0 0 )
    COORD3D ( -289.3 -353.7 -113.1 ) ;
      ATOM #H#221
    ELEMENTS ( H )
    COORD2D ( 0 0 )
    COORD3D ( -262.2 -114.1 35.4 ) ;
      ATOM #O#231
    ELEMENTS ( O )
    ALIPHATIC
    EXOCYCLIC
    HCOUNT ( 1 )
    COORD2D ( 0 0 )
    COORD3D ( -195.1 -178.6 58.8 ) ;
      ATOM #P#241
    ELEMENTS ( P )
    ALIPHATIC
    EXOCYCLIC
    HCOUNT ( 0 )
    COORD2D ( 0 0 )
    COORD3D ( -164.7 -279.7 -74.4 ) ;
      ATOM #O#251
    ELEMENTS ( O )
    ALIPHATIC
    EXOCYCLIC
    HCOUNT ( 1 )
    COORD2D ( 0 0 )
    COORD3D ( -59.7 -380.3 -37.2 ) ;
      BOND 24-191 ( #O#251 #H#201 ) ;
      BOND 23-241 ( #P#241 #O#251 ) EXOCYCLIC ;
      BOND 22-231 ( #O#231 #P#241 ) EXOCYCLIC ;
      BOND 22-211 ( #O#231 #H#221 ) ;
      BOND 23-201 ( #P#241 #O#211 ) DOUBLE EXOCYCLIC ;
    OBJECTS :
      POINT point-21
    COORD2D ( 0 0 )
    COORD3D ( -181.4 -304.2 -30.5 )
    CENTROID ( #O#231 #O#211 #O#251 ) ;
    CONSTRAINTS :
  }
  AND acidic_OH-11 ( )
  {
    ATTRIBUTES :
      COORD2D ( 0 0 ) ;
      COORD3D ( 321.0 578.7 66.2 ) ;
    TOPOLOGY :
      ATOM #O#291
    ELEMENTS ( O )
    ALIPHATIC
    EXOCYCLIC
    HCOUNT ( 0 )
    COORD2D ( 0 0 )
    COORD3D ( 262.4 463.5 -22.8 ) ;
      ATOM #H#301
    ELEMENTS ( H )
    COORD2D ( 0 0 )
    COORD3D ( 289.4 703.0 125.7 ) ;
      ATOM #O#311
    ELEMENTS ( O )
    ALIPHATIC
    EXOCYCLIC
    HCOUNT ( 1 )
    COORD2D ( 0 0 )
    COORD3D ( 356.6 638.5 149.1 ) ;
      ATOM #S#321
    ELEMENTS ( C P S )
    ALIPHATIC
    EXOCYCLIC
    HCOUNT ( 0 )
    COORD2D ( 0 0 )
    COORD3D ( 387.0 537.3 15.9 ) ;
      BOND 30-311 ( #O#311 #S#321 ) EXOCYCLIC ;
      BOND 30-291 ( #O#311 #H#301 ) ;
      BOND 31-281 ( #S#321 #O#291 ) DOUBLE EXOCYCLIC ;
    OBJECTS :
      POINT pnt-11
    COORD2D ( 0 0 )
    COORD3D ( 309.5 551.0 63.1 )
    CENTROID ( #O#291 #O#311 ) ;
    CONSTRAINTS :
  }
  AND Exclude_sulfonic_acid1 ( )
  {
    ATTRIBUTES :
      COORD2D ( 0 0 ) ;
      COORD3D ( 854.1 524.0 97.8 ) ;
    TOPOLOGY :
      ATOM #O#341
    ELEMENTS ( O )
    ALIPHATIC
    EXOCYCLIC
    HCOUNT ( 0 )
    COORD2D ( 0 0 )
    COORD3D ( 755.7 449.2 19.0 ) ;
      ATOM #H#351
    ELEMENTS ( H )
    COORD2D ( 0 0 )
    COORD3D ( 782.8 688.8 167.5 ) ;
      ATOM #O#361
    ELEMENTS ( O )
    ALIPHATIC
    EXOCYCLIC
    HCOUNT ( 1 )
    COORD2D ( 0 0 )
    COORD3D ( 849.9 624.3 190.9 ) ;
      ATOM #S#371
    ELEMENTS ( S )
    ALIPHATIC
    EXOCYCLIC
    HCOUNT ( 0 )
    COORD2D ( 0 0 )
    COORD3D ( 880.3 523.2 57.7 ) ;
      ATOM #O#381
    ELEMENTS ( O )
    ALIPHATIC
    EXOCYCLIC
    HCOUNT ( 0 )
    COORD2D ( 0 0 )
    COORD3D ( 985.2 422.6 94.9 ) ;
      BOND 36-371 ( #S#371 #O#381 ) DOUBLE EXOCYCLIC ;
      BOND 35-361 ( #O#361 #S#371 ) EXOCYCLIC ;
      BOND 35-341 ( #O#361 #H#351 ) ;
      BOND 36-331 ( #S#371 #O#341 ) DOUBLE EXOCYCLIC ;
    OBJECTS :
      POINT pnt-21
    COORD2D ( 0 0 )
    COORD3D ( 870.4 435.9 57.0 )
    CENTROID ( #O#381 #O#341 ) ;
    CONSTRAINTS :
  }
  AND Exclude_phosphoryl1 ( )
  {
    ATTRIBUTES :
      COORD2D ( 0 0 ) ;
      COORD3D ( 874.9 129.1 72.8 ) ;
    TOPOLOGY :
      ATOM #H#401
    ELEMENTS ( H )
    COORD2D ( 0 0 )
    COORD3D ( 740.0 1.6 3.3 ) ;
      ATOM #O#411
    ELEMENTS ( O )
    ALIPHATIC
    EXOCYCLIC
    HCOUNT ( 1 )
    COORD2D ( 0 0 )
    COORD3D ( 791.2 61.0 -8.7 ) ;
      ATOM #H#421
    ELEMENTS ( H )
    COORD2D ( 0 0 )
    COORD3D ( 818.2 300.5 139.8 ) ;
      ATOM #O#431
    ELEMENTS ( O )
    ALIPHATIC
    EXOCYCLIC
    HCOUNT ( 1 )
    COORD2D ( 0 0 )
    COORD3D ( 885.4 236.0 163.2 ) ;
      ATOM #P#441
    ELEMENTS ( P )
    ALIPHATIC
    EXOCYCLIC
    HCOUNT ( 0 )
    COORD2D ( 0 0 )
    COORD3D ( 915.8 134.8 29.9 ) ;
      ATOM #O#451
    ELEMENTS ( O )
    ALIPHATIC
    EXOCYCLIC
    HCOUNT ( 0 )
    COORD2D ( 0 0 )
    COORD3D ( 1020.7 34.4 67.2 ) ;
      BOND 40-391 ( #O#411 #H#401 ) ;
      BOND 43-441 ( #P#441 #O#451 ) DOUBLE EXOCYCLIC ;
      BOND 42-431 ( #O#431 #P#441 ) EXOCYCLIC ;
      BOND 42-411 ( #O#431 #H#421 ) ;
      BOND 43-401 ( #P#441 #O#411 ) EXOCYCLIC ;
    OBJECTS :
      POINT pnt-31
    COORD2D ( 0 0 )
    COORD3D ( 953.0 135.2 115.2 )
    CENTROID ( #O#451 #O#431 ) ;
    CONSTRAINTS :
  }
  EXCLUDE acidic_OH_withExclusions1 ( acidic_OH-11 Exclude_sulfonic_acid1 Exclude_phosphoryl1 )
  {
    ATTRIBUTES :
      COORD2D ( 0 0 ) ;
      COORD3D ( 0.0 0.0 0.0 ) ;
    PRESENT ( acidic_OH-11 ) ;
    ABSENT ( Exclude_sulfonic_acid1 Exclude_phosphoryl1 ) ;
    CONSTRAINTS :
      MAP acidic_OH-11/#O#291
    ( Exclude_sulfonic_acid1/#O#341 Exclude_phosphoryl1/#O#451 ) ;
      MAP acidic_OH-11/#H#301
    ( Exclude_sulfonic_acid1/#H#351 Exclude_phosphoryl1/#H#421 ) ;
      MAP acidic_OH-11/#O#311
    ( Exclude_sulfonic_acid1/#O#361 Exclude_phosphoryl1/#O#431 ) ;
      MAP acidic_OH-11/#S#321
    ( Exclude_sulfonic_acid1/#S#371 Exclude_phosphoryl1/#P#441 ) ;
      MAP acidic_OH-11/30-311
    ( Exclude_sulfonic_acid1/35-361 Exclude_phosphoryl1/42-431 ) ;
      MAP acidic_OH-11/30-291
    ( Exclude_sulfonic_acid1/35-341 Exclude_phosphoryl1/42-411 ) ;
      MAP acidic_OH-11/31-281
    ( Exclude_sulfonic_acid1/36-331 Exclude_phosphoryl1/43-441 ) ;
      MAP acidic_OH-11/pnt-11
    ( Exclude_sulfonic_acid1/pnt-21 Exclude_phosphoryl1/pnt-31 ) ;
  }
  AND tetrazole_N-11 ( )
  {
    ATTRIBUTES :
      COORD2D ( 0 0 ) ;
      COORD3D ( 409.8 -207.0 9.4 ) ;
    TOPOLOGY :
      ATOM #C#511
    ELEMENTS ( C )
    AROMATIC
    ENDOCYCLIC
    BRIDGEHEAD
    HCOUNT ( 0 )
    LPCOUNT ( 0 )
    COORD2D ( 0 0 )
    COORD3D ( 471.8 -103.8 9.4 ) ;
      ATOM #N#521
    ELEMENTS ( N )
    AROMATIC
    ENDOCYCLIC
    BRIDGEHEAD
    HCOUNT ( 0 1 )
    LPCOUNT ( 0 1 )
    COORD2D ( 0 0 )
    COORD3D ( 515.8 -229.8 9.4 ) ;
      ATOM #N#531
    ELEMENTS ( N )
    AROMATIC
    ENDOCYCLIC
    BRIDGEHEAD
    HCOUNT ( 0 1 )
    LPCOUNT ( 0 1 )
    COORD2D ( 0 0 )
    COORD3D ( 419.8 -323.8 9.4 ) ;
      ATOM #N#541
    ELEMENTS ( N )
    AROMATIC
    ENDOCYCLIC
    BRIDGEHEAD
    HCOUNT ( 0 1 )
    LPCOUNT ( 0 1 )
    COORD2D ( 0 0 )
    COORD3D ( 301.8 -253.8 9.4 ) ;
      ATOM #N#551
    ELEMENTS ( N )
    AROMATIC
    ENDOCYCLIC
    BRIDGEHEAD
    HCOUNT ( 0 1 )
    LPCOUNT ( 0 1 )
    COORD2D ( 0 0 )
    COORD3D ( 339.8 -123.8 9.4 ) ;
      BOND 50-511 ( #C#511 #N#521 ) AROMATIC ENDOCYCLIC ;
      BOND 51-521 ( #N#521 #N#531 ) AROMATIC ENDOCYCLIC ;
      BOND 52-531 ( #N#531 #N#541 ) AROMATIC ENDOCYCLIC ;
      BOND 53-541 ( #N#541 #N#551 ) AROMATIC ENDOCYCLIC ;
      BOND 50-541 ( #C#511 #N#551 ) AROMATIC ENDOCYCLIC ;
    OBJECTS :
    CONSTRAINTS :
  }
  AND Exclude_redundant_mappingN11 ( )
  {
    ATTRIBUTES :
      COORD2D ( 0 0 ) ;
      COORD3D ( 807.2 -284.2 8.8 ) ;
    TOPOLOGY :
      ATOM #C#611
    ELEMENTS ( C )
    AROMATIC
    ENDOCYCLIC
    BRIDGEHEAD
    HCOUNT ( 0 )
    LPCOUNT ( 0 )
    COORD2D ( 0 0 )
    COORD3D ( 869.2 -181.0 8.8 ) ;
      ATOM #N#621
    ELEMENTS ( N )
    AROMATIC
    ENDOCYCLIC
    BRIDGEHEAD
    HCOUNT ( 0 )
    LPCOUNT ( 0 1 )
    COORD2D ( 0 0 )
    COORD3D ( 913.2 -307.0 8.8 ) ;
      ATOM #N#631
    ELEMENTS ( N )
    AROMATIC
    ENDOCYCLIC
    BRIDGEHEAD
    HCOUNT ( 0 )
    LPCOUNT ( 0 1 )
    COORD2D ( 0 0 )
    COORD3D ( 817.2 -401.0 8.8 ) ;
      ATOM #N#641
    ELEMENTS ( N )
    AROMATIC
    ENDOCYCLIC
    BRIDGEHEAD
    HCOUNT ( 0 )
    LPCOUNT ( 0 1 )
    COORD2D ( 0 0 )
    COORD3D ( 699.2 -331.0 8.8 ) ;
      ATOM #N#651
    ELEMENTS ( N )
    AROMATIC
    ENDOCYCLIC
    BRIDGEHEAD
    HCOUNT ( 0 )
    LPCOUNT ( 0 1 )
    COORD2D ( 0 0 )
    COORD3D ( 737.2 -201.0 8.8 ) ;
      BOND 60-611 ( #C#611 #N#621 ) AROMATIC ENDOCYCLIC ;
      BOND 61-621 ( #N#621 #N#631 ) AROMATIC ENDOCYCLIC ;
      BOND 62-631 ( #N#631 #N#641 ) AROMATIC ENDOCYCLIC ;
      BOND 63-641 ( #N#641 #N#651 ) AROMATIC ENDOCYCLIC ;
      BOND 60-641 ( #C#611 #N#651 ) AROMATIC ENDOCYCLIC ;
    OBJECTS :
    CONSTRAINTS :
  }
  EXCLUDE tetrazole_N1_withExclusions1 ( tetrazole_N-11 Exclude_redundant_mappingN11 )
  {
    ATTRIBUTES :
      COORD2D ( 0 0 ) ;
      COORD3D ( 0.0 0.0 0.0 ) ;
    PRESENT ( tetrazole_N-11 ) ;
    ABSENT ( Exclude_redundant_mappingN11 ) ;
    CONSTRAINTS :
      MAP tetrazole_N-11/#C#511
    ( Exclude_redundant_mappingN11/#C#611 ) ;
      MAP tetrazole_N-11/#N#521
    ( Exclude_redundant_mappingN11/#N#621 ) ;
      MAP tetrazole_N-11/#N#531
    ( Exclude_redundant_mappingN11/#N#631 ) ;
      MAP tetrazole_N-11/#N#541
    ( Exclude_redundant_mappingN11/#N#641 ) ;
      MAP tetrazole_N-11/#N#551
    ( Exclude_redundant_mappingN11/#N#651 ) ;
      MAP tetrazole_N-11/50-511
    ( Exclude_redundant_mappingN11/60-611 ) ;
      MAP tetrazole_N-11/51-521
    ( Exclude_redundant_mappingN11/61-621 ) ;
      MAP tetrazole_N-11/52-531
    ( Exclude_redundant_mappingN11/62-631 ) ;
      MAP tetrazole_N-11/53-541
    ( Exclude_redundant_mappingN11/63-641 ) ;
      MAP tetrazole_N-11/50-541
    ( Exclude_redundant_mappingN11/60-641 ) ;
  }
  AND tetrazole_N-21 ( )
  {
    ATTRIBUTES :
      COORD2D ( 0 0 ) ;
      COORD3D ( 404.4 -558.4 -34.3 ) ;
    TOPOLOGY :
      ATOM #C#721
    ELEMENTS ( C )
    AROMATIC
    ENDOCYCLIC
    BRIDGEHEAD
    HCOUNT ( 0 )
    LPCOUNT ( 0 )
    COORD2D ( 0 0 )
    COORD3D ( 466.4 -455.2 -34.3 ) ;
      ATOM #N#731
    ELEMENTS ( N )
    AROMATIC
    ENDOCYCLIC
    BRIDGEHEAD
    HCOUNT ( 0 1 )
    LPCOUNT ( 0 1 )
    COORD2D ( 0 0 )
    COORD3D ( 510.4 -581.2 -34.3 ) ;
      ATOM #N#741
    ELEMENTS ( N )
    AROMATIC
    ENDOCYCLIC
    BRIDGEHEAD
    HCOUNT ( 0 1 )
    LPCOUNT ( 0 1 )
    COORD2D ( 0 0 )
    COORD3D ( 414.4 -675.2 -34.3 ) ;
      ATOM #N#751
    ELEMENTS ( N )
    AROMATIC
    ENDOCYCLIC
    BRIDGEHEAD
    HCOUNT ( 0 1 )
    LPCOUNT ( 0 1 )
    COORD2D ( 0 0 )
    COORD3D ( 296.4 -605.2 -34.3 ) ;
      ATOM #N#761
    ELEMENTS ( N )
    AROMATIC
    ENDOCYCLIC
    BRIDGEHEAD
    HCOUNT ( 0 1 )
    LPCOUNT ( 0 1 )
    COORD2D ( 0 0 )
    COORD3D ( 334.4 -475.2 -34.3 ) ;
      BOND 71-721 ( #C#721 #N#731 ) AROMATIC ENDOCYCLIC ;
      BOND 72-731 ( #N#731 #N#741 ) AROMATIC ENDOCYCLIC ;
      BOND 73-741 ( #N#741 #N#751 ) AROMATIC ENDOCYCLIC ;
      BOND 74-751 ( #N#751 #N#761 ) AROMATIC ENDOCYCLIC ;
      BOND 71-751 ( #C#721 #N#761 ) AROMATIC ENDOCYCLIC ;
    OBJECTS :
    CONSTRAINTS :
  }
  AND Exclude_redundant_mappingN21 ( )
  {
    ATTRIBUTES :
      COORD2D ( 0 0 ) ;
      COORD3D ( 875.7 -642.0 -21.0 ) ;
    TOPOLOGY :
      ATOM #C#821
    ELEMENTS ( C )
    AROMATIC
    ENDOCYCLIC
    BRIDGEHEAD
    HCOUNT ( 0 )
    LPCOUNT ( 0 )
    COORD2D ( 0 0 )
    COORD3D ( 937.7 -538.8 -21.0 ) ;
      ATOM #N#831
    ELEMENTS ( N )
    AROMATIC
    ENDOCYCLIC
    BRIDGEHEAD
    HCOUNT ( 0 )
    LPCOUNT ( 0 1 )
    COORD2D ( 0 0 )
    COORD3D ( 981.7 -664.8 -21.0 ) ;
      ATOM #N#841
    ELEMENTS ( N )
    AROMATIC
    ENDOCYCLIC
    BRIDGEHEAD
    HCOUNT ( 0 )
    LPCOUNT ( 0 1 )
    COORD2D ( 0 0 )
    COORD3D ( 885.7 -758.8 -21.0 ) ;
      ATOM #N#851
    ELEMENTS ( N )
    AROMATIC
    ENDOCYCLIC
    BRIDGEHEAD
    HCOUNT ( 0 )
    LPCOUNT ( 0 1 )
    COORD2D ( 0 0 )
    COORD3D ( 767.7 -688.8 -21.0 ) ;
      ATOM #N#861
    ELEMENTS ( N )
    AROMATIC
    ENDOCYCLIC
    BRIDGEHEAD
    HCOUNT ( 0 )
    LPCOUNT ( 0 1 )
    COORD2D ( 0 0 )
    COORD3D ( 805.7 -558.8 -21.0 ) ;
      BOND 81-821 ( #C#821 #N#831 ) AROMATIC ENDOCYCLIC ;
      BOND 82-831 ( #N#831 #N#841 ) AROMATIC ENDOCYCLIC ;
      BOND 83-841 ( #N#841 #N#851 ) AROMATIC ENDOCYCLIC ;
      BOND 84-851 ( #N#851 #N#861 ) AROMATIC ENDOCYCLIC ;
      BOND 81-851 ( #C#821 #N#861 ) AROMATIC ENDOCYCLIC ;
    OBJECTS :
    CONSTRAINTS :
  }
  EXCLUDE tetrazole_N2_withExclusions1 ( tetrazole_N-21 Exclude_redundant_mappingN21 )
  {
    ATTRIBUTES :
      COORD2D ( 0 0 ) ;
      COORD3D ( 0.0 0.0 0.0 ) ;
    PRESENT ( tetrazole_N-21 ) ;
    ABSENT ( Exclude_redundant_mappingN21 ) ;
    CONSTRAINTS :
      MAP tetrazole_N-21/#C#721
    ( Exclude_redundant_mappingN21/#C#821 ) ;
      MAP tetrazole_N-21/#N#731
    ( Exclude_redundant_mappingN21/#N#831 ) ;
      MAP tetrazole_N-21/#N#741
    ( Exclude_redundant_mappingN21/#N#841 ) ;
      MAP tetrazole_N-21/#N#751
    ( Exclude_redundant_mappingN21/#N#851 ) ;
      MAP tetrazole_N-21/#N#761
    ( Exclude_redundant_mappingN21/#N#861 ) ;
      MAP tetrazole_N-21/71-721
    ( Exclude_redundant_mappingN21/81-821 ) ;
      MAP tetrazole_N-21/72-731
    ( Exclude_redundant_mappingN21/82-831 ) ;
      MAP tetrazole_N-21/73-741
    ( Exclude_redundant_mappingN21/83-841 ) ;
      MAP tetrazole_N-21/74-751
    ( Exclude_redundant_mappingN21/84-851 ) ;
      MAP tetrazole_N-21/71-751
    ( Exclude_redundant_mappingN21/81-851 ) ;
  }
  AND neg1 ( )
  {
    ATTRIBUTES :
      COORD2D ( 0 0 ) ;
      COORD3D ( -384.5 -644.4 -75.5 ) ;
    TOPOLOGY :
      ATOM #Any_Atom#31
    ELEMENTS ( ANY )
    NEGATIVE
    COORD2D ( 0 0 )
    COORD3D ( -384.5 -644.4 -75.5 ) ;
    OBJECTS :
    CONSTRAINTS :
  }
  AND Exclude_PosNeg1 ( )
  {
    ATTRIBUTES :
      COORD2D ( 0 0 ) ;
      COORD3D ( -267.3 -805.7 -91.7 ) ;
    TOPOLOGY :
      ATOM #Any_Atom#51
    ELEMENTS ( ANY )
    POSITIVE
    COORD2D ( 0 0 )
    COORD3D ( -191.8 -806.7 -83.3 ) ;
      ATOM #Any_Atom#61
    ELEMENTS ( ANY )
    NEGATIVE
    COORD2D ( 0 0 )
    COORD3D ( -342.7 -804.7 -100.1 ) ;
      BOND 4-51 ( #Any_Atom#51 #Any_Atom#61 ) SINGLE DOUBLE AROMATIC TRIPLE ;
    OBJECTS :
    CONSTRAINTS :
  }
  EXCLUDE negative_withExclusions1 ( neg1 Exclude_PosNeg1 )
  {
    ATTRIBUTES :
      COORD2D ( 0 0 ) ;
      COORD3D ( 0.0 0.0 0.0 ) ;
      PROP ( SOURCE "BIOCAD_FUNCTION" ) ;
    PRESENT ( neg1 ) ;
    ABSENT ( Exclude_PosNeg1 ) ;
    CONSTRAINTS :
      MAP neg1/#Any_Atom#31
    ( Exclude_PosNeg1/#Any_Atom#61 ) ;
  }
  OR NegIonizable_1 ( trifluorosulfonamide1 sulfonic_acid1 phosphoryl1 acidic_OH_withExclusions1 tetrazole_N1_withExclusions1 tetrazole_N2_withExclusions1 negative_withExclusions1 )
  {
    ATTRIBUTES :
      COORD2D ( 0 0 ) ;
      COORD3D ( 52.6 184.1 -134.4 ) ;
      PROP ( SOURCE "BIOCAD_FUNCTION" ) ;
    OBJECTS :
      POINT NegIon-pnt1
    COORD2D ( 0 0 )
    COORD3D ( 52.6 184.1 -134.4 )
    MAP ( trifluorosulfonamide1/#N#71 sulfonic_acid1/point-11 phosphoryl1/point-21 acidic_OH_withExclusions1/acidic_OH-11/pnt-11 tetrazole_N1_withExclusions1/tetrazole_N-11/#N#551 tetrazole_N2_withExclusions1/tetrazole_N-21/#N#751 negative_withExclusions1/neg1/#Any_Atom#31 )
    PROP ( INDEX_CODE "19" ) ;
  }
  AND trifluorosulfonamide2 ( )
  {
    ATTRIBUTES :
      COORD2D ( 0 0 ) ;
      COORD3D ( -187.1 557.8 -6.5 ) ;
    TOPOLOGY :
      ATOM #F#32
    ELEMENTS ( F )
    ALIPHATIC
    EXOCYCLIC
    HCOUNT ( 0 )
    COORD2D ( 0 0 )
    COORD3D ( -166.6 375.4 -12.7 ) ;
      ATOM #F#42
    ELEMENTS ( F )
    ALIPHATIC
    EXOCYCLIC
    HCOUNT ( 0 )
    COORD2D ( 0 0 )
    COORD3D ( 6.7 502.3 70.0 ) ;
      ATOM #C#52
    ELEMENTS ( C )
    ALIPHATIC
    EXOCYCLIC
    HCOUNT ( 0 )
    COORD2D ( 0 0 )
    COORD3D ( -98.7 498.5 -23.6 ) ;
      ATOM #H#62
    ELEMENTS ( H )
    COORD2D ( 0 0 )
    COORD3D ( -406.6 492.1 -8.8 ) ;
      ATOM #N#72
    ELEMENTS ( N )
    ALIPHATIC
    EXOCYCLIC
    HCOUNT ( 1 )
    COORD2D ( 0 0 )
    COORD3D ( -371.5 569.4 44.2 ) ;
      ATOM #O#82
    ELEMENTS ( O )
    ALIPHATIC
    EXOCYCLIC
    HCOUNT ( 0 )
    COORD2D ( 0 0 )
    COORD3D ( -221.7 723.5 -110.6 ) ;
      ATOM #O#92
    ELEMENTS ( O )
    ALIPHATIC
    EXOCYCLIC
    HCOUNT ( 0 )
    COORD2D ( 0 0 )
    COORD3D ( -165.2 713.2 127.4 ) ;
      ATOM #F#102
    ELEMENTS ( F )
    ALIPHATIC
    EXOCYCLIC
    HCOUNT ( 0 )
    COORD2D ( 0 0 )
    COORD3D ( -46.4 512.0 -153.9 ) ;
      ATOM #S#112
    ELEMENTS ( S )
    ALIPHATIC
    EXOCYCLIC
    HCOUNT ( 0 )
    COORD2D ( 0 0 )
    COORD3D ( -213.7 634.2 9.6 ) ;
      BOND 5-62 ( #H#62 #N#72 ) ;
      BOND 10-62 ( #S#112 #N#72 ) EXOCYCLIC ;
      BOND 10-72 ( #S#112 #O#82 ) DOUBLE EXOCYCLIC ;
      BOND 10-82 ( #S#112 #O#92 ) DOUBLE EXOCYCLIC ;
      BOND 4-32 ( #C#52 #F#42 ) EXOCYCLIC ;
      BOND 4-102 ( #C#52 #S#112 ) EXOCYCLIC ;
      BOND 4-92 ( #C#52 #F#102 ) EXOCYCLIC ;
      BOND 4-22 ( #C#52 #F#32 ) EXOCYCLIC ;
    OBJECTS :
    CONSTRAINTS :
  }
  AND sulfonic_acid2 ( )
  {
    ATTRIBUTES :
      COORD2D ( 0 0 ) ;
      COORD3D ( -226.4 126.9 13.3 ) ;
    TOPOLOGY :
      ATOM #O#132
    ELEMENTS ( O )
    ALIPHATIC
    EXOCYCLIC
    HCOUNT ( 0 )
    COORD2D ( 0 0 )
    COORD3D ( -316.2 34.3 -73.4 ) ;
      ATOM #H#142
    ELEMENTS ( H )
    COORD2D ( 0 0 )
    COORD3D ( -301.7 285.1 57.2 ) ;
      ATOM #O#152
    ELEMENTS ( O )
    ALIPHATIC
    EXOCYCLIC
    HCOUNT ( 1 )
    COORD2D ( 0 0 )
    COORD3D ( -236.4 223.2 91.0 ) ;
      ATOM #S#162
    ELEMENTS ( S )
    ALIPHATIC
    EXOCYCLIC
    HCOUNT ( 0 )
    COORD2D ( 0 0 )
    COORD3D ( -195.3 112.1 -31.0 ) ;
      ATOM #O#172
    ELEMENTS ( O )
    ALIPHATIC
    EXOCYCLIC
    HCOUNT ( 0 )
    COORD2D ( 0 0 )
    COORD3D ( -93.4 15.7 22.4 ) ;
      BOND 15-162 ( #S#162 #O#172 ) DOUBLE EXOCYCLIC ;
      BOND 14-152 ( #O#152 #S#162 ) EXOCYCLIC ;
      BOND 14-132 ( #O#152 #H#142 ) ;
      BOND 15-122 ( #S#162 #O#132 ) DOUBLE EXOCYCLIC ;
    OBJECTS :
      POINT point-12
    COORD2D ( 0 0 )
    COORD3D ( -215.3 91.1 13.3 )
    CENTROID ( #O#152 #O#172 #O#132 ) ;
    CONSTRAINTS :
  }
  AND phosphoryl2 ( )
  {
    ATTRIBUTES :
      COORD2D ( 0 0 ) ;
      COORD3D ( -172.6 -291.1 -19.2 ) ;
    TOPOLOGY :
      ATOM #H#202
    ELEMENTS ( H )
    COORD2D ( 0 0 )
    COORD3D ( -55.6 -426.8 26.7 ) ;
      ATOM #O#212
    ELEMENTS ( O )
    ALIPHATIC
    EXOCYCLIC
    HCOUNT ( 0 )
    COORD2D ( 0 0 )
    COORD3D ( -289.3 -353.7 -113.1 ) ;
      ATOM #H#222
    ELEMENTS ( H )
    COORD2D ( 0 0 )
    COORD3D ( -262.2 -114.1 35.4 ) ;
      ATOM #O#232
    ELEMENTS ( O )
    ALIPHATIC
    EXOCYCLIC
    HCOUNT ( 1 )
    COORD2D ( 0 0 )
    COORD3D ( -195.1 -178.6 58.8 ) ;
      ATOM #P#242
    ELEMENTS ( P )
    ALIPHATIC
    EXOCYCLIC
    HCOUNT ( 0 )
    COORD2D ( 0 0 )
    COORD3D ( -164.7 -279.7 -74.4 ) ;
      ATOM #O#252
    ELEMENTS ( O )
    ALIPHATIC
    EXOCYCLIC
    HCOUNT ( 1 )
    COORD2D ( 0 0 )
    COORD3D ( -59.7 -380.3 -37.2 ) ;
      BOND 24-192 ( #O#252 #H#202 ) ;
      BOND 23-242 ( #P#242 #O#252 ) EXOCYCLIC ;
      BOND 22-232 ( #O#232 #P#242 ) EXOCYCLIC ;
      BOND 22-212 ( #O#232 #H#222 ) ;
      BOND 23-202 ( #P#242 #O#212 ) DOUBLE EXOCYCLIC ;
    OBJECTS :
      POINT point-22
    COORD2D ( 0 0 )
    COORD3D ( -181.4 -304.2 -30.5 )
    CENTROID ( #O#232 #O#212 #O#252 ) ;
    CONSTRAINTS :
  }
  AND acidic_OH-12 ( )
  {
    ATTRIBUTES :
      COORD2D ( 0 0 ) ;
      COORD3D ( 321.0 578.7 66.2 ) ;
    TOPOLOGY :
      ATOM #O#292
    ELEMENTS ( O )
    ALIPHATIC
    EXOCYCLIC
    HCOUNT ( 0 )
    COORD2D ( 0 0 )
    COORD3D ( 262.4 463.5 -22.8 ) ;
      ATOM #H#302
    ELEMENTS ( H )
    COORD2D ( 0 0 )
    COORD3D ( 289.4 703.0 125.7 ) ;
      ATOM #O#312
    ELEMENTS ( O )
    ALIPHATIC
    EXOCYCLIC
    HCOUNT ( 1 )
    COORD2D ( 0 0 )
    COORD3D ( 356.6 638.5 149.1 ) ;
      ATOM #S#322
    ELEMENTS ( C P S )
    ALIPHATIC
    EXOCYCLIC
    HCOUNT ( 0 )
    COORD2D ( 0 0 )
    COORD3D ( 387.0 537.3 15.9 ) ;
      BOND 30-312 ( #O#312 #S#322 ) EXOCYCLIC ;
      BOND 30-292 ( #O#312 #H#302 ) ;
      BOND 31-282 ( #S#322 #O#292 ) DOUBLE EXOCYCLIC ;
    OBJECTS :
      POINT pnt-12
    COORD2D ( 0 0 )
    COORD3D ( 309.5 551.0 63.1 )
    CENTROID ( #O#292 #O#312 ) ;
    CONSTRAINTS :
  }
  AND Exclude_sulfonic_acid2 ( )
  {
    ATTRIBUTES :
      COORD2D ( 0 0 ) ;
      COORD3D ( 854.1 524.0 97.8 ) ;
    TOPOLOGY :
      ATOM #O#342
    ELEMENTS ( O )
    ALIPHATIC
    EXOCYCLIC
    HCOUNT ( 0 )
    COORD2D ( 0 0 )
    COORD3D ( 755.7 449.2 19.0 ) ;
      ATOM #H#352
    ELEMENTS ( H )
    COORD2D ( 0 0 )
    COORD3D ( 782.8 688.8 167.5 ) ;
      ATOM #O#362
    ELEMENTS ( O )
    ALIPHATIC
    EXOCYCLIC
    HCOUNT ( 1 )
    COORD2D ( 0 0 )
    COORD3D ( 849.9 624.3 190.9 ) ;
      ATOM #S#372
    ELEMENTS ( S )
    ALIPHATIC
    EXOCYCLIC
    HCOUNT ( 0 )
    COORD2D ( 0 0 )
    COORD3D ( 880.3 523.2 57.7 ) ;
      ATOM #O#382
    ELEMENTS ( O )
    ALIPHATIC
    EXOCYCLIC
    HCOUNT ( 0 )
    COORD2D ( 0 0 )
    COORD3D ( 985.2 422.6 94.9 ) ;
      BOND 36-372 ( #S#372 #O#382 ) DOUBLE EXOCYCLIC ;
      BOND 35-362 ( #O#362 #S#372 ) EXOCYCLIC ;
      BOND 35-342 ( #O#362 #H#352 ) ;
      BOND 36-332 ( #S#372 #O#342 ) DOUBLE EXOCYCLIC ;
    OBJECTS :
      POINT pnt-22
    COORD2D ( 0 0 )
    COORD3D ( 870.4 435.9 57.0 )
    CENTROID ( #O#382 #O#342 ) ;
    CONSTRAINTS :
  }
  AND Exclude_phosphoryl2 ( )
  {
    ATTRIBUTES :
      COORD2D ( 0 0 ) ;
      COORD3D ( 874.9 129.1 72.8 ) ;
    TOPOLOGY :
      ATOM #H#402
    ELEMENTS ( H )
    COORD2D ( 0 0 )
    COORD3D ( 740.0 1.6 3.3 ) ;
      ATOM #O#412
    ELEMENTS ( O )
    ALIPHATIC
    EXOCYCLIC
    HCOUNT ( 1 )
    COORD2D ( 0 0 )
    COORD3D ( 791.2 61.0 -8.7 ) ;
      ATOM #H#422
    ELEMENTS ( H )
    COORD2D ( 0 0 )
    COORD3D ( 818.2 300.5 139.8 ) ;
      ATOM #O#432
    ELEMENTS ( O )
    ALIPHATIC
    EXOCYCLIC
    HCOUNT ( 1 )
    COORD2D ( 0 0 )
    COORD3D ( 885.4 236.0 163.2 ) ;
      ATOM #P#442
    ELEMENTS ( P )
    ALIPHATIC
    EXOCYCLIC
    HCOUNT ( 0 )
    COORD2D ( 0 0 )
    COORD3D ( 915.8 134.8 29.9 ) ;
      ATOM #O#452
    ELEMENTS ( O )
    ALIPHATIC
    EXOCYCLIC
    HCOUNT ( 0 )
    COORD2D ( 0 0 )
    COORD3D ( 1020.7 34.4 67.2 ) ;
      BOND 40-392 ( #O#412 #H#402 ) ;
      BOND 43-442 ( #P#442 #O#452 ) DOUBLE EXOCYCLIC ;
      BOND 42-432 ( #O#432 #P#442 ) EXOCYCLIC ;
      BOND 42-412 ( #O#432 #H#422 ) ;
      BOND 43-402 ( #P#442 #O#412 ) EXOCYCLIC ;
    OBJECTS :
      POINT pnt-32
    COORD2D ( 0 0 )
    COORD3D ( 953.0 135.2 115.2 )
    CENTROID ( #O#452 #O#432 ) ;
    CONSTRAINTS :
  }
  EXCLUDE acidic_OH_withExclusions2 ( acidic_OH-12 Exclude_sulfonic_acid2 Exclude_phosphoryl2 )
  {
    ATTRIBUTES :
      COORD2D ( 0 0 ) ;
      COORD3D ( 0.0 0.0 0.0 ) ;
    PRESENT ( acidic_OH-12 ) ;
    ABSENT ( Exclude_sulfonic_acid2 Exclude_phosphoryl2 ) ;
    CONSTRAINTS :
      MAP acidic_OH-12/#O#292
    ( Exclude_sulfonic_acid2/#O#342 Exclude_phosphoryl2/#O#452 ) ;
      MAP acidic_OH-12/#H#302
    ( Exclude_sulfonic_acid2/#H#352 Exclude_phosphoryl2/#H#422 ) ;
      MAP acidic_OH-12/#O#312
    ( Exclude_sulfonic_acid2/#O#362 Exclude_phosphoryl2/#O#432 ) ;
      MAP acidic_OH-12/#S#322
    ( Exclude_sulfonic_acid2/#S#372 Exclude_phosphoryl2/#P#442 ) ;
      MAP acidic_OH-12/30-312
    ( Exclude_sulfonic_acid2/35-362 Exclude_phosphoryl2/42-432 ) ;
      MAP acidic_OH-12/30-292
    ( Exclude_sulfonic_acid2/35-342 Exclude_phosphoryl2/42-412 ) ;
      MAP acidic_OH-12/31-282
    ( Exclude_sulfonic_acid2/36-332 Exclude_phosphoryl2/43-442 ) ;
      MAP acidic_OH-12/pnt-12
    ( Exclude_sulfonic_acid2/pnt-22 Exclude_phosphoryl2/pnt-32 ) ;
  }
  AND tetrazole_N-12 ( )
  {
    ATTRIBUTES :
      COORD2D ( 0 0 ) ;
      COORD3D ( 409.8 -207.0 9.4 ) ;
    TOPOLOGY :
      ATOM #C#512
    ELEMENTS ( C )
    AROMATIC
    ENDOCYCLIC
    BRIDGEHEAD
    HCOUNT ( 0 )
    LPCOUNT ( 0 )
    COORD2D ( 0 0 )
    COORD3D ( 471.8 -103.8 9.4 ) ;
      ATOM #N#522
    ELEMENTS ( N )
    AROMATIC
    ENDOCYCLIC
    BRIDGEHEAD
    HCOUNT ( 0 1 )
    LPCOUNT ( 0 1 )
    COORD2D ( 0 0 )
    COORD3D ( 515.8 -229.8 9.4 ) ;
      ATOM #N#532
    ELEMENTS ( N )
    AROMATIC
    ENDOCYCLIC
    BRIDGEHEAD
    HCOUNT ( 0 1 )
    LPCOUNT ( 0 1 )
    COORD2D ( 0 0 )
    COORD3D ( 419.8 -323.8 9.4 ) ;
      ATOM #N#542
    ELEMENTS ( N )
    AROMATIC
    ENDOCYCLIC
    BRIDGEHEAD
    HCOUNT ( 0 1 )
    LPCOUNT ( 0 1 )
    COORD2D ( 0 0 )
    COORD3D ( 301.8 -253.8 9.4 ) ;
      ATOM #N#552
    ELEMENTS ( N )
    AROMATIC
    ENDOCYCLIC
    BRIDGEHEAD
    HCOUNT ( 0 1 )
    LPCOUNT ( 0 1 )
    COORD2D ( 0 0 )
    COORD3D ( 339.8 -123.8 9.4 ) ;
      BOND 50-512 ( #C#512 #N#522 ) AROMATIC ENDOCYCLIC ;
      BOND 51-522 ( #N#522 #N#532 ) AROMATIC ENDOCYCLIC ;
      BOND 52-532 ( #N#532 #N#542 ) AROMATIC ENDOCYCLIC ;
      BOND 53-542 ( #N#542 #N#552 ) AROMATIC ENDOCYCLIC ;
      BOND 50-542 ( #C#512 #N#552 ) AROMATIC ENDOCYCLIC ;
    OBJECTS :
    CONSTRAINTS :
  }
  AND Exclude_redundant_mappingN12 ( )
  {
    ATTRIBUTES :
      COORD2D ( 0 0 ) ;
      COORD3D ( 807.2 -284.2 8.8 ) ;
    TOPOLOGY :
      ATOM #C#612
    ELEMENTS ( C )
    AROMATIC
    ENDOCYCLIC
    BRIDGEHEAD
    HCOUNT ( 0 )
    LPCOUNT ( 0 )
    COORD2D ( 0 0 )
    COORD3D ( 869.2 -181.0 8.8 ) ;
      ATOM #N#622
    ELEMENTS ( N )
    AROMATIC
    ENDOCYCLIC
    BRIDGEHEAD
    HCOUNT ( 0 )
    LPCOUNT ( 0 1 )
    COORD2D ( 0 0 )
    COORD3D ( 913.2 -307.0 8.8 ) ;
      ATOM #N#632
    ELEMENTS ( N )
    AROMATIC
    ENDOCYCLIC
    BRIDGEHEAD
    HCOUNT ( 0 )
    LPCOUNT ( 0 1 )
    COORD2D ( 0 0 )
    COORD3D ( 817.2 -401.0 8.8 ) ;
      ATOM #N#642
    ELEMENTS ( N )
    AROMATIC
    ENDOCYCLIC
    BRIDGEHEAD
    HCOUNT ( 0 )
    LPCOUNT ( 0 1 )
    COORD2D ( 0 0 )
    COORD3D ( 699.2 -331.0 8.8 ) ;
      ATOM #N#652
    ELEMENTS ( N )
    AROMATIC
    ENDOCYCLIC
    BRIDGEHEAD
    HCOUNT ( 0 )
    LPCOUNT ( 0 1 )
    COORD2D ( 0 0 )
    COORD3D ( 737.2 -201.0 8.8 ) ;
      BOND 60-612 ( #C#612 #N#622 ) AROMATIC ENDOCYCLIC ;
      BOND 61-622 ( #N#622 #N#632 ) AROMATIC ENDOCYCLIC ;
      BOND 62-632 ( #N#632 #N#642 ) AROMATIC ENDOCYCLIC ;
      BOND 63-642 ( #N#642 #N#652 ) AROMATIC ENDOCYCLIC ;
      BOND 60-642 ( #C#612 #N#652 ) AROMATIC ENDOCYCLIC ;
    OBJECTS :
    CONSTRAINTS :
  }
  EXCLUDE tetrazole_N1_withExclusions2 ( tetrazole_N-12 Exclude_redundant_mappingN12 )
  {
    ATTRIBUTES :
      COORD2D ( 0 0 ) ;
      COORD3D ( 0.0 0.0 0.0 ) ;
    PRESENT ( tetrazole_N-12 ) ;
    ABSENT ( Exclude_redundant_mappingN12 ) ;
    CONSTRAINTS :
      MAP tetrazole_N-12/#C#512
    ( Exclude_redundant_mappingN12/#C#612 ) ;
      MAP tetrazole_N-12/#N#522
    ( Exclude_redundant_mappingN12/#N#622 ) ;
      MAP tetrazole_N-12/#N#532
    ( Exclude_redundant_mappingN12/#N#632 ) ;
      MAP tetrazole_N-12/#N#542
    ( Exclude_redundant_mappingN12/#N#642 ) ;
      MAP tetrazole_N-12/#N#552
    ( Exclude_redundant_mappingN12/#N#652 ) ;
      MAP tetrazole_N-12/50-512
    ( Exclude_redundant_mappingN12/60-612 ) ;
      MAP tetrazole_N-12/51-522
    ( Exclude_redundant_mappingN12/61-622 ) ;
      MAP tetrazole_N-12/52-532
    ( Exclude_redundant_mappingN12/62-632 ) ;
      MAP tetrazole_N-12/53-542
    ( Exclude_redundant_mappingN12/63-642 ) ;
      MAP tetrazole_N-12/50-542
    ( Exclude_redundant_mappingN12/60-642 ) ;
  }
  AND tetrazole_N-22 ( )
  {
    ATTRIBUTES :
      COORD2D ( 0 0 ) ;
      COORD3D ( 404.4 -558.4 -34.3 ) ;
    TOPOLOGY :
      ATOM #C#722
    ELEMENTS ( C )
    AROMATIC
    ENDOCYCLIC
    BRIDGEHEAD
    HCOUNT ( 0 )
    LPCOUNT ( 0 )
    COORD2D ( 0 0 )
    COORD3D ( 466.4 -455.2 -34.3 ) ;
      ATOM #N#732
    ELEMENTS ( N )
    AROMATIC
    ENDOCYCLIC
    BRIDGEHEAD
    HCOUNT ( 0 1 )
    LPCOUNT ( 0 1 )
    COORD2D ( 0 0 )
    COORD3D ( 510.4 -581.2 -34.3 ) ;
      ATOM #N#742
    ELEMENTS ( N )
    AROMATIC
    ENDOCYCLIC
    BRIDGEHEAD
    HCOUNT ( 0 1 )
    LPCOUNT ( 0 1 )
    COORD2D ( 0 0 )
    COORD3D ( 414.4 -675.2 -34.3 ) ;
      ATOM #N#752
    ELEMENTS ( N )
    AROMATIC
    ENDOCYCLIC
    BRIDGEHEAD
    HCOUNT ( 0 1 )
    LPCOUNT ( 0 1 )
    COORD2D ( 0 0 )
    COORD3D ( 296.4 -605.2 -34.3 ) ;
      ATOM #N#762
    ELEMENTS ( N )
    AROMATIC
    ENDOCYCLIC
    BRIDGEHEAD
    HCOUNT ( 0 1 )
    LPCOUNT ( 0 1 )
    COORD2D ( 0 0 )
    COORD3D ( 334.4 -475.2 -34.3 ) ;
      BOND 71-722 ( #C#722 #N#732 ) AROMATIC ENDOCYCLIC ;
      BOND 72-732 ( #N#732 #N#742 ) AROMATIC ENDOCYCLIC ;
      BOND 73-742 ( #N#742 #N#752 ) AROMATIC ENDOCYCLIC ;
      BOND 74-752 ( #N#752 #N#762 ) AROMATIC ENDOCYCLIC ;
      BOND 71-752 ( #C#722 #N#762 ) AROMATIC ENDOCYCLIC ;
    OBJECTS :
    CONSTRAINTS :
  }
  AND Exclude_redundant_mappingN22 ( )
  {
    ATTRIBUTES :
      COORD2D ( 0 0 ) ;
      COORD3D ( 875.7 -642.0 -21.0 ) ;
    TOPOLOGY :
      ATOM #C#822
    ELEMENTS ( C )
    AROMATIC
    ENDOCYCLIC
    BRIDGEHEAD
    HCOUNT ( 0 )
    LPCOUNT ( 0 )
    COORD2D ( 0 0 )
    COORD3D ( 937.7 -538.8 -21.0 ) ;
      ATOM #N#832
    ELEMENTS ( N )
    AROMATIC
    ENDOCYCLIC
    BRIDGEHEAD
    HCOUNT ( 0 )
    LPCOUNT ( 0 1 )
    COORD2D ( 0 0 )
    COORD3D ( 981.7 -664.8 -21.0 ) ;
      ATOM #N#842
    ELEMENTS ( N )
    AROMATIC
    ENDOCYCLIC
    BRIDGEHEAD
    HCOUNT ( 0 )
    LPCOUNT ( 0 1 )
    COORD2D ( 0 0 )
    COORD3D ( 885.7 -758.8 -21.0 ) ;
      ATOM #N#852
    ELEMENTS ( N )
    AROMATIC
    ENDOCYCLIC
    BRIDGEHEAD
    HCOUNT ( 0 )
    LPCOUNT ( 0 1 )
    COORD2D ( 0 0 )
    COORD3D ( 767.7 -688.8 -21.0 ) ;
      ATOM #N#862
    ELEMENTS ( N )
    AROMATIC
    ENDOCYCLIC
    BRIDGEHEAD
    HCOUNT ( 0 )
    LPCOUNT ( 0 1 )
    COORD2D ( 0 0 )
    COORD3D ( 805.7 -558.8 -21.0 ) ;
      BOND 81-822 ( #C#822 #N#832 ) AROMATIC ENDOCYCLIC ;
      BOND 82-832 ( #N#832 #N#842 ) AROMATIC ENDOCYCLIC ;
      BOND 83-842 ( #N#842 #N#852 ) AROMATIC ENDOCYCLIC ;
      BOND 84-852 ( #N#852 #N#862 ) AROMATIC ENDOCYCLIC ;
      BOND 81-852 ( #C#822 #N#862 ) AROMATIC ENDOCYCLIC ;
    OBJECTS :
    CONSTRAINTS :
  }
  EXCLUDE tetrazole_N2_withExclusions2 ( tetrazole_N-22 Exclude_redundant_mappingN22 )
  {
    ATTRIBUTES :
      COORD2D ( 0 0 ) ;
      COORD3D ( 0.0 0.0 0.0 ) ;
    PRESENT ( tetrazole_N-22 ) ;
    ABSENT ( Exclude_redundant_mappingN22 ) ;
    CONSTRAINTS :
      MAP tetrazole_N-22/#C#722
    ( Exclude_redundant_mappingN22/#C#822 ) ;
      MAP tetrazole_N-22/#N#732
    ( Exclude_redundant_mappingN22/#N#832 ) ;
      MAP tetrazole_N-22/#N#742
    ( Exclude_redundant_mappingN22/#N#842 ) ;
      MAP tetrazole_N-22/#N#752
    ( Exclude_redundant_mappingN22/#N#852 ) ;
      MAP tetrazole_N-22/#N#762
    ( Exclude_redundant_mappingN22/#N#862 ) ;
      MAP tetrazole_N-22/71-722
    ( Exclude_redundant_mappingN22/81-822 ) ;
      MAP tetrazole_N-22/72-732
    ( Exclude_redundant_mappingN22/82-832 ) ;
      MAP tetrazole_N-22/73-742
    ( Exclude_redundant_mappingN22/83-842 ) ;
      MAP tetrazole_N-22/74-752
    ( Exclude_redundant_mappingN22/84-852 ) ;
      MAP tetrazole_N-22/71-752
    ( Exclude_redundant_mappingN22/81-852 ) ;
  }
  AND neg2 ( )
  {
    ATTRIBUTES :
      COORD2D ( 0 0 ) ;
      COORD3D ( -384.5 -644.4 -75.5 ) ;
    TOPOLOGY :
      ATOM #Any_Atom#32
    ELEMENTS ( ANY )
    NEGATIVE
    COORD2D ( 0 0 )
    COORD3D ( -384.5 -644.4 -75.5 ) ;
    OBJECTS :
    CONSTRAINTS :
  }
  AND Exclude_PosNeg2 ( )
  {
    ATTRIBUTES :
      COORD2D ( 0 0 ) ;
      COORD3D ( -267.3 -805.7 -91.7 ) ;
    TOPOLOGY :
      ATOM #Any_Atom#52
    ELEMENTS ( ANY )
    POSITIVE
    COORD2D ( 0 0 )
    COORD3D ( -191.8 -806.7 -83.3 ) ;
      ATOM #Any_Atom#62
    ELEMENTS ( ANY )
    NEGATIVE
    COORD2D ( 0 0 )
    COORD3D ( -342.7 -804.7 -100.1 ) ;
      BOND 4-52 ( #Any_Atom#52 #Any_Atom#62 ) SINGLE DOUBLE AROMATIC TRIPLE ;
    OBJECTS :
    CONSTRAINTS :
  }
  EXCLUDE negative_withExclusions2 ( neg2 Exclude_PosNeg2 )
  {
    ATTRIBUTES :
      COORD2D ( 0 0 ) ;
      COORD3D ( 0.0 0.0 0.0 ) ;
      PROP ( SOURCE "BIOCAD_FUNCTION" ) ;
    PRESENT ( neg2 ) ;
    ABSENT ( Exclude_PosNeg2 ) ;
    CONSTRAINTS :
      MAP neg2/#Any_Atom#32
    ( Exclude_PosNeg2/#Any_Atom#62 ) ;
  }
  OR NegIonizable_2 ( trifluorosulfonamide2 sulfonic_acid2 phosphoryl2 acidic_OH_withExclusions2 tetrazole_N1_withExclusions2 tetrazole_N2_withExclusions2 negative_withExclusions2 )
  {
    ATTRIBUTES :
      COORD2D ( 0 0 ) ;
      COORD3D ( -370.3 -250.9 120.5 ) ;
      PROP ( SOURCE "BIOCAD_FUNCTION" ) ;
    OBJECTS :
      POINT NegIon-pnt2
    COORD2D ( 0 0 )
    COORD3D ( -370.3 -250.9 120.5 )
    MAP ( trifluorosulfonamide2/#N#72 sulfonic_acid2/point-12 phosphoryl2/point-22 acidic_OH_withExclusions2/acidic_OH-12/pnt-12 tetrazole_N1_withExclusions2/tetrazole_N-12/#N#552 tetrazole_N2_withExclusions2/tetrazole_N-22/#N#752 negative_withExclusions2/neg2/#Any_Atom#32 )
    PROP ( INDEX_CODE "19" ) ;
  }
  AND atomWithLP1 ( )
  {
    ATTRIBUTES :
      COORD2D ( 0 0 ) ;
      COORD3D ( 0.1 33.4 2.8 ) ;
    TOPOLOGY :
      ATOM Heavy#NOS#31
    ELEMENTS ( N O S )
    CHARGE ( -7 -6 -5 -4 -3 -2 -1 0 )
    VALENCE ( 2 3 )
    LPCOUNT ( 1 2 3 )
    COORDINATION ( 1 2 )
    COORD2D ( 0 0 )
    COORD3D ( 0.0 -115.7 -14.0 ) ;
    OBJECTS :
      POINT AcceptorProj11
    COORD2D ( 0 0 )
    COORD3D ( 0.2 182.4 19.6 ) ;
      VECTOR AcceptorVector11 HEAD ( AcceptorProj11 ) TAIL ( Heavy#NOS#31 ) HBACCEPTOR ;
    CONSTRAINTS :
  }
  AND goodN1 ( )
  {
    ATTRIBUTES :
      COORD2D ( 0 0 ) ;
      COORD3D ( 371.0 -18.7 0.0 ) ;
    TOPOLOGY :
      ATOM Heavy#N#31
    ELEMENTS ( N )
    LPCOUNT ( 1 )
    COORDINATION ( 3 )
    COORD2D ( 0 0 )
    COORD3D ( 321.0 -118.7 0.0 ) ;
      ATOM #NonC#31
    ELEMENTS ( ANY_NONCARBON )
    COORD2D ( 0 0 )
    COORD3D ( 471.0 -118.7 0.0 ) ;
      BOND N-NonC1 ( Heavy#N#31 #NonC#31 ) SINGLE DOUBLE AROMATIC TRIPLE ;
    OBJECTS :
      POINT AcceptorProj21
    COORD2D ( 0 0 )
    COORD3D ( 321.0 181.3 0.0 ) ;
      VECTOR AcceptorVector21 HEAD ( AcceptorProj21 ) TAIL ( Heavy#N#31 ) HBACCEPTOR ;
    CONSTRAINTS :
  }
  OR HBA_3 ( atomWithLP1 goodN1 )
  {
    ATTRIBUTES :
      COORD2D ( 0 0 ) ;
      COORD3D ( 162.1 -50.5 88.5 ) ;
      PROP ( SOURCE "BIOCAD_FUNCTION" ) ;
    OBJECTS :
      ATOM heavyAtom1
    COORD2D ( 0 0 )
    COORD3D ( 62.2 -51.8 89.7 )
    MAP ( atomWithLP1/Heavy#NOS#31 goodN1/Heavy#N#31 )
    PROP ( INDEX_CODE "14" ) ;
      POINT AcceptorProj1
    COORD2D ( 0 0 )
    COORD3D ( 362.0 -48.0 86.0 )
    MAP ( atomWithLP1/AcceptorProj11 goodN1/AcceptorProj21 )
    PROP ( INDEX_CODE "15" ) ;
      VECTOR AcceptorVector1 HEAD ( AcceptorProj1 ) TAIL ( heavyAtom1 )
    MAP ( atomWithLP1/AcceptorVector11 goodN1/AcceptorVector21 ) ;
  }
  SHAPE Shape_1.4 ( )
  {
    ATTRIBUTES :
      COORD2D ( 0 0 ) ;
      COORD3D ( 0.0 0.0 0.0 ) ;
    OBJECTS :
      SHAPEOBJ Shape
     ( 70.1 64.6 -111.6 194.9 )
     ( -0.0 0.2 0.1 194.9 )
     ( -150.5 0.0 -0.1 210.9 )
     ( -197.4 -145.5 0.1 210.9 )
     ( -279.9 -167.5 124.0 194.9 )
     ( 52.6 184.1 -134.5 170.0 )
     ( 145.2 0.9 -181.6 170.0 )
     ( -254.5 -102.3 222.5 170.0 )
     ( -370.2 -251.0 120.5 170.0 )
     ( 62.1 -51.5 90.0 170.0 )
    MINEXTENT ( 0.7 0.7 0.7 )
    MAXEXTENT ( 1.3 1.3 1.3 )
    VOLEXTENT ( 0.7 1.3 )
    SIMILARITYTOL ( 0.50 1.00 )
    GRIDRESOLUTION ( 1.00 )
    ADDTORADIUS ( 2.00 ) ;
  }
  FIT 2-oxoglutarate_01 ( NegIonizable_1 NegIonizable_2 HBA_3 Shape_1.4 )
  {
    ATTRIBUTES :
      COORD2D ( 0 0 ) ;
      COORD3D ( 0.0 0.0 0.0 ) ;
      ROOT ;
    WEIGHT ( NegIonizable_1 1.0000 ) ;
    WEIGHT ( NegIonizable_2 1.0000 ) ;
    WEIGHT ( HBA_3 1.0000 ) ;
    WEIGHT ( Shape_1.4 1.0000 ) ;
    MINIMUM_FIT ( 0.0000 ) ;
    CONSTRAINTS :
      BLOB NegIonizable_1.11 ( NegIonizable_1/NegIon-pnt1 )
    COORD2D ( 0 0 )
    COORD3D ( 52.6 184.1 -134.4 )
    TOLERANCE ( 170.0000 ) ;
      BLOB NegIonizable_2.11 ( NegIonizable_2/NegIon-pnt2 )
    COORD2D ( 0 0 )
    COORD3D ( -370.3 -250.9 120.5 )
    TOLERANCE ( 170.0000 ) ;
      BLOB HBA_3.11 ( HBA_3/heavyAtom1 )
    COORD2D ( 0 0 )
    COORD3D ( 62.2 -51.8 89.7 )
    TOLERANCE ( 170.0000 ) ;
      BLOB HBA_3.21 ( HBA_3/AcceptorProj1 )
    COORD2D ( 0 0 )
    COORD3D ( 362.0 -48.0 86.0 )
    TOLERANCE ( 230.0000 ) ;
      SHAPEFIT ShapeFit1 ( Shape_1.4/Shape ) ;
  }
}
