# Supplementary material for: Combining Metabolite-Based Pharmacophores with Bayesian Machine Learning Models for Mycobacterium tuberculosis Drug Discovery
Source: PLoS One. 2015 Oct 30;10(10):e0141076. doi: 10.1371/journal.pone.0141076 (PMC4627656; doi:10.1371/journal.pone.0141076)
Supplement: S1 Model Files — (ZIP) [file pone.0141076.s006.zip › supplemental folder resubmit with model hypotheses/acetoacetyl-CoA_01_shape-acetoacetyl-CoA_01.chm]

!BioCAD CHM format, all rights reserved
!Fri Apr 26 13:03:29 2013
!VERSION 1.1
QUERY acetoacetyl-CoA_01
{
  AND Hydroxyl1 ( )
  {
    ATTRIBUTES :
      COORD2D ( 0 0 ) ;
      COORD3D ( -247.1 -411.8 25.5 ) ;
    TOPOLOGY :
      ATOM Heavy#O#51
    ELEMENTS ( O )
    ALIPHATIC
    HCOUNT ( 1 )
    COORD2D ( 0 0 )
    COORD3D ( -278.5 -312.3 33.0 ) ;
      ATOM #H#61
    ELEMENTS ( H )
    COORD2D ( 0 0 )
    COORD3D ( -183.7 -311.0 18.0 ) ;
      BOND 4-51 ( Heavy#O#51 #H#61 ) ;
    OBJECTS :
      POINT DonorProj11
    COORD2D ( 0 0 )
    COORD3D ( -279.1 -612.2 25.5 ) ;
      VECTOR DonorVector11 HEAD ( DonorProj11 ) TAIL ( Heavy#O#51 ) HBDONOR ;
    CONSTRAINTS :
  }
  AND Exclude_IonizedHydroxyl1 ( )
  {
    ATTRIBUTES :
      COORD2D ( 0 0 ) ;
      COORD3D ( -478.4 -564.0 32.5 ) ;
    TOPOLOGY :
      ATOM #CPS...#81
    ELEMENTS ( C P S )
    ALIPHATIC
    HCOUNT ( 0 )
    COORD2D ( 0 0 )
    COORD3D ( -545.0 -627.9 9.1 ) ;
      ATOM #O#101
    ELEMENTS ( O )
    ALIPHATIC
    HCOUNT ( 0 )
    LPCOUNT ( 2 )
    COORD2D ( 0 0 )
    COORD3D ( -468.6 -697.9 140.4 ) ;
      ATOM #O#111
    ELEMENTS ( O )
    ALIPHATIC
    HCOUNT ( 1 )
    COORD2D ( 0 0 )
    COORD3D ( -494.2 -473.2 -2.6 ) ;
      ATOM #H#121
    ELEMENTS ( H )
    COORD2D ( 0 0 )
    COORD3D ( -405.9 -457.0 -16.9 ) ;
      BOND 7-91 ( #CPS...#81 #O#101 ) DOUBLE ;
      BOND 7-101 ( #CPS...#81 #O#111 ) ;
      BOND 10-111 ( #O#111 #H#121 ) ;
    OBJECTS :
    CONSTRAINTS :
  }
  EXCLUDE Hydroxyl_withExclusions1 ( Hydroxyl1 Exclude_IonizedHydroxyl1 )
  {
    ATTRIBUTES :
      COORD2D ( 0 0 ) ;
      COORD3D ( 0.0 0.0 0.0 ) ;
    PRESENT ( Hydroxyl1 ) ;
    ABSENT ( Exclude_IonizedHydroxyl1 ) ;
    CONSTRAINTS :
      MAP Hydroxyl1/Heavy#O#51
    ( Exclude_IonizedHydroxyl1/#O#111 ) ;
      MAP Hydroxyl1/#H#61
    ( Exclude_IonizedHydroxyl1/#H#121 ) ;
      MAP Hydroxyl1/4-51
    ( Exclude_IonizedHydroxyl1/10-111 ) ;
  }
  AND ThiolAcetylene1 ( )
  {
    ATTRIBUTES :
      COORD2D ( 0 0 ) ;
      COORD3D ( 77.5 -401.5 1.7 ) ;
    TOPOLOGY :
      ATOM Heavy#CS#141
    ELEMENTS ( C S )
    ALIPHATIC
    HCOUNT ( 1 )
    COORDINATION ( 2 )
    COORD2D ( 0 0 )
    COORD3D ( 33.6 -302.1 12.2 ) ;
      ATOM #H#151
    ELEMENTS ( H )
    COORD2D ( 0 0 )
    COORD3D ( 166.0 -300.4 -8.8 ) ;
      BOND 13-141 ( Heavy#CS#141 #H#151 ) ;
    OBJECTS :
      POINT DonorProj21
    COORD2D ( 0 0 )
    COORD3D ( 32.8 -601.9 1.7 ) ;
      VECTOR DonorVector21 HEAD ( DonorProj21 ) TAIL ( Heavy#CS#141 ) HBDONOR ;
    CONSTRAINTS :
  }
  AND amine1 ( )
  {
    ATTRIBUTES :
      COORD2D ( 0 0 ) ;
      COORD3D ( 424.7 -408.0 11.5 ) ;
    TOPOLOGY :
      ATOM #H#191
    ELEMENTS ( H )
    COORD2D ( 0 0 )
    COORD3D ( 486.0 -284.9 20.3 ) ;
      ATOM Heavy#N#201
    ELEMENTS ( N )
    HCOUNT ( 1 2 )
    COORD2D ( 0 0 )
    COORD3D ( 393.3 -321.3 29.8 ) ;
      BOND 19-181 ( Heavy#N#201 #H#191 ) ;
    OBJECTS :
      POINT DonorProj31
    COORD2D ( 0 0 )
    COORD3D ( 394.8 -617.8 -15.6 ) ;
      VECTOR DonorVector31 HEAD ( DonorProj31 ) TAIL ( Heavy#N#201 ) HBDONOR ;
    CONSTRAINTS :
  }
  AND Exclude_tetrazolyl1 ( )
  {
    ATTRIBUTES :
      COORD2D ( 0 0 ) ;
      COORD3D ( 781.0 -612.1 13.6 ) ;
    TOPOLOGY :
      ATOM #H#281
    ELEMENTS ( H )
    COORD2D ( 0 0 )
    COORD3D ( 705.6 -510.6 95.9 ) ;
      ATOM #C#231
    ELEMENTS ( C )
    AROMATIC
    ENDOCYCLIC
    BRIDGEHEAD
    LPCOUNT ( 0 )
    COORD2D ( 0 0 )
    COORD3D ( 855.7 -528.5 -14.8 ) ;
      ATOM #N#241
    ELEMENTS ( N )
    AROMATIC
    ENDOCYCLIC
    BRIDGEHEAD
    HCOUNT ( 0 )
    LPCOUNT ( 1 )
    COORD2D ( 0 0 )
    COORD3D ( 901.2 -653.9 -19.0 ) ;
      ATOM #N#251
    ELEMENTS ( N )
    AROMATIC
    ENDOCYCLIC
    BRIDGEHEAD
    HCOUNT ( 0 )
    LPCOUNT ( 1 )
    COORD2D ( 0 0 )
    COORD3D ( 807.9 -749.1 -2.0 ) ;
      ATOM #N#261
    ELEMENTS ( N )
    AROMATIC
    ENDOCYCLIC
    BRIDGEHEAD
    HCOUNT ( 0 )
    LPCOUNT ( 1 )
    COORD2D ( 0 0 )
    COORD3D ( 690.2 -680.6 15.0 ) ;
      ATOM #N#271
    ELEMENTS ( N )
    HCOUNT ( 1 2 )
    COORD2D ( 0 0 )
    COORD3D ( 725.6 -550.2 6.3 ) ;
      BOND 26-271 ( #N#271 #H#281 ) ;
      BOND 22-231 ( #C#231 #N#241 ) AROMATIC ENDOCYCLIC ;
      BOND 23-241 ( #N#241 #N#251 ) AROMATIC ENDOCYCLIC ;
      BOND 24-251 ( #N#251 #N#261 ) AROMATIC ENDOCYCLIC ;
      BOND 25-261 ( #N#261 #N#271 ) AROMATIC ENDOCYCLIC ;
      BOND 22-261 ( #C#231 #N#271 ) AROMATIC ENDOCYCLIC ;
    OBJECTS :
    CONSTRAINTS :
  }
  AND Exclude_cf3Sulfonamide1 ( )
  {
    ATTRIBUTES :
      COORD2D ( 0 0 ) ;
      COORD3D ( 784.8 -277.8 25.6 ) ;
    TOPOLOGY :
      ATOM #F#301
    ELEMENTS ( F )
    ALIPHATIC
    EXOCYCLIC
    HCOUNT ( 0 )
    COORD2D ( 0 0 )
    COORD3D ( 595.6 -320.2 50.1 ) ;
      ATOM #F#311
    ELEMENTS ( F )
    ALIPHATIC
    EXOCYCLIC
    HCOUNT ( 0 )
    COORD2D ( 0 0 )
    COORD3D ( 663.8 -106.8 103.2 ) ;
      ATOM #C#321
    ELEMENTS ( C )
    ALIPHATIC
    EXOCYCLIC
    HCOUNT ( 0 )
    COORD2D ( 0 0 )
    COORD3D ( 701.5 -242.8 101.7 ) ;
      ATOM #H#341
    ELEMENTS ( H )
    COORD2D ( 0 0 )
    COORD3D ( 863.0 -457.8 -143.2 ) ;
      ATOM #N#351
    ELEMENTS ( N )
    HCOUNT ( 1 2 )
    COORD2D ( 0 0 )
    COORD3D ( 811.3 -372.8 -133.1 ) ;
      ATOM #O#361
    ELEMENTS ( O )
    ALIPHATIC
    EXOCYCLIC
    HCOUNT ( 0 )
    COORD2D ( 0 0 )
    COORD3D ( 960.1 -320.1 79.6 ) ;
      ATOM #O#371
    ELEMENTS ( O )
    ALIPHATIC
    EXOCYCLIC
    HCOUNT ( 0 )
    COORD2D ( 0 0 )
    COORD3D ( 889.1 -130.8 -58.5 ) ;
      ATOM #F#381
    ELEMENTS ( F )
    ALIPHATIC
    EXOCYCLIC
    HCOUNT ( 0 )
    COORD2D ( 0 0 )
    COORD3D ( 730.7 -284.8 233.0 ) ;
      ATOM #S#391
    ELEMENTS ( S )
    ALIPHATIC
    EXOCYCLIC
    HCOUNT ( 0 )
    COORD2D ( 0 0 )
    COORD3D ( 848.1 -263.7 -2.5 ) ;
      BOND 33-341 ( #H#341 #N#351 ) ;
      BOND 38-341 ( #S#391 #N#351 ) EXOCYCLIC ;
      BOND 38-351 ( #S#391 #O#361 ) DOUBLE EXOCYCLIC ;
      BOND 38-361 ( #S#391 #O#371 ) DOUBLE EXOCYCLIC ;
      BOND 31-301 ( #C#321 #F#311 ) EXOCYCLIC ;
      BOND 31-381 ( #C#321 #S#391 ) EXOCYCLIC ;
      BOND 31-371 ( #C#321 #F#381 ) EXOCYCLIC ;
      BOND 31-291 ( #C#321 #F#301 ) EXOCYCLIC ;
    OBJECTS :
    CONSTRAINTS :
  }
  EXCLUDE good_amine_withExclusions1 ( amine1 Exclude_tetrazolyl1 Exclude_cf3Sulfonamide1 )
  {
    ATTRIBUTES :
      COORD2D ( 0 0 ) ;
      COORD3D ( 0.0 0.0 0.0 ) ;
    PRESENT ( amine1 ) ;
    ABSENT ( Exclude_tetrazolyl1 Exclude_cf3Sulfonamide1 ) ;
    CONSTRAINTS :
      MAP amine1/#H#191
    ( Exclude_tetrazolyl1/#H#281 Exclude_cf3Sulfonamide1/#H#341 ) ;
      MAP amine1/Heavy#N#201
    ( Exclude_tetrazolyl1/#N#271 Exclude_cf3Sulfonamide1/#N#351 ) ;
      MAP amine1/19-181
    ( Exclude_tetrazolyl1/26-271 Exclude_cf3Sulfonamide1/33-341 ) ;
  }
  OR HBD_1 ( Hydroxyl_withExclusions1 ThiolAcetylene1 good_amine_withExclusions1 )
  {
    ATTRIBUTES :
      COORD2D ( 0 0 ) ;
      COORD3D ( -1035.0 -781.4 679.1 ) ;
      PROP ( SOURCE "BIOCAD_FUNCTION" ) ;
    OBJECTS :
      ATOM heavyAtom1
    COORD2D ( 0 0 )
    COORD3D ( -976.5 -756.1 600.7 )
    MAP ( Hydroxyl_withExclusions1/Hydroxyl1/Heavy#O#51 ThiolAcetylene1/Heavy#CS#141 good_amine_withExclusions1/amine1/Heavy#N#201 )
    PROP ( INDEX_CODE "12" ) ;
      POINT DonorProj1
    COORD2D ( 0 0 )
    COORD3D ( -1152.0 -832.0 836.0 )
    MAP ( Hydroxyl_withExclusions1/Hydroxyl1/DonorProj11 ThiolAcetylene1/DonorProj21 good_amine_withExclusions1/amine1/DonorProj31 )
    PROP ( INDEX_CODE "13" ) ;
      VECTOR DonorVector1 HEAD ( DonorProj1 ) TAIL ( heavyAtom1 )
    MAP ( Hydroxyl_withExclusions1/Hydroxyl1/DonorVector11 ThiolAcetylene1/DonorVector21 good_amine_withExclusions1/amine1/DonorVector31 ) ;
  }
  AND atomWithLP1 ( )
  {
    ATTRIBUTES :
      COORD2D ( 0 0 ) ;
      COORD3D ( 0.1 33.4 2.8 ) ;
    TOPOLOGY :
      ATOM Heavy#NOS#31
    ELEMENTS ( N O S )
    CHARGE ( -7 -6 -5 -4 -3 -2 -1 0 )
    VALENCE ( 2 3 )
    LPCOUNT ( 1 2 3 )
    COORDINATION ( 1 2 )
    COORD2D ( 0 0 )
    COORD3D ( 0.0 -115.7 -14.0 ) ;
    OBJECTS :
      POINT AcceptorProj11
    COORD2D ( 0 0 )
    COORD3D ( 0.2 182.4 19.6 ) ;
      VECTOR AcceptorVector11 HEAD ( AcceptorProj11 ) TAIL ( Heavy#NOS#31 ) HBACCEPTOR ;
    CONSTRAINTS :
  }
  AND goodN1 ( )
  {
    ATTRIBUTES :
      COORD2D ( 0 0 ) ;
      COORD3D ( 371.0 -18.7 0.0 ) ;
    TOPOLOGY :
      ATOM Heavy#N#31
    ELEMENTS ( N )
    LPCOUNT ( 1 )
    COORDINATION ( 3 )
    COORD2D ( 0 0 )
    COORD3D ( 321.0 -118.7 0.0 ) ;
      ATOM #NonC#31
    ELEMENTS ( ANY_NONCARBON )
    COORD2D ( 0 0 )
    COORD3D ( 471.0 -118.7 0.0 ) ;
      BOND N-NonC1 ( Heavy#N#31 #NonC#31 ) SINGLE DOUBLE AROMATIC TRIPLE ;
    OBJECTS :
      POINT AcceptorProj21
    COORD2D ( 0 0 )
    COORD3D ( 321.0 181.3 0.0 ) ;
      VECTOR AcceptorVector21 HEAD ( AcceptorProj21 ) TAIL ( Heavy#N#31 ) HBACCEPTOR ;
    CONSTRAINTS :
  }
  OR HBA_2 ( atomWithLP1 goodN1 )
  {
    ATTRIBUTES :
      COORD2D ( 0 0 ) ;
      COORD3D ( 1115.6 740.5 -1290.5 ) ;
      PROP ( SOURCE "BIOCAD_FUNCTION" ) ;
    OBJECTS :
      ATOM heavyAtom2
    COORD2D ( 0 0 )
    COORD3D ( 1099.4 689.8 -1203.8 )
    MAP ( atomWithLP1/Heavy#NOS#31 goodN1/Heavy#N#31 )
    PROP ( INDEX_CODE "14" ) ;
      POINT AcceptorProj1
    COORD2D ( 0 0 )
    COORD3D ( 1148.0 842.0 -1464.0 )
    MAP ( atomWithLP1/AcceptorProj11 goodN1/AcceptorProj21 )
    PROP ( INDEX_CODE "15" ) ;
      VECTOR AcceptorVector1 HEAD ( AcceptorProj1 ) TAIL ( heavyAtom2 )
    MAP ( atomWithLP1/AcceptorVector11 goodN1/AcceptorVector21 ) ;
  }
  SHAPE Shape_1.3 ( )
  {
    ATTRIBUTES :
      COORD2D ( 0 0 ) ;
      COORD3D ( 0.0 0.0 0.0 ) ;
    OBJECTS :
      SHAPEOBJ Shape
     ( 943.4 563.0 -879.5 200.0 )
     ( -436.5 -21.1 494.4 207.5 )
     ( -235.3 -132.9 0.2 207.5 )
     ( 1.4 -0.9 0.0 207.5 )
     ( -451.6 -441.7 282.7 170.0 )
     ( -409.4 -107.9 368.2 170.0 )
     ( -632.2 -258.9 412.2 170.0 )
     ( -324.2 -138.9 127.6 170.0 )
     ( -576.1 46.3 481.1 170.0 )
     ( -434.3 -111.3 621.0 170.0 )
     ( -154.1 -0.3 0.5 170.0 )
     ( 51.9 -73.9 -127.7 170.0 )
     ( -333.5 81.7 505.9 170.0 )
     ( -325.5 -138.4 -126.4 170.0 )
     ( 180.1 68.7 -522.6 170.0 )
     ( -143.4 -246.4 -0.5 170.0 )
     ( 54.0 145.4 0.5 170.0 )
     ( 50.3 -70.7 118.5 170.0 )
     ( 429.6 -69.5 -492.2 170.0 )
     ( 840.0 237.9 -474.2 170.0 )
     ( 977.4 431.2 -1097.1 170.0 )
     ( 1099.5 689.8 -1204.4 170.0 )
     ( -611.7 -538.3 428.2 183.0 )
     ( -791.7 -672.8 376.8 183.0 )
     ( -642.8 -513.8 661.8 183.0 )
     ( -841.2 -633.5 748.9 183.0 )
     ( -976.1 -755.8 600.6 183.0 )
     ( 479.6 104.7 -361.3 183.0 )
     ( 754.6 269.4 -678.3 183.0 )
     ( -388.8 -246.3 394.5 202.9 )
     ( -510.1 -311.5 462.6 202.9 )
     ( -367.0 -330.2 267.1 202.9 )
     ( -489.9 -456.0 417.4 202.9 )
     ( -403.9 -255.8 139.1 210.9 )
     ( -681.8 -564.8 540.1 194.9 )
     ( -680.7 -605.8 328.5 202.9 )
     ( -788.5 -644.7 507.5 194.9 )
     ( 175.2 -77.6 -334.6 194.9 )
     ( 243.4 43.2 -399.2 202.9 )
     ( 132.4 5.6 -213.6 210.9 )
     ( -868.5 -677.7 619.5 194.9 )
     ( 56.4 -128.8 -416.0 218.9 )
     ( 274.0 -188.4 -298.1 218.9 )
     ( -727.9 -551.9 766.7 202.9 )
     ( 390.4 20.8 -421.9 194.9 )
     ( 623.7 84.4 -382.4 210.9 )
     ( 659.5 95.7 -530.6 210.9 )
     ( 758.5 205.8 -557.5 194.9 )
     ( 850.6 377.2 -706.3 210.9 )
     ( 829.2 434.7 -846.4 210.9 )
     ( 1026.3 504.6 -1014.4 194.9 )
     ( 1169.3 550.3 -1026.4 210.9 )
     ( 1189.6 626.4 -1154.7 194.9 )
     ( 1325.5 621.3 -1219.2 218.9 )
    MINEXTENT ( 0.7 0.7 0.7 )
    MAXEXTENT ( 1.3 1.3 1.3 )
    VOLEXTENT ( 0.7 1.3 )
    SIMILARITYTOL ( 0.50 1.00 )
    GRIDRESOLUTION ( 1.00 )
    ADDTORADIUS ( 2.00 ) ;
  }
  FIT acetoacetyl-CoA_01 ( HBD_1 HBA_2 Shape_1.3 )
  {
    ATTRIBUTES :
      COORD2D ( 0 0 ) ;
      COORD3D ( 0.0 0.0 0.0 ) ;
      ROOT ;
    WEIGHT ( HBD_1 1.0000 ) ;
    WEIGHT ( HBA_2 1.0000 ) ;
    WEIGHT ( Shape_1.3 1.0000 ) ;
    MINIMUM_FIT ( 0.0000 ) ;
    CONSTRAINTS :
      BLOB HBD_1.11 ( HBD_1/heavyAtom1 )
    COORD2D ( 0 0 )
    COORD3D ( -976.5 -756.1 600.7 )
    TOLERANCE ( 174.3458 ) ;
      BLOB HBD_1.21 ( HBD_1/DonorProj1 )
    COORD2D ( 0 0 )
    COORD3D ( -1152.0 -832.0 836.0 )
    TOLERANCE ( 234.3458 ) ;
      BLOB HBA_2.11 ( HBA_2/heavyAtom2 )
    COORD2D ( 0 0 )
    COORD3D ( 1099.4 689.8 -1203.8 )
    TOLERANCE ( 174.3458 ) ;
      BLOB HBA_2.21 ( HBA_2/AcceptorProj1 )
    COORD2D ( 0 0 )
    COORD3D ( 1148.0 842.0 -1464.0 )
    TOLERANCE ( 234.3458 ) ;
      SHAPEFIT ShapeFit1 ( Shape_1.3/Shape ) ;
  }
}
