# Supplementary material for: Combining Metabolite-Based Pharmacophores with Bayesian Machine Learning Models for Mycobacterium tuberculosis Drug Discovery
Source: PLoS One. 2015 Oct 30;10(10):e0141076. doi: 10.1371/journal.pone.0141076 (PMC4627656; doi:10.1371/journal.pone.0141076)
Supplement: S1 Model Files — (ZIP) [file pone.0141076.s006.zip › supplemental folder resubmit with model hypotheses/acetyl_CoA_01_shape-acetyl_CoA_01.chm]

!BioCAD CHM format, all rights reserved
!Fri Apr 26 13:53:02 2013
!VERSION 1.1
QUERY acetyl_CoA_01
{
  AND Hydroxyl1 ( )
  {
    ATTRIBUTES :
      COORD2D ( 0 0 ) ;
      COORD3D ( -247.1 -411.8 25.5 ) ;
    TOPOLOGY :
      ATOM Heavy#O#51
    ELEMENTS ( O )
    ALIPHATIC
    HCOUNT ( 1 )
    COORD2D ( 0 0 )
    COORD3D ( -278.5 -312.3 33.0 ) ;
      ATOM #H#61
    ELEMENTS ( H )
    COORD2D ( 0 0 )
    COORD3D ( -183.7 -311.0 18.0 ) ;
      BOND 4-51 ( Heavy#O#51 #H#61 ) ;
    OBJECTS :
      POINT DonorProj11
    COORD2D ( 0 0 )
    COORD3D ( -279.1 -612.2 25.5 ) ;
      VECTOR DonorVector11 HEAD ( DonorProj11 ) TAIL ( Heavy#O#51 ) HBDONOR ;
    CONSTRAINTS :
  }
  AND Exclude_IonizedHydroxyl1 ( )
  {
    ATTRIBUTES :
      COORD2D ( 0 0 ) ;
      COORD3D ( -478.4 -564.0 32.5 ) ;
    TOPOLOGY :
      ATOM #CPS...#81
    ELEMENTS ( C P S )
    ALIPHATIC
    HCOUNT ( 0 )
    COORD2D ( 0 0 )
    COORD3D ( -545.0 -627.9 9.1 ) ;
      ATOM #O#101
    ELEMENTS ( O )
    ALIPHATIC
    HCOUNT ( 0 )
    LPCOUNT ( 2 )
    COORD2D ( 0 0 )
    COORD3D ( -468.6 -697.9 140.4 ) ;
      ATOM #O#111
    ELEMENTS ( O )
    ALIPHATIC
    HCOUNT ( 1 )
    COORD2D ( 0 0 )
    COORD3D ( -494.2 -473.2 -2.6 ) ;
      ATOM #H#121
    ELEMENTS ( H )
    COORD2D ( 0 0 )
    COORD3D ( -405.9 -457.0 -16.9 ) ;
      BOND 7-91 ( #CPS...#81 #O#101 ) DOUBLE ;
      BOND 7-101 ( #CPS...#81 #O#111 ) ;
      BOND 10-111 ( #O#111 #H#121 ) ;
    OBJECTS :
    CONSTRAINTS :
  }
  EXCLUDE Hydroxyl_withExclusions1 ( Hydroxyl1 Exclude_IonizedHydroxyl1 )
  {
    ATTRIBUTES :
      COORD2D ( 0 0 ) ;
      COORD3D ( 0.0 0.0 0.0 ) ;
    PRESENT ( Hydroxyl1 ) ;
    ABSENT ( Exclude_IonizedHydroxyl1 ) ;
    CONSTRAINTS :
      MAP Hydroxyl1/Heavy#O#51
    ( Exclude_IonizedHydroxyl1/#O#111 ) ;
      MAP Hydroxyl1/#H#61
    ( Exclude_IonizedHydroxyl1/#H#121 ) ;
      MAP Hydroxyl1/4-51
    ( Exclude_IonizedHydroxyl1/10-111 ) ;
  }
  AND ThiolAcetylene1 ( )
  {
    ATTRIBUTES :
      COORD2D ( 0 0 ) ;
      COORD3D ( 77.5 -401.5 1.7 ) ;
    TOPOLOGY :
      ATOM Heavy#CS#141
    ELEMENTS ( C S )
    ALIPHATIC
    HCOUNT ( 1 )
    COORDINATION ( 2 )
    COORD2D ( 0 0 )
    COORD3D ( 33.6 -302.1 12.2 ) ;
      ATOM #H#151
    ELEMENTS ( H )
    COORD2D ( 0 0 )
    COORD3D ( 166.0 -300.4 -8.8 ) ;
      BOND 13-141 ( Heavy#CS#141 #H#151 ) ;
    OBJECTS :
      POINT DonorProj21
    COORD2D ( 0 0 )
    COORD3D ( 32.8 -601.9 1.7 ) ;
      VECTOR DonorVector21 HEAD ( DonorProj21 ) TAIL ( Heavy#CS#141 ) HBDONOR ;
    CONSTRAINTS :
  }
  AND amine1 ( )
  {
    ATTRIBUTES :
      COORD2D ( 0 0 ) ;
      COORD3D ( 424.7 -408.0 11.5 ) ;
    TOPOLOGY :
      ATOM #H#191
    ELEMENTS ( H )
    COORD2D ( 0 0 )
    COORD3D ( 486.0 -284.9 20.3 ) ;
      ATOM Heavy#N#201
    ELEMENTS ( N )
    HCOUNT ( 1 2 )
    COORD2D ( 0 0 )
    COORD3D ( 393.3 -321.3 29.8 ) ;
      BOND 19-181 ( Heavy#N#201 #H#191 ) ;
    OBJECTS :
      POINT DonorProj31
    COORD2D ( 0 0 )
    COORD3D ( 394.8 -617.8 -15.6 ) ;
      VECTOR DonorVector31 HEAD ( DonorProj31 ) TAIL ( Heavy#N#201 ) HBDONOR ;
    CONSTRAINTS :
  }
  AND Exclude_tetrazolyl1 ( )
  {
    ATTRIBUTES :
      COORD2D ( 0 0 ) ;
      COORD3D ( 781.0 -612.1 13.6 ) ;
    TOPOLOGY :
      ATOM #H#281
    ELEMENTS ( H )
    COORD2D ( 0 0 )
    COORD3D ( 705.6 -510.6 95.9 ) ;
      ATOM #C#231
    ELEMENTS ( C )
    AROMATIC
    ENDOCYCLIC
    BRIDGEHEAD
    LPCOUNT ( 0 )
    COORD2D ( 0 0 )
    COORD3D ( 855.7 -528.5 -14.8 ) ;
      ATOM #N#241
    ELEMENTS ( N )
    AROMATIC
    ENDOCYCLIC
    BRIDGEHEAD
    HCOUNT ( 0 )
    LPCOUNT ( 1 )
    COORD2D ( 0 0 )
    COORD3D ( 901.2 -653.9 -19.0 ) ;
      ATOM #N#251
    ELEMENTS ( N )
    AROMATIC
    ENDOCYCLIC
    BRIDGEHEAD
    HCOUNT ( 0 )
    LPCOUNT ( 1 )
    COORD2D ( 0 0 )
    COORD3D ( 807.9 -749.1 -2.0 ) ;
      ATOM #N#261
    ELEMENTS ( N )
    AROMATIC
    ENDOCYCLIC
    BRIDGEHEAD
    HCOUNT ( 0 )
    LPCOUNT ( 1 )
    COORD2D ( 0 0 )
    COORD3D ( 690.2 -680.6 15.0 ) ;
      ATOM #N#271
    ELEMENTS ( N )
    HCOUNT ( 1 2 )
    COORD2D ( 0 0 )
    COORD3D ( 725.6 -550.2 6.3 ) ;
      BOND 26-271 ( #N#271 #H#281 ) ;
      BOND 22-231 ( #C#231 #N#241 ) AROMATIC ENDOCYCLIC ;
      BOND 23-241 ( #N#241 #N#251 ) AROMATIC ENDOCYCLIC ;
      BOND 24-251 ( #N#251 #N#261 ) AROMATIC ENDOCYCLIC ;
      BOND 25-261 ( #N#261 #N#271 ) AROMATIC ENDOCYCLIC ;
      BOND 22-261 ( #C#231 #N#271 ) AROMATIC ENDOCYCLIC ;
    OBJECTS :
    CONSTRAINTS :
  }
  AND Exclude_cf3Sulfonamide1 ( )
  {
    ATTRIBUTES :
      COORD2D ( 0 0 ) ;
      COORD3D ( 784.8 -277.8 25.6 ) ;
    TOPOLOGY :
      ATOM #F#301
    ELEMENTS ( F )
    ALIPHATIC
    EXOCYCLIC
    HCOUNT ( 0 )
    COORD2D ( 0 0 )
    COORD3D ( 595.6 -320.2 50.1 ) ;
      ATOM #F#311
    ELEMENTS ( F )
    ALIPHATIC
    EXOCYCLIC
    HCOUNT ( 0 )
    COORD2D ( 0 0 )
    COORD3D ( 663.8 -106.8 103.2 ) ;
      ATOM #C#321
    ELEMENTS ( C )
    ALIPHATIC
    EXOCYCLIC
    HCOUNT ( 0 )
    COORD2D ( 0 0 )
    COORD3D ( 701.5 -242.8 101.7 ) ;
      ATOM #H#341
    ELEMENTS ( H )
    COORD2D ( 0 0 )
    COORD3D ( 863.0 -457.8 -143.2 ) ;
      ATOM #N#351
    ELEMENTS ( N )
    HCOUNT ( 1 2 )
    COORD2D ( 0 0 )
    COORD3D ( 811.3 -372.8 -133.1 ) ;
      ATOM #O#361
    ELEMENTS ( O )
    ALIPHATIC
    EXOCYCLIC
    HCOUNT ( 0 )
    COORD2D ( 0 0 )
    COORD3D ( 960.1 -320.1 79.6 ) ;
      ATOM #O#371
    ELEMENTS ( O )
    ALIPHATIC
    EXOCYCLIC
    HCOUNT ( 0 )
    COORD2D ( 0 0 )
    COORD3D ( 889.1 -130.8 -58.5 ) ;
      ATOM #F#381
    ELEMENTS ( F )
    ALIPHATIC
    EXOCYCLIC
    HCOUNT ( 0 )
    COORD2D ( 0 0 )
    COORD3D ( 730.7 -284.8 233.0 ) ;
      ATOM #S#391
    ELEMENTS ( S )
    ALIPHATIC
    EXOCYCLIC
    HCOUNT ( 0 )
    COORD2D ( 0 0 )
    COORD3D ( 848.1 -263.7 -2.5 ) ;
      BOND 33-341 ( #H#341 #N#351 ) ;
      BOND 38-341 ( #S#391 #N#351 ) EXOCYCLIC ;
      BOND 38-351 ( #S#391 #O#361 ) DOUBLE EXOCYCLIC ;
      BOND 38-361 ( #S#391 #O#371 ) DOUBLE EXOCYCLIC ;
      BOND 31-301 ( #C#321 #F#311 ) EXOCYCLIC ;
      BOND 31-381 ( #C#321 #S#391 ) EXOCYCLIC ;
      BOND 31-371 ( #C#321 #F#381 ) EXOCYCLIC ;
      BOND 31-291 ( #C#321 #F#301 ) EXOCYCLIC ;
    OBJECTS :
    CONSTRAINTS :
  }
  EXCLUDE good_amine_withExclusions1 ( amine1 Exclude_tetrazolyl1 Exclude_cf3Sulfonamide1 )
  {
    ATTRIBUTES :
      COORD2D ( 0 0 ) ;
      COORD3D ( 0.0 0.0 0.0 ) ;
    PRESENT ( amine1 ) ;
    ABSENT ( Exclude_tetrazolyl1 Exclude_cf3Sulfonamide1 ) ;
    CONSTRAINTS :
      MAP amine1/#H#191
    ( Exclude_tetrazolyl1/#H#281 Exclude_cf3Sulfonamide1/#H#341 ) ;
      MAP amine1/Heavy#N#201
    ( Exclude_tetrazolyl1/#N#271 Exclude_cf3Sulfonamide1/#N#351 ) ;
      MAP amine1/19-181
    ( Exclude_tetrazolyl1/26-271 Exclude_cf3Sulfonamide1/33-341 ) ;
  }
  OR HBD_1 ( Hydroxyl_withExclusions1 ThiolAcetylene1 good_amine_withExclusions1 )
  {
    ATTRIBUTES :
      COORD2D ( 0 0 ) ;
      COORD3D ( -1016.5 588.2 351.2 ) ;
      PROP ( SOURCE "BIOCAD_FUNCTION" ) ;
    OBJECTS :
      ATOM heavyAtom1
    COORD2D ( 0 0 )
    COORD3D ( -945.7 577.3 280.8 )
    MAP ( Hydroxyl_withExclusions1/Hydroxyl1/Heavy#O#51 ThiolAcetylene1/Heavy#CS#141 good_amine_withExclusions1/amine1/Heavy#N#201 )
    PROP ( INDEX_CODE "12" ) ;
      POINT DonorProj1
    COORD2D ( 0 0 )
    COORD3D ( -1158.0 610.0 492.0 )
    MAP ( Hydroxyl_withExclusions1/Hydroxyl1/DonorProj11 ThiolAcetylene1/DonorProj21 good_amine_withExclusions1/amine1/DonorProj31 )
    PROP ( INDEX_CODE "13" ) ;
      VECTOR DonorVector1 HEAD ( DonorProj1 ) TAIL ( heavyAtom1 )
    MAP ( Hydroxyl_withExclusions1/Hydroxyl1/DonorVector11 ThiolAcetylene1/DonorVector21 good_amine_withExclusions1/amine1/DonorVector31 ) ;
  }
  AND atomWithLP1 ( )
  {
    ATTRIBUTES :
      COORD2D ( 0 0 ) ;
      COORD3D ( 0.1 33.4 2.8 ) ;
    TOPOLOGY :
      ATOM Heavy#NOS#31
    ELEMENTS ( N O S )
    CHARGE ( -7 -6 -5 -4 -3 -2 -1 0 )
    VALENCE ( 2 3 )
    LPCOUNT ( 1 2 3 )
    COORDINATION ( 1 2 )
    COORD2D ( 0 0 )
    COORD3D ( 0.0 -115.7 -14.0 ) ;
    OBJECTS :
      POINT AcceptorProj11
    COORD2D ( 0 0 )
    COORD3D ( 0.2 182.4 19.6 ) ;
      VECTOR AcceptorVector11 HEAD ( AcceptorProj11 ) TAIL ( Heavy#NOS#31 ) HBACCEPTOR ;
    CONSTRAINTS :
  }
  AND goodN1 ( )
  {
    ATTRIBUTES :
      COORD2D ( 0 0 ) ;
      COORD3D ( 371.0 -18.7 0.0 ) ;
    TOPOLOGY :
      ATOM Heavy#N#31
    ELEMENTS ( N )
    LPCOUNT ( 1 )
    COORDINATION ( 3 )
    COORD2D ( 0 0 )
    COORD3D ( 321.0 -118.7 0.0 ) ;
      ATOM #NonC#31
    ELEMENTS ( ANY_NONCARBON )
    COORD2D ( 0 0 )
    COORD3D ( 471.0 -118.7 0.0 ) ;
      BOND N-NonC1 ( Heavy#N#31 #NonC#31 ) SINGLE DOUBLE AROMATIC TRIPLE ;
    OBJECTS :
      POINT AcceptorProj21
    COORD2D ( 0 0 )
    COORD3D ( 321.0 181.3 0.0 ) ;
      VECTOR AcceptorVector21 HEAD ( AcceptorProj21 ) TAIL ( Heavy#N#31 ) HBACCEPTOR ;
    CONSTRAINTS :
  }
  OR HBA_2 ( atomWithLP1 goodN1 )
  {
    ATTRIBUTES :
      COORD2D ( 0 0 ) ;
      COORD3D ( 746.5 -853.5 -1232.5 ) ;
      PROP ( SOURCE "BIOCAD_FUNCTION" ) ;
    OBJECTS :
      ATOM heavyAtom2
    COORD2D ( 0 0 )
    COORD3D ( 751.7 -921.2 -1157.8 )
    MAP ( atomWithLP1/Heavy#NOS#31 goodN1/Heavy#N#31 )
    PROP ( INDEX_CODE "14" ) ;
      POINT AcceptorProj1
    COORD2D ( 0 0 )
    COORD3D ( 736.0 -718.0 -1382.0 )
    MAP ( atomWithLP1/AcceptorProj11 goodN1/AcceptorProj21 )
    PROP ( INDEX_CODE "15" ) ;
      VECTOR AcceptorVector1 HEAD ( AcceptorProj1 ) TAIL ( heavyAtom2 )
    MAP ( atomWithLP1/AcceptorVector11 goodN1/AcceptorVector21 ) ;
  }
  SHAPE Shape_1.3 ( )
  {
    ATTRIBUTES :
      COORD2D ( 0 0 ) ;
      COORD3D ( 0.0 0.0 0.0 ) ;
    OBJECTS :
      SHAPEOBJ Shape
     ( 673.5 -961.9 -928.0 200.0 )
     ( -67.4 345.3 351.3 207.5 )
     ( -1.2 -1.3 0.6 207.5 )
     ( 234.6 -134.9 0.9 207.5 )
     ( -369.6 322.4 11.0 170.0 )
     ( -116.4 283.9 217.0 170.0 )
     ( -312.0 578.6 137.9 170.0 )
     ( -51.9 145.7 1.0 170.0 )
     ( -94.4 498.3 350.5 170.0 )
     ( 85.1 319.5 367.5 170.0 )
     ( 154.3 -1.8 1.1 170.0 )
     ( 324.3 -140.5 -126.0 170.0 )
     ( -139.4 283.5 462.2 170.0 )
     ( 259.6 -15.5 -544.9 170.0 )
     ( -53.0 -73.8 -126.8 170.0 )
     ( -50.6 -70.3 119.4 170.0 )
     ( 135.8 -255.1 -0.0 170.0 )
     ( 170.4 -349.4 -530.6 170.0 )
     ( 318.4 -141.7 120.2 170.0 )
     ( 572.5 -524.1 -714.0 170.0 )
     ( 751.3 -920.4 -1158.4 170.0 )
     ( -538.3 420.3 143.5 183.0 )
     ( -724.8 539.3 79.1 183.0 )
     ( -596.9 368.1 367.1 183.0 )
     ( -818.0 455.9 435.2 183.0 )
     ( -945.9 578.0 280.6 183.0 )
     ( 308.3 -248.7 -675.0 183.0 )
     ( 463.5 -621.0 -883.4 183.0 )
     ( -173.1 377.3 126.1 202.9 )
     ( -295.2 447.0 187.0 202.9 )
     ( -229.5 307.6 1.1 202.9 )
     ( -407.1 353.2 143.2 202.9 )
     ( -193.3 159.8 0.6 210.9 )
     ( -625.3 427.2 246.2 194.9 )
     ( -601.1 490.1 41.5 202.9 )
     ( -735.6 498.1 205.9 194.9 )
     ( 353.0 -140.9 -365.2 194.9 )
     ( 240.2 -132.1 -468.1 202.9 )
     ( 253.7 -134.6 -249.1 210.9 )
     ( 446.4 -19.9 -369.5 218.9 )
     ( 428.2 -273.8 -371.3 218.9 )
     ( -833.1 510.4 307.7 194.9 )
     ( 236.1 -252.0 -559.0 194.9 )
     ( -699.0 385.5 461.8 202.9 )
     ( 304.7 -365.4 -764.3 210.9 )
     ( 435.9 -379.1 -841.8 210.9 )
     ( 496.3 -512.6 -807.2 194.9 )
     ( 522.1 -751.7 -850.3 210.9 )
     ( 603.9 -806.4 -967.4 210.9 )
     ( 757.5 -1001.4 -1069.0 194.9 )
     ( 835.9 -1128.9 -1085.2 218.9 )
    MINEXTENT ( 0.7 0.7 0.7 )
    MAXEXTENT ( 1.3 1.3 1.3 )
    VOLEXTENT ( 0.7 1.3 )
    SIMILARITYTOL ( 0.50 1.00 )
    GRIDRESOLUTION ( 1.00 )
    ADDTORADIUS ( 2.00 ) ;
  }
  FIT acetyl_CoA_01 ( HBD_1 HBA_2 Shape_1.3 )
  {
    ATTRIBUTES :
      COORD2D ( 0 0 ) ;
      COORD3D ( 0.0 0.0 0.0 ) ;
      ROOT ;
    WEIGHT ( HBD_1 1.0000 ) ;
    WEIGHT ( HBA_2 1.0000 ) ;
    WEIGHT ( Shape_1.3 1.0000 ) ;
    MINIMUM_FIT ( 0.0000 ) ;
    CONSTRAINTS :
      BLOB HBD_1.11 ( HBD_1/heavyAtom1 )
    COORD2D ( 0 0 )
    COORD3D ( -945.7 577.3 280.8 )
    TOLERANCE ( 172.6321 ) ;
      BLOB HBD_1.21 ( HBD_1/DonorProj1 )
    COORD2D ( 0 0 )
    COORD3D ( -1158.0 610.0 492.0 )
    TOLERANCE ( 232.6321 ) ;
      BLOB HBA_2.11 ( HBA_2/heavyAtom2 )
    COORD2D ( 0 0 )
    COORD3D ( 751.7 -921.2 -1157.8 )
    TOLERANCE ( 172.6321 ) ;
      BLOB HBA_2.21 ( HBA_2/AcceptorProj1 )
    COORD2D ( 0 0 )
    COORD3D ( 736.0 -718.0 -1382.0 )
    TOLERANCE ( 232.6321 ) ;
      SHAPEFIT ShapeFit1 ( Shape_1.3/Shape ) ;
  }
}
