# Supplementary material for: Combining Metabolite-Based Pharmacophores with Bayesian Machine Learning Models for Mycobacterium tuberculosis Drug Discovery
Source: PLoS One. 2015 Oct 30;10(10):e0141076. doi: 10.1371/journal.pone.0141076 (PMC4627656; doi:10.1371/journal.pone.0141076)
Supplement: S1 Model Files — (ZIP) [file pone.0141076.s006.zip › supplemental folder resubmit with model hypotheses/D-Sedoheptulose-7-phosphate_01_shape-D-Sedoheptulose-7-phosphate_01.chm]

!BioCAD CHM format, all rights reserved
!Fri Apr 26 12:51:07 2013
!VERSION 1.1
QUERY D-Sedoheptulose-7-phosphate_01
{
  AND atomWithLP1 ( )
  {
    ATTRIBUTES :
      COORD2D ( 0 0 ) ;
      COORD3D ( 0.1 33.4 2.8 ) ;
    TOPOLOGY :
      ATOM Heavy#NOS#31
    ELEMENTS ( N O S )
    CHARGE ( -7 -6 -5 -4 -3 -2 -1 0 )
    VALENCE ( 2 3 )
    LPCOUNT ( 1 2 3 )
    COORDINATION ( 1 2 )
    COORD2D ( 0 0 )
    COORD3D ( 0.0 -115.7 -14.0 ) ;
    OBJECTS :
      POINT AcceptorProj11
    COORD2D ( 0 0 )
    COORD3D ( 0.2 182.4 19.6 ) ;
      VECTOR AcceptorVector11 HEAD ( AcceptorProj11 ) TAIL ( Heavy#NOS#31 ) HBACCEPTOR ;
    CONSTRAINTS :
  }
  AND goodN1 ( )
  {
    ATTRIBUTES :
      COORD2D ( 0 0 ) ;
      COORD3D ( 371.0 -18.7 0.0 ) ;
    TOPOLOGY :
      ATOM Heavy#N#31
    ELEMENTS ( N )
    LPCOUNT ( 1 )
    COORDINATION ( 3 )
    COORD2D ( 0 0 )
    COORD3D ( 321.0 -118.7 0.0 ) ;
      ATOM #NonC#31
    ELEMENTS ( ANY_NONCARBON )
    COORD2D ( 0 0 )
    COORD3D ( 471.0 -118.7 0.0 ) ;
      BOND N-NonC1 ( Heavy#N#31 #NonC#31 ) SINGLE DOUBLE AROMATIC TRIPLE ;
    OBJECTS :
      POINT AcceptorProj21
    COORD2D ( 0 0 )
    COORD3D ( 321.0 181.3 0.0 ) ;
      VECTOR AcceptorVector21 HEAD ( AcceptorProj21 ) TAIL ( Heavy#N#31 ) HBACCEPTOR ;
    CONSTRAINTS :
  }
  OR HBA_1 ( atomWithLP1 goodN1 )
  {
    ATTRIBUTES :
      COORD2D ( 0 0 ) ;
      COORD3D ( -476.1 50.4 0.0 ) ;
      PROP ( SOURCE "BIOCAD_FUNCTION" ) ;
    OBJECTS :
      ATOM heavyAtom1
    COORD2D ( 0 0 )
    COORD3D ( -424.1 -36.4 0.0 )
    MAP ( atomWithLP1/Heavy#NOS#31 goodN1/Heavy#N#31 )
    PROP ( INDEX_CODE "14" ) ;
      POINT AcceptorProj1
    COORD2D ( 0 0 )
    COORD3D ( -580.0 224.0 0.0 )
    MAP ( atomWithLP1/AcceptorProj11 goodN1/AcceptorProj21 )
    PROP ( INDEX_CODE "15" ) ;
      VECTOR AcceptorVector1 HEAD ( AcceptorProj1 ) TAIL ( heavyAtom1 )
    MAP ( atomWithLP1/AcceptorVector11 goodN1/AcceptorVector21 ) ;
  }
  AND atomWithLP2 ( )
  {
    ATTRIBUTES :
      COORD2D ( 0 0 ) ;
      COORD3D ( 0.1 33.4 2.8 ) ;
    TOPOLOGY :
      ATOM Heavy#NOS#32
    ELEMENTS ( N O S )
    CHARGE ( -7 -6 -5 -4 -3 -2 -1 0 )
    VALENCE ( 2 3 )
    LPCOUNT ( 1 2 3 )
    COORDINATION ( 1 2 )
    COORD2D ( 0 0 )
    COORD3D ( 0.0 -115.7 -14.0 ) ;
    OBJECTS :
      POINT AcceptorProj12
    COORD2D ( 0 0 )
    COORD3D ( 0.2 182.4 19.6 ) ;
      VECTOR AcceptorVector12 HEAD ( AcceptorProj12 ) TAIL ( Heavy#NOS#32 ) HBACCEPTOR ;
    CONSTRAINTS :
  }
  AND goodN2 ( )
  {
    ATTRIBUTES :
      COORD2D ( 0 0 ) ;
      COORD3D ( 371.0 -18.7 0.0 ) ;
    TOPOLOGY :
      ATOM Heavy#N#32
    ELEMENTS ( N )
    LPCOUNT ( 1 )
    COORDINATION ( 3 )
    COORD2D ( 0 0 )
    COORD3D ( 321.0 -118.7 0.0 ) ;
      ATOM #NonC#32
    ELEMENTS ( ANY_NONCARBON )
    COORD2D ( 0 0 )
    COORD3D ( 471.0 -118.7 0.0 ) ;
      BOND N-NonC2 ( Heavy#N#32 #NonC#32 ) SINGLE DOUBLE AROMATIC TRIPLE ;
    OBJECTS :
      POINT AcceptorProj22
    COORD2D ( 0 0 )
    COORD3D ( 321.0 181.3 0.0 ) ;
      VECTOR AcceptorVector22 HEAD ( AcceptorProj22 ) TAIL ( Heavy#N#32 ) HBACCEPTOR ;
    CONSTRAINTS :
  }
  OR HBA_2 ( atomWithLP2 goodN2 )
  {
    ATTRIBUTES :
      COORD2D ( 0 0 ) ;
      COORD3D ( -409.4 -402.1 148.6 ) ;
      PROP ( SOURCE "BIOCAD_FUNCTION" ) ;
    OBJECTS :
      ATOM heavyAtom2
    COORD2D ( 0 0 )
    COORD3D ( -456.1 -314.2 132.9 )
    MAP ( atomWithLP2/Heavy#NOS#32 goodN2/Heavy#N#32 )
    PROP ( INDEX_CODE "14" ) ;
      POINT AcceptorProj2
    COORD2D ( 0 0 )
    COORD3D ( -316.0 -578.0 180.0 )
    MAP ( atomWithLP2/AcceptorProj12 goodN2/AcceptorProj22 )
    PROP ( INDEX_CODE "15" ) ;
      VECTOR AcceptorVector2 HEAD ( AcceptorProj2 ) TAIL ( heavyAtom2 )
    MAP ( atomWithLP2/AcceptorVector12 goodN2/AcceptorVector22 ) ;
  }
  AND atomWithLP3 ( )
  {
    ATTRIBUTES :
      COORD2D ( 0 0 ) ;
      COORD3D ( 0.1 33.4 2.8 ) ;
    TOPOLOGY :
      ATOM Heavy#NOS#33
    ELEMENTS ( N O S )
    CHARGE ( -7 -6 -5 -4 -3 -2 -1 0 )
    VALENCE ( 2 3 )
    LPCOUNT ( 1 2 3 )
    COORDINATION ( 1 2 )
    COORD2D ( 0 0 )
    COORD3D ( 0.0 -115.7 -14.0 ) ;
    OBJECTS :
      POINT AcceptorProj13
    COORD2D ( 0 0 )
    COORD3D ( 0.2 182.4 19.6 ) ;
      VECTOR AcceptorVector13 HEAD ( AcceptorProj13 ) TAIL ( Heavy#NOS#33 ) HBACCEPTOR ;
    CONSTRAINTS :
  }
  AND goodN3 ( )
  {
    ATTRIBUTES :
      COORD2D ( 0 0 ) ;
      COORD3D ( 371.0 -18.7 0.0 ) ;
    TOPOLOGY :
      ATOM Heavy#N#33
    ELEMENTS ( N )
    LPCOUNT ( 1 )
    COORDINATION ( 3 )
    COORD2D ( 0 0 )
    COORD3D ( 321.0 -118.7 0.0 ) ;
      ATOM #NonC#33
    ELEMENTS ( ANY_NONCARBON )
    COORD2D ( 0 0 )
    COORD3D ( 471.0 -118.7 0.0 ) ;
      BOND N-NonC3 ( Heavy#N#33 #NonC#33 ) SINGLE DOUBLE AROMATIC TRIPLE ;
    OBJECTS :
      POINT AcceptorProj23
    COORD2D ( 0 0 )
    COORD3D ( 321.0 181.3 0.0 ) ;
      VECTOR AcceptorVector23 HEAD ( AcceptorProj23 ) TAIL ( Heavy#N#33 ) HBACCEPTOR ;
    CONSTRAINTS :
  }
  OR HBA_3 ( atomWithLP3 goodN3 )
  {
    ATTRIBUTES :
      COORD2D ( 0 0 ) ;
      COORD3D ( 486.5 152.6 -315.5 ) ;
      PROP ( SOURCE "BIOCAD_FUNCTION" ) ;
    OBJECTS :
      ATOM heavyAtom3
    COORD2D ( 0 0 )
    COORD3D ( 482.8 241.9 -271.2 )
    MAP ( atomWithLP3/Heavy#NOS#33 goodN3/Heavy#N#33 )
    PROP ( INDEX_CODE "14" ) ;
      POINT AcceptorProj3
    COORD2D ( 0 0 )
    COORD3D ( 494.0 -26.0 -404.0 )
    MAP ( atomWithLP3/AcceptorProj13 goodN3/AcceptorProj23 )
    PROP ( INDEX_CODE "15" ) ;
      VECTOR AcceptorVector3 HEAD ( AcceptorProj3 ) TAIL ( heavyAtom3 )
    MAP ( atomWithLP3/AcceptorVector13 goodN3/AcceptorVector23 ) ;
  }
  SHAPE Shape_1.4 ( )
  {
    ATTRIBUTES :
      COORD2D ( 0 0 ) ;
      COORD3D ( 0.0 0.0 0.0 ) ;
    OBJECTS :
      SHAPEOBJ Shape
     ( -433.4 -272.7 -0.1 210.9 )
     ( -455.6 -314.2 132.9 170.0 )
     ( -362.1 -140.1 -0.1 194.9 )
     ( -211.6 -140.8 -0.2 202.9 )
     ( -152.8 0.4 -0.2 202.9 )
     ( 0.1 0.5 -0.3 202.9 )
     ( 59.0 71.1 -122.5 202.9 )
     ( 211.9 71.3 -122.6 210.9 )
     ( 259.0 138.3 -238.5 170.0 )
     ( 347.2 263.2 -210.2 207.5 )
     ( 282.2 384.1 -270.8 170.0 )
     ( 362.6 284.1 -66.5 170.0 )
     ( 482.5 243.0 -271.8 170.0 )
     ( 14.9 3.5 -238.0 170.0 )
     ( 44.4 -133.3 -1.2 170.0 )
     ( -196.9 66.6 116.2 170.0 )
     ( -164.8 -208.1 114.5 170.0 )
     ( -423.9 -36.3 0.0 170.0 )
    MINEXTENT ( 0.7 0.7 0.7 )
    MAXEXTENT ( 1.3 1.3 1.3 )
    VOLEXTENT ( 0.7 1.3 )
    SIMILARITYTOL ( 0.50 1.00 )
    GRIDRESOLUTION ( 1.00 )
    ADDTORADIUS ( 2.00 ) ;
  }
  FIT D-Sedoheptulose-7-phosphate_01 ( HBA_1 HBA_2 HBA_3 Shape_1.4 )
  {
    ATTRIBUTES :
      COORD2D ( 0 0 ) ;
      COORD3D ( 0.0 0.0 0.0 ) ;
      ROOT ;
    WEIGHT ( HBA_1 1.0000 ) ;
    WEIGHT ( HBA_2 1.0000 ) ;
    WEIGHT ( HBA_3 1.0000 ) ;
    WEIGHT ( Shape_1.4 1.0000 ) ;
    MINIMUM_FIT ( 0.0000 ) ;
    CONSTRAINTS :
      BLOB HBA_1.11 ( HBA_1/heavyAtom1 )
    COORD2D ( 0 0 )
    COORD3D ( -424.1 -36.4 0.0 )
    TOLERANCE ( 170.0000 ) ;
      BLOB HBA_1.21 ( HBA_1/AcceptorProj1 )
    COORD2D ( 0 0 )
    COORD3D ( -580.0 224.0 0.0 )
    TOLERANCE ( 230.0000 ) ;
      BLOB HBA_2.11 ( HBA_2/heavyAtom2 )
    COORD2D ( 0 0 )
    COORD3D ( -456.1 -314.2 132.9 )
    TOLERANCE ( 170.0000 ) ;
      BLOB HBA_2.21 ( HBA_2/AcceptorProj2 )
    COORD2D ( 0 0 )
    COORD3D ( -316.0 -578.0 180.0 )
    TOLERANCE ( 230.0000 ) ;
      BLOB HBA_3.11 ( HBA_3/heavyAtom3 )
    COORD2D ( 0 0 )
    COORD3D ( 482.8 241.9 -271.2 )
    TOLERANCE ( 170.0000 ) ;
      BLOB HBA_3.21 ( HBA_3/AcceptorProj3 )
    COORD2D ( 0 0 )
    COORD3D ( 494.0 -26.0 -404.0 )
    TOLERANCE ( 230.0000 ) ;
      SHAPEFIT ShapeFit1 ( Shape_1.4/Shape ) ;
  }
}
