# Supplementary material for: Combining Metabolite-Based Pharmacophores with Bayesian Machine Learning Models for Mycobacterium tuberculosis Drug Discovery
Source: PLoS One. 2015 Oct 30;10(10):e0141076. doi: 10.1371/journal.pone.0141076 (PMC4627656; doi:10.1371/journal.pone.0141076)
Supplement: S1 Model Files — (ZIP) [file pone.0141076.s006.zip › supplemental folder resubmit with model hypotheses/D-serine_01_shape-D-serine_01.chm]

!BioCAD CHM format, all rights reserved
!Fri Apr 26 13:52:52 2013
!VERSION 1.1
QUERY D-serine_01
{
  AND primary_amine1 ( )
  {
    ATTRIBUTES :
      COORD2D ( 0 0 ) ;
      COORD3D ( -336.1 662.3 52.8 ) ;
    TOPOLOGY :
      ATOM #N#31
    ELEMENTS ( N )
    ALIPHATIC
    HCOUNT ( 2 )
    LPCOUNT ( 1 )
    COORD2D ( 0 0 )
    COORD3D ( -339.0 672.6 56.1 ) ;
      ATOM #C#41
    ELEMENTS ( C )
    ALIPHATIC
    LPCOUNT ( 0 )
    COORDINATION ( 4 )
    COORD2D ( 0 0 )
    COORD3D ( -299.5 532.9 11.4 ) ;
      ATOM #H#51
    ELEMENTS ( H )
    ALIPHATIC
    HCOUNT ( 0 )
    LPCOUNT ( 0 )
    COORD2D ( 0 0 )
    COORD3D ( -271.0 731.4 114.2 ) ;
      ATOM #H#61
    ELEMENTS ( H )
    ALIPHATIC
    HCOUNT ( 0 )
    LPCOUNT ( 0 )
    COORD2D ( 0 0 )
    COORD3D ( -434.7 712.2 29.5 ) ;
      BOND 2-31 ( #N#31 #C#41 ) ;
      BOND 2-41 ( #N#31 #H#51 ) ;
      BOND 2-51 ( #N#31 #H#61 ) ;
    OBJECTS :
    CONSTRAINTS :
  }
  AND secondary_amine1 ( )
  {
    ATTRIBUTES :
      COORD2D ( 0 0 ) ;
      COORD3D ( -267.9 304.5 22.8 ) ;
    TOPOLOGY :
      ATOM #N#81
    ELEMENTS ( N )
    ALIPHATIC
    HCOUNT ( 1 )
    LPCOUNT ( 1 )
    COORD2D ( 0 0 )
    COORD3D ( -269.2 319.9 28.0 ) ;
      ATOM #C#91
    ELEMENTS ( C )
    ALIPHATIC
    LPCOUNT ( 0 )
    COORDINATION ( 4 )
    COORD2D ( 0 0 )
    COORD3D ( -389.4 233.4 -15.1 ) ;
      ATOM #C#101
    ELEMENTS ( C )
    ALIPHATIC
    LPCOUNT ( 0 )
    COORDINATION ( 4 )
    COORD2D ( 0 0 )
    COORD3D ( -135.6 243.7 16.5 ) ;
      ATOM #H#111
    ELEMENTS ( H )
    ALIPHATIC
    HCOUNT ( 0 )
    LPCOUNT ( 0 )
    COORD2D ( 0 0 )
    COORD3D ( -277.6 421.0 61.9 ) ;
      BOND 7-81 ( #N#81 #C#91 ) ;
      BOND 7-91 ( #N#81 #C#101 ) ;
      BOND 7-101 ( #N#81 #H#111 ) ;
    OBJECTS :
    CONSTRAINTS :
  }
  AND tertiary_amine1 ( )
  {
    ATTRIBUTES :
      COORD2D ( 0 0 ) ;
      COORD3D ( -266.2 -51.2 29.8 ) ;
    TOPOLOGY :
      ATOM #N#131
    ELEMENTS ( N )
    ALIPHATIC
    HCOUNT ( 0 )
    LPCOUNT ( 1 )
    COORD2D ( 0 0 )
    COORD3D ( -273.9 -50.9 63.5 ) ;
      ATOM #C#141
    ELEMENTS ( C )
    ALIPHATIC
    LPCOUNT ( 0 )
    COORDINATION ( 4 )
    COORD2D ( 0 0 )
    COORD3D ( -154.0 -144.1 43.5 ) ;
      ATOM #C#151
    ELEMENTS ( C )
    ALIPHATIC
    LPCOUNT ( 0 )
    COORDINATION ( 4 )
    COORD2D ( 0 0 )
    COORD3D ( -396.3 -103.2 -12.5 ) ;
      ATOM #C#161
    ELEMENTS ( C )
    ALIPHATIC
    LPCOUNT ( 0 )
    COORDINATION ( 4 )
    COORD2D ( 0 0 )
    COORD3D ( -240.6 93.4 24.9 ) ;
      BOND 12-131 ( #N#131 #C#141 ) ;
      BOND 12-141 ( #N#131 #C#151 ) ;
      BOND 12-151 ( #N#131 #C#161 ) ;
    OBJECTS :
    CONSTRAINTS :
  }
  AND amidine1 ( )
  {
    ATTRIBUTES :
      COORD2D ( 0 0 ) ;
      COORD3D ( -253.7 -424.6 40.0 ) ;
    TOPOLOGY :
      ATOM #N#191
    ELEMENTS ( N )
    ALIPHATIC
    HCOUNT ( 0 1 )
    LPCOUNT ( 1 )
    COORD2D ( 0 0 )
    COORD3D ( -246.9 -311.3 64.4 ) ;
      ATOM #C#201
    ELEMENTS ( C )
    ALIPHATIC
    HCOUNT ( 0 )
    LPCOUNT ( 0 )
    COORD2D ( 0 0 )
    COORD3D ( -212.3 -433.9 51.7 ) ;
      ATOM #N#211
    ELEMENTS ( N )
    ALIPHATIC
    HCOUNT ( 0 )
    LPCOUNT ( 0 )
    COORD2D ( 0 0 )
    COORD3D ( -302.0 -528.5 3.8 ) ;
      BOND 18-191 ( #N#191 #C#201 ) DOUBLE ;
      BOND 19-201 ( #C#201 #N#211 ) ;
    OBJECTS :
    CONSTRAINTS :
  }
  AND guanidino1 ( )
  {
    ATTRIBUTES :
      COORD2D ( 0 0 ) ;
      COORD3D ( 343.1 689.0 -73.0 ) ;
    TOPOLOGY :
      ATOM #H#241
    ELEMENTS ( H )
    COORD2D ( 0 0 )
    COORD3D ( 527.0 695.6 -17.1 ) ;
      ATOM #N#251
    ELEMENTS ( N )
    ALIPHATIC
    HCOUNT ( 1 2 )
    LPCOUNT ( 0 )
    COORD2D ( 0 0 )
    COORD3D ( 461.3 624.8 -43.0 ) ;
      ATOM #C#261
    ELEMENTS ( C )
    ALIPHATIC
    HCOUNT ( 0 )
    LPCOUNT ( 0 )
    COORD2D ( 0 0 )
    COORD3D ( 332.7 659.7 -78.7 ) ;
      ATOM #N#271
    ELEMENTS ( N )
    ALIPHATIC
    HCOUNT ( 0 1 )
    LPCOUNT ( 1 )
    COORD2D ( 0 0 )
    COORD3D ( 250.7 569.4 -111.1 ) ;
      ATOM #N#281
    ELEMENTS ( N )
    ALIPHATIC
    HCOUNT ( 1 2 )
    LPCOUNT ( 0 )
    COORD2D ( 0 0 )
    COORD3D ( 293.9 793.1 -78.9 ) ;
      ATOM #H#311
    ELEMENTS ( H )
    COORD2D ( 0 0 )
    COORD3D ( 200.6 818.0 -104.8 ) ;
      BOND 24-231 ( #N#251 #H#241 ) ;
      BOND 24-251 ( #N#251 #C#261 ) ;
      BOND 25-261 ( #C#261 #N#271 ) DOUBLE ;
      BOND 25-271 ( #C#261 #N#281 ) ;
      BOND 27-301 ( #N#281 #H#311 ) ;
    OBJECTS :
      POINT point-11
    COORD2D ( 0 0 )
    COORD3D ( 335.3 662.4 -77.7 )
    CENTROID ( #N#251 #N#271 #N#281 ) ;
    CONSTRAINTS :
  }
  AND amidine-H1 ( )
  {
    ATTRIBUTES :
      COORD2D ( 0 0 ) ;
      COORD3D ( 386.4 157.9 -67.6 ) ;
    TOPOLOGY :
      ATOM #H#361
    ELEMENTS ( H )
    COORD2D ( 0 0 )
    COORD3D ( 372.2 -5.1 -85.9 ) ;
      ATOM #N#381
    ELEMENTS ( N )
    ALIPHATIC
    HCOUNT ( 0 1 )
    LPCOUNT ( 1 )
    COORD2D ( 0 0 )
    COORD3D ( 403.7 312.7 -49.1 ) ;
      ATOM #C#391
    ELEMENTS ( C )
    ALIPHATIC
    HCOUNT ( 0 )
    LPCOUNT ( 0 )
    COORD2D ( 0 0 )
    COORD3D ( 436.8 189.1 -49.8 ) ;
      ATOM #N#401
    ELEMENTS ( N )
    ALIPHATIC
    HCOUNT ( 1 2 )
    LPCOUNT ( 0 )
    COORD2D ( 0 0 )
    COORD3D ( 345.1 91.1 -85.8 ) ;
      BOND 39-351 ( #N#401 #H#361 ) ;
      BOND 37-381 ( #N#381 #C#391 ) DOUBLE ;
      BOND 38-391 ( #C#391 #N#401 ) ;
    OBJECTS :
      POINT point-21
    COORD2D ( 0 0 )
    COORD3D ( 374.4 201.9 -67.5 )
    CENTROID ( #N#381 #N#401 ) ;
    CONSTRAINTS :
  }
  AND Exclude_guanidino1 ( )
  {
    ATTRIBUTES :
      COORD2D ( 0 0 ) ;
      COORD3D ( 651.2 -224.5 -103.2 ) ;
    TOPOLOGY :
      ATOM #N#431
    ELEMENTS ( N )
    ALIPHATIC
    HCOUNT ( 1 2 )
    LPCOUNT ( 0 )
    COORD2D ( 0 0 )
    COORD3D ( 606.8 -134.2 -63.1 ) ;
      ATOM #C#441
    ELEMENTS ( C )
    ALIPHATIC
    HCOUNT ( 0 )
    LPCOUNT ( 0 )
    COORD2D ( 0 0 )
    COORD3D ( 673.2 -241.3 -119.5 ) ;
      ATOM #N#451
    ELEMENTS ( N )
    ALIPHATIC
    HCOUNT ( 0 1 )
    LPCOUNT ( 1 )
    COORD2D ( 0 0 )
    COORD3D ( 779.2 -221.1 -185.0 ) ;
      ATOM #N#461
    ELEMENTS ( N )
    ALIPHATIC
    HCOUNT ( 1 2 )
    LPCOUNT ( 0 )
    COORD2D ( 0 0 )
    COORD3D ( 623.6 -370.2 -104.3 ) ;
      ATOM #H#471
    ELEMENTS ( H )
    COORD2D ( 0 0 )
    COORD3D ( 642.8 -41.6 -74.3 ) ;
      ATOM #H#501
    ELEMENTS ( H )
    COORD2D ( 0 0 )
    COORD3D ( 539.6 -385.7 -52.4 ) ;
      BOND 42-431 ( #N#431 #C#441 ) ;
      BOND 43-441 ( #C#441 #N#451 ) DOUBLE ;
      BOND 43-451 ( #C#441 #N#461 ) ;
      BOND 42-461 ( #N#431 #H#471 ) ;
      BOND 45-491 ( #N#461 #H#501 ) ;
    OBJECTS :
      POINT point-2ex1
    COORD2D ( 0 0 )
    COORD3D ( 693.0 -177.7 -124.1 )
    CENTROID ( #N#431 #N#451 ) ;
    CONSTRAINTS :
  }
  EXCLUDE amidineH_withExclusions1 ( amidine-H1 Exclude_guanidino1 )
  {
    ATTRIBUTES :
      COORD2D ( 0 0 ) ;
      COORD3D ( 0.0 0.0 0.0 ) ;
    PRESENT ( amidine-H1 ) ;
    ABSENT ( Exclude_guanidino1 ) ;
    CONSTRAINTS :
      MAP amidine-H1/#H#361
    ( Exclude_guanidino1/#H#501 ) ;
      MAP amidine-H1/#N#381
    ( Exclude_guanidino1/#N#451 ) ;
      MAP amidine-H1/#C#391
    ( Exclude_guanidino1/#C#441 ) ;
      MAP amidine-H1/#N#401
    ( Exclude_guanidino1/#N#461 ) ;
      MAP amidine-H1/39-351
    ( Exclude_guanidino1/45-491 ) ;
      MAP amidine-H1/37-381
    ( Exclude_guanidino1/43-441 ) ;
      MAP amidine-H1/38-391
    ( Exclude_guanidino1/43-451 ) ;
  }
  AND pos1 ( )
  {
    ATTRIBUTES :
      COORD2D ( 0 0 ) ;
      COORD3D ( 512.9 -552.2 -71.5 ) ;
    TOPOLOGY :
      ATOM #Any_Atom#31
    ELEMENTS ( ANY )
    POSITIVE
    COORD2D ( 0 0 )
    COORD3D ( 512.9 -552.2 -71.5 ) ;
    OBJECTS :
    CONSTRAINTS :
  }
  AND Exclude_PosNeg1 ( )
  {
    ATTRIBUTES :
      COORD2D ( 0 0 ) ;
      COORD3D ( 654.5 -702.1 -98.2 ) ;
    TOPOLOGY :
      ATOM #Any_Atom#51
    ELEMENTS ( ANY )
    POSITIVE
    COORD2D ( 0 0 )
    COORD3D ( 583.7 -682.3 -117.5 ) ;
      ATOM #Any_Atom#61
    ELEMENTS ( ANY )
    NEGATIVE
    COORD2D ( 0 0 )
    COORD3D ( 725.2 -721.8 -78.8 ) ;
      BOND 4-51 ( #Any_Atom#51 #Any_Atom#61 ) SINGLE DOUBLE AROMATIC TRIPLE ;
    OBJECTS :
    CONSTRAINTS :
  }
  EXCLUDE positive_withExclusions1 ( pos1 Exclude_PosNeg1 )
  {
    ATTRIBUTES :
      COORD2D ( 0 0 ) ;
      COORD3D ( 0.0 0.0 0.0 ) ;
      PROP ( SOURCE "BIOCAD_FUNCTION" ) ;
    PRESENT ( pos1 ) ;
    ABSENT ( Exclude_PosNeg1 ) ;
    CONSTRAINTS :
      MAP pos1/#Any_Atom#31
    ( Exclude_PosNeg1/#Any_Atom#51 ) ;
  }
  OR PosIonizable_1 ( primary_amine1 secondary_amine1 tertiary_amine1 amidine1 guanidino1 amidineH_withExclusions1 positive_withExclusions1 )
  {
    ATTRIBUTES :
      COORD2D ( 0 0 ) ;
      COORD3D ( 50.1 136.1 -8.9 ) ;
      PROP ( SOURCE "BIOCAD_FUNCTION" ) ;
    OBJECTS :
      POINT PosIon-pt1
    COORD2D ( 0 0 )
    COORD3D ( 50.1 136.1 -8.9 )
    MAP ( primary_amine1/#N#31 secondary_amine1/#N#81 tertiary_amine1/#N#131 amidine1/#N#191 guanidino1/point-11 amidineH_withExclusions1/amidine-H1/point-21 positive_withExclusions1/pos1/#Any_Atom#31 )
    PROP ( INDEX_CODE "18" ) ;
  }
  AND trifluorosulfonamide1 ( )
  {
    ATTRIBUTES :
      COORD2D ( 0 0 ) ;
      COORD3D ( -187.1 557.8 -6.5 ) ;
    TOPOLOGY :
      ATOM #F#31
    ELEMENTS ( F )
    ALIPHATIC
    EXOCYCLIC
    HCOUNT ( 0 )
    COORD2D ( 0 0 )
    COORD3D ( -166.6 375.4 -12.7 ) ;
      ATOM #F#41
    ELEMENTS ( F )
    ALIPHATIC
    EXOCYCLIC
    HCOUNT ( 0 )
    COORD2D ( 0 0 )
    COORD3D ( 6.7 502.3 70.0 ) ;
      ATOM #C#51
    ELEMENTS ( C )
    ALIPHATIC
    EXOCYCLIC
    HCOUNT ( 0 )
    COORD2D ( 0 0 )
    COORD3D ( -98.7 498.5 -23.6 ) ;
      ATOM #H#62
    ELEMENTS ( H )
    COORD2D ( 0 0 )
    COORD3D ( -406.6 492.1 -8.8 ) ;
      ATOM #N#71
    ELEMENTS ( N )
    ALIPHATIC
    EXOCYCLIC
    HCOUNT ( 1 )
    COORD2D ( 0 0 )
    COORD3D ( -371.5 569.4 44.2 ) ;
      ATOM #O#81
    ELEMENTS ( O )
    ALIPHATIC
    EXOCYCLIC
    HCOUNT ( 0 )
    COORD2D ( 0 0 )
    COORD3D ( -221.7 723.5 -110.6 ) ;
      ATOM #O#91
    ELEMENTS ( O )
    ALIPHATIC
    EXOCYCLIC
    HCOUNT ( 0 )
    COORD2D ( 0 0 )
    COORD3D ( -165.2 713.2 127.4 ) ;
      ATOM #F#101
    ELEMENTS ( F )
    ALIPHATIC
    EXOCYCLIC
    HCOUNT ( 0 )
    COORD2D ( 0 0 )
    COORD3D ( -46.4 512.0 -153.9 ) ;
      ATOM #S#111
    ELEMENTS ( S )
    ALIPHATIC
    EXOCYCLIC
    HCOUNT ( 0 )
    COORD2D ( 0 0 )
    COORD3D ( -213.7 634.2 9.6 ) ;
      BOND 5-61 ( #H#62 #N#71 ) ;
      BOND 10-61 ( #S#111 #N#71 ) EXOCYCLIC ;
      BOND 10-71 ( #S#111 #O#81 ) DOUBLE EXOCYCLIC ;
      BOND 10-81 ( #S#111 #O#91 ) DOUBLE EXOCYCLIC ;
      BOND 4-31 ( #C#51 #F#41 ) EXOCYCLIC ;
      BOND 4-101 ( #C#51 #S#111 ) EXOCYCLIC ;
      BOND 4-91 ( #C#51 #F#101 ) EXOCYCLIC ;
      BOND 4-21 ( #C#51 #F#31 ) EXOCYCLIC ;
    OBJECTS :
    CONSTRAINTS :
  }
  AND sulfonic_acid1 ( )
  {
    ATTRIBUTES :
      COORD2D ( 0 0 ) ;
      COORD3D ( -226.4 126.9 13.3 ) ;
    TOPOLOGY :
      ATOM #O#131
    ELEMENTS ( O )
    ALIPHATIC
    EXOCYCLIC
    HCOUNT ( 0 )
    COORD2D ( 0 0 )
    COORD3D ( -316.2 34.3 -73.4 ) ;
      ATOM #H#141
    ELEMENTS ( H )
    COORD2D ( 0 0 )
    COORD3D ( -301.7 285.1 57.2 ) ;
      ATOM #O#151
    ELEMENTS ( O )
    ALIPHATIC
    EXOCYCLIC
    HCOUNT ( 1 )
    COORD2D ( 0 0 )
    COORD3D ( -236.4 223.2 91.0 ) ;
      ATOM #S#161
    ELEMENTS ( S )
    ALIPHATIC
    EXOCYCLIC
    HCOUNT ( 0 )
    COORD2D ( 0 0 )
    COORD3D ( -195.3 112.1 -31.0 ) ;
      ATOM #O#171
    ELEMENTS ( O )
    ALIPHATIC
    EXOCYCLIC
    HCOUNT ( 0 )
    COORD2D ( 0 0 )
    COORD3D ( -93.4 15.7 22.4 ) ;
      BOND 15-161 ( #S#161 #O#171 ) DOUBLE EXOCYCLIC ;
      BOND 14-151 ( #O#151 #S#161 ) EXOCYCLIC ;
      BOND 14-131 ( #O#151 #H#141 ) ;
      BOND 15-121 ( #S#161 #O#131 ) DOUBLE EXOCYCLIC ;
    OBJECTS :
      POINT point-12
    COORD2D ( 0 0 )
    COORD3D ( -215.3 91.1 13.3 )
    CENTROID ( #O#151 #O#171 #O#131 ) ;
    CONSTRAINTS :
  }
  AND phosphoryl1 ( )
  {
    ATTRIBUTES :
      COORD2D ( 0 0 ) ;
      COORD3D ( -172.6 -291.1 -19.2 ) ;
    TOPOLOGY :
      ATOM #H#201
    ELEMENTS ( H )
    COORD2D ( 0 0 )
    COORD3D ( -55.6 -426.8 26.7 ) ;
      ATOM #O#211
    ELEMENTS ( O )
    ALIPHATIC
    EXOCYCLIC
    HCOUNT ( 0 )
    COORD2D ( 0 0 )
    COORD3D ( -289.3 -353.7 -113.1 ) ;
      ATOM #H#221
    ELEMENTS ( H )
    COORD2D ( 0 0 )
    COORD3D ( -262.2 -114.1 35.4 ) ;
      ATOM #O#231
    ELEMENTS ( O )
    ALIPHATIC
    EXOCYCLIC
    HCOUNT ( 1 )
    COORD2D ( 0 0 )
    COORD3D ( -195.1 -178.6 58.8 ) ;
      ATOM #P#241
    ELEMENTS ( P )
    ALIPHATIC
    EXOCYCLIC
    HCOUNT ( 0 )
    COORD2D ( 0 0 )
    COORD3D ( -164.7 -279.7 -74.4 ) ;
      ATOM #O#251
    ELEMENTS ( O )
    ALIPHATIC
    EXOCYCLIC
    HCOUNT ( 1 )
    COORD2D ( 0 0 )
    COORD3D ( -59.7 -380.3 -37.2 ) ;
      BOND 24-191 ( #O#251 #H#201 ) ;
      BOND 23-241 ( #P#241 #O#251 ) EXOCYCLIC ;
      BOND 22-231 ( #O#231 #P#241 ) EXOCYCLIC ;
      BOND 22-211 ( #O#231 #H#221 ) ;
      BOND 23-201 ( #P#241 #O#211 ) DOUBLE EXOCYCLIC ;
    OBJECTS :
      POINT point-22
    COORD2D ( 0 0 )
    COORD3D ( -181.4 -304.2 -30.5 )
    CENTROID ( #O#231 #O#211 #O#251 ) ;
    CONSTRAINTS :
  }
  AND acidic_OH-11 ( )
  {
    ATTRIBUTES :
      COORD2D ( 0 0 ) ;
      COORD3D ( 321.0 578.7 66.2 ) ;
    TOPOLOGY :
      ATOM #O#291
    ELEMENTS ( O )
    ALIPHATIC
    EXOCYCLIC
    HCOUNT ( 0 )
    COORD2D ( 0 0 )
    COORD3D ( 262.4 463.5 -22.8 ) ;
      ATOM #H#301
    ELEMENTS ( H )
    COORD2D ( 0 0 )
    COORD3D ( 289.4 703.0 125.7 ) ;
      ATOM #O#311
    ELEMENTS ( O )
    ALIPHATIC
    EXOCYCLIC
    HCOUNT ( 1 )
    COORD2D ( 0 0 )
    COORD3D ( 356.6 638.5 149.1 ) ;
      ATOM #S#321
    ELEMENTS ( C P S )
    ALIPHATIC
    EXOCYCLIC
    HCOUNT ( 0 )
    COORD2D ( 0 0 )
    COORD3D ( 387.0 537.3 15.9 ) ;
      BOND 30-311 ( #O#311 #S#321 ) EXOCYCLIC ;
      BOND 30-291 ( #O#311 #H#301 ) ;
      BOND 31-281 ( #S#321 #O#291 ) DOUBLE EXOCYCLIC ;
    OBJECTS :
      POINT pnt-11
    COORD2D ( 0 0 )
    COORD3D ( 309.5 551.0 63.1 )
    CENTROID ( #O#291 #O#311 ) ;
    CONSTRAINTS :
  }
  AND Exclude_sulfonic_acid1 ( )
  {
    ATTRIBUTES :
      COORD2D ( 0 0 ) ;
      COORD3D ( 854.1 524.0 97.8 ) ;
    TOPOLOGY :
      ATOM #O#341
    ELEMENTS ( O )
    ALIPHATIC
    EXOCYCLIC
    HCOUNT ( 0 )
    COORD2D ( 0 0 )
    COORD3D ( 755.7 449.2 19.0 ) ;
      ATOM #H#351
    ELEMENTS ( H )
    COORD2D ( 0 0 )
    COORD3D ( 782.8 688.8 167.5 ) ;
      ATOM #O#361
    ELEMENTS ( O )
    ALIPHATIC
    EXOCYCLIC
    HCOUNT ( 1 )
    COORD2D ( 0 0 )
    COORD3D ( 849.9 624.3 190.9 ) ;
      ATOM #S#371
    ELEMENTS ( S )
    ALIPHATIC
    EXOCYCLIC
    HCOUNT ( 0 )
    COORD2D ( 0 0 )
    COORD3D ( 880.3 523.2 57.7 ) ;
      ATOM #O#381
    ELEMENTS ( O )
    ALIPHATIC
    EXOCYCLIC
    HCOUNT ( 0 )
    COORD2D ( 0 0 )
    COORD3D ( 985.2 422.6 94.9 ) ;
      BOND 36-371 ( #S#371 #O#381 ) DOUBLE EXOCYCLIC ;
      BOND 35-361 ( #O#361 #S#371 ) EXOCYCLIC ;
      BOND 35-341 ( #O#361 #H#351 ) ;
      BOND 36-331 ( #S#371 #O#341 ) DOUBLE EXOCYCLIC ;
    OBJECTS :
      POINT pnt-21
    COORD2D ( 0 0 )
    COORD3D ( 870.4 435.9 57.0 )
    CENTROID ( #O#381 #O#341 ) ;
    CONSTRAINTS :
  }
  AND Exclude_phosphoryl1 ( )
  {
    ATTRIBUTES :
      COORD2D ( 0 0 ) ;
      COORD3D ( 874.9 129.1 72.8 ) ;
    TOPOLOGY :
      ATOM #H#401
    ELEMENTS ( H )
    COORD2D ( 0 0 )
    COORD3D ( 740.0 1.6 3.3 ) ;
      ATOM #O#411
    ELEMENTS ( O )
    ALIPHATIC
    EXOCYCLIC
    HCOUNT ( 1 )
    COORD2D ( 0 0 )
    COORD3D ( 791.2 61.0 -8.7 ) ;
      ATOM #H#421
    ELEMENTS ( H )
    COORD2D ( 0 0 )
    COORD3D ( 818.2 300.5 139.8 ) ;
      ATOM #O#431
    ELEMENTS ( O )
    ALIPHATIC
    EXOCYCLIC
    HCOUNT ( 1 )
    COORD2D ( 0 0 )
    COORD3D ( 885.4 236.0 163.2 ) ;
      ATOM #P#441
    ELEMENTS ( P )
    ALIPHATIC
    EXOCYCLIC
    HCOUNT ( 0 )
    COORD2D ( 0 0 )
    COORD3D ( 915.8 134.8 29.9 ) ;
      ATOM #O#451
    ELEMENTS ( O )
    ALIPHATIC
    EXOCYCLIC
    HCOUNT ( 0 )
    COORD2D ( 0 0 )
    COORD3D ( 1020.7 34.4 67.2 ) ;
      BOND 40-391 ( #O#411 #H#401 ) ;
      BOND 43-442 ( #P#441 #O#451 ) DOUBLE EXOCYCLIC ;
      BOND 42-432 ( #O#431 #P#441 ) EXOCYCLIC ;
      BOND 42-411 ( #O#431 #H#421 ) ;
      BOND 43-401 ( #P#441 #O#411 ) EXOCYCLIC ;
    OBJECTS :
      POINT pnt-31
    COORD2D ( 0 0 )
    COORD3D ( 953.0 135.2 115.2 )
    CENTROID ( #O#451 #O#431 ) ;
    CONSTRAINTS :
  }
  EXCLUDE acidic_OH_withExclusions1 ( acidic_OH-11 Exclude_sulfonic_acid1 Exclude_phosphoryl1 )
  {
    ATTRIBUTES :
      COORD2D ( 0 0 ) ;
      COORD3D ( 0.0 0.0 0.0 ) ;
    PRESENT ( acidic_OH-11 ) ;
    ABSENT ( Exclude_sulfonic_acid1 Exclude_phosphoryl1 ) ;
    CONSTRAINTS :
      MAP acidic_OH-11/#O#291
    ( Exclude_sulfonic_acid1/#O#341 Exclude_phosphoryl1/#O#451 ) ;
      MAP acidic_OH-11/#H#301
    ( Exclude_sulfonic_acid1/#H#351 Exclude_phosphoryl1/#H#421 ) ;
      MAP acidic_OH-11/#O#311
    ( Exclude_sulfonic_acid1/#O#361 Exclude_phosphoryl1/#O#431 ) ;
      MAP acidic_OH-11/#S#321
    ( Exclude_sulfonic_acid1/#S#371 Exclude_phosphoryl1/#P#441 ) ;
      MAP acidic_OH-11/30-311
    ( Exclude_sulfonic_acid1/35-361 Exclude_phosphoryl1/42-432 ) ;
      MAP acidic_OH-11/30-291
    ( Exclude_sulfonic_acid1/35-341 Exclude_phosphoryl1/42-411 ) ;
      MAP acidic_OH-11/31-281
    ( Exclude_sulfonic_acid1/36-331 Exclude_phosphoryl1/43-442 ) ;
      MAP acidic_OH-11/pnt-11
    ( Exclude_sulfonic_acid1/pnt-21 Exclude_phosphoryl1/pnt-31 ) ;
  }
  AND tetrazole_N-11 ( )
  {
    ATTRIBUTES :
      COORD2D ( 0 0 ) ;
      COORD3D ( 409.8 -207.0 9.4 ) ;
    TOPOLOGY :
      ATOM #C#511
    ELEMENTS ( C )
    AROMATIC
    ENDOCYCLIC
    BRIDGEHEAD
    HCOUNT ( 0 )
    LPCOUNT ( 0 )
    COORD2D ( 0 0 )
    COORD3D ( 471.8 -103.8 9.4 ) ;
      ATOM #N#521
    ELEMENTS ( N )
    AROMATIC
    ENDOCYCLIC
    BRIDGEHEAD
    HCOUNT ( 0 1 )
    LPCOUNT ( 0 1 )
    COORD2D ( 0 0 )
    COORD3D ( 515.8 -229.8 9.4 ) ;
      ATOM #N#531
    ELEMENTS ( N )
    AROMATIC
    ENDOCYCLIC
    BRIDGEHEAD
    HCOUNT ( 0 1 )
    LPCOUNT ( 0 1 )
    COORD2D ( 0 0 )
    COORD3D ( 419.8 -323.8 9.4 ) ;
      ATOM #N#541
    ELEMENTS ( N )
    AROMATIC
    ENDOCYCLIC
    BRIDGEHEAD
    HCOUNT ( 0 1 )
    LPCOUNT ( 0 1 )
    COORD2D ( 0 0 )
    COORD3D ( 301.8 -253.8 9.4 ) ;
      ATOM #N#551
    ELEMENTS ( N )
    AROMATIC
    ENDOCYCLIC
    BRIDGEHEAD
    HCOUNT ( 0 1 )
    LPCOUNT ( 0 1 )
    COORD2D ( 0 0 )
    COORD3D ( 339.8 -123.8 9.4 ) ;
      BOND 50-511 ( #C#511 #N#521 ) AROMATIC ENDOCYCLIC ;
      BOND 51-521 ( #N#521 #N#531 ) AROMATIC ENDOCYCLIC ;
      BOND 52-531 ( #N#531 #N#541 ) AROMATIC ENDOCYCLIC ;
      BOND 53-541 ( #N#541 #N#551 ) AROMATIC ENDOCYCLIC ;
      BOND 50-541 ( #C#511 #N#551 ) AROMATIC ENDOCYCLIC ;
    OBJECTS :
    CONSTRAINTS :
  }
  AND Exclude_redundant_mappingN11 ( )
  {
    ATTRIBUTES :
      COORD2D ( 0 0 ) ;
      COORD3D ( 807.2 -284.2 8.8 ) ;
    TOPOLOGY :
      ATOM #C#611
    ELEMENTS ( C )
    AROMATIC
    ENDOCYCLIC
    BRIDGEHEAD
    HCOUNT ( 0 )
    LPCOUNT ( 0 )
    COORD2D ( 0 0 )
    COORD3D ( 869.2 -181.0 8.8 ) ;
      ATOM #N#621
    ELEMENTS ( N )
    AROMATIC
    ENDOCYCLIC
    BRIDGEHEAD
    HCOUNT ( 0 )
    LPCOUNT ( 0 1 )
    COORD2D ( 0 0 )
    COORD3D ( 913.2 -307.0 8.8 ) ;
      ATOM #N#631
    ELEMENTS ( N )
    AROMATIC
    ENDOCYCLIC
    BRIDGEHEAD
    HCOUNT ( 0 )
    LPCOUNT ( 0 1 )
    COORD2D ( 0 0 )
    COORD3D ( 817.2 -401.0 8.8 ) ;
      ATOM #N#641
    ELEMENTS ( N )
    AROMATIC
    ENDOCYCLIC
    BRIDGEHEAD
    HCOUNT ( 0 )
    LPCOUNT ( 0 1 )
    COORD2D ( 0 0 )
    COORD3D ( 699.2 -331.0 8.8 ) ;
      ATOM #N#651
    ELEMENTS ( N )
    AROMATIC
    ENDOCYCLIC
    BRIDGEHEAD
    HCOUNT ( 0 )
    LPCOUNT ( 0 1 )
    COORD2D ( 0 0 )
    COORD3D ( 737.2 -201.0 8.8 ) ;
      BOND 60-611 ( #C#611 #N#621 ) AROMATIC ENDOCYCLIC ;
      BOND 61-621 ( #N#621 #N#631 ) AROMATIC ENDOCYCLIC ;
      BOND 62-631 ( #N#631 #N#641 ) AROMATIC ENDOCYCLIC ;
      BOND 63-641 ( #N#641 #N#651 ) AROMATIC ENDOCYCLIC ;
      BOND 60-641 ( #C#611 #N#651 ) AROMATIC ENDOCYCLIC ;
    OBJECTS :
    CONSTRAINTS :
  }
  EXCLUDE tetrazole_N1_withExclusions1 ( tetrazole_N-11 Exclude_redundant_mappingN11 )
  {
    ATTRIBUTES :
      COORD2D ( 0 0 ) ;
      COORD3D ( 0.0 0.0 0.0 ) ;
    PRESENT ( tetrazole_N-11 ) ;
    ABSENT ( Exclude_redundant_mappingN11 ) ;
    CONSTRAINTS :
      MAP tetrazole_N-11/#C#511
    ( Exclude_redundant_mappingN11/#C#611 ) ;
      MAP tetrazole_N-11/#N#521
    ( Exclude_redundant_mappingN11/#N#621 ) ;
      MAP tetrazole_N-11/#N#531
    ( Exclude_redundant_mappingN11/#N#631 ) ;
      MAP tetrazole_N-11/#N#541
    ( Exclude_redundant_mappingN11/#N#641 ) ;
      MAP tetrazole_N-11/#N#551
    ( Exclude_redundant_mappingN11/#N#651 ) ;
      MAP tetrazole_N-11/50-511
    ( Exclude_redundant_mappingN11/60-611 ) ;
      MAP tetrazole_N-11/51-521
    ( Exclude_redundant_mappingN11/61-621 ) ;
      MAP tetrazole_N-11/52-531
    ( Exclude_redundant_mappingN11/62-631 ) ;
      MAP tetrazole_N-11/53-541
    ( Exclude_redundant_mappingN11/63-641 ) ;
      MAP tetrazole_N-11/50-541
    ( Exclude_redundant_mappingN11/60-641 ) ;
  }
  AND tetrazole_N-21 ( )
  {
    ATTRIBUTES :
      COORD2D ( 0 0 ) ;
      COORD3D ( 404.4 -558.4 -34.3 ) ;
    TOPOLOGY :
      ATOM #C#721
    ELEMENTS ( C )
    AROMATIC
    ENDOCYCLIC
    BRIDGEHEAD
    HCOUNT ( 0 )
    LPCOUNT ( 0 )
    COORD2D ( 0 0 )
    COORD3D ( 466.4 -455.2 -34.3 ) ;
      ATOM #N#731
    ELEMENTS ( N )
    AROMATIC
    ENDOCYCLIC
    BRIDGEHEAD
    HCOUNT ( 0 1 )
    LPCOUNT ( 0 1 )
    COORD2D ( 0 0 )
    COORD3D ( 510.4 -581.2 -34.3 ) ;
      ATOM #N#741
    ELEMENTS ( N )
    AROMATIC
    ENDOCYCLIC
    BRIDGEHEAD
    HCOUNT ( 0 1 )
    LPCOUNT ( 0 1 )
    COORD2D ( 0 0 )
    COORD3D ( 414.4 -675.2 -34.3 ) ;
      ATOM #N#751
    ELEMENTS ( N )
    AROMATIC
    ENDOCYCLIC
    BRIDGEHEAD
    HCOUNT ( 0 1 )
    LPCOUNT ( 0 1 )
    COORD2D ( 0 0 )
    COORD3D ( 296.4 -605.2 -34.3 ) ;
      ATOM #N#761
    ELEMENTS ( N )
    AROMATIC
    ENDOCYCLIC
    BRIDGEHEAD
    HCOUNT ( 0 1 )
    LPCOUNT ( 0 1 )
    COORD2D ( 0 0 )
    COORD3D ( 334.4 -475.2 -34.3 ) ;
      BOND 71-721 ( #C#721 #N#731 ) AROMATIC ENDOCYCLIC ;
      BOND 72-731 ( #N#731 #N#741 ) AROMATIC ENDOCYCLIC ;
      BOND 73-741 ( #N#741 #N#751 ) AROMATIC ENDOCYCLIC ;
      BOND 74-751 ( #N#751 #N#761 ) AROMATIC ENDOCYCLIC ;
      BOND 71-751 ( #C#721 #N#761 ) AROMATIC ENDOCYCLIC ;
    OBJECTS :
    CONSTRAINTS :
  }
  AND Exclude_redundant_mappingN21 ( )
  {
    ATTRIBUTES :
      COORD2D ( 0 0 ) ;
      COORD3D ( 875.7 -642.0 -21.0 ) ;
    TOPOLOGY :
      ATOM #C#821
    ELEMENTS ( C )
    AROMATIC
    ENDOCYCLIC
    BRIDGEHEAD
    HCOUNT ( 0 )
    LPCOUNT ( 0 )
    COORD2D ( 0 0 )
    COORD3D ( 937.7 -538.8 -21.0 ) ;
      ATOM #N#831
    ELEMENTS ( N )
    AROMATIC
    ENDOCYCLIC
    BRIDGEHEAD
    HCOUNT ( 0 )
    LPCOUNT ( 0 1 )
    COORD2D ( 0 0 )
    COORD3D ( 981.7 -664.8 -21.0 ) ;
      ATOM #N#841
    ELEMENTS ( N )
    AROMATIC
    ENDOCYCLIC
    BRIDGEHEAD
    HCOUNT ( 0 )
    LPCOUNT ( 0 1 )
    COORD2D ( 0 0 )
    COORD3D ( 885.7 -758.8 -21.0 ) ;
      ATOM #N#851
    ELEMENTS ( N )
    AROMATIC
    ENDOCYCLIC
    BRIDGEHEAD
    HCOUNT ( 0 )
    LPCOUNT ( 0 1 )
    COORD2D ( 0 0 )
    COORD3D ( 767.7 -688.8 -21.0 ) ;
      ATOM #N#861
    ELEMENTS ( N )
    AROMATIC
    ENDOCYCLIC
    BRIDGEHEAD
    HCOUNT ( 0 )
    LPCOUNT ( 0 1 )
    COORD2D ( 0 0 )
    COORD3D ( 805.7 -558.8 -21.0 ) ;
      BOND 81-821 ( #C#821 #N#831 ) AROMATIC ENDOCYCLIC ;
      BOND 82-831 ( #N#831 #N#841 ) AROMATIC ENDOCYCLIC ;
      BOND 83-841 ( #N#841 #N#851 ) AROMATIC ENDOCYCLIC ;
      BOND 84-851 ( #N#851 #N#861 ) AROMATIC ENDOCYCLIC ;
      BOND 81-851 ( #C#821 #N#861 ) AROMATIC ENDOCYCLIC ;
    OBJECTS :
    CONSTRAINTS :
  }
  EXCLUDE tetrazole_N2_withExclusions1 ( tetrazole_N-21 Exclude_redundant_mappingN21 )
  {
    ATTRIBUTES :
      COORD2D ( 0 0 ) ;
      COORD3D ( 0.0 0.0 0.0 ) ;
    PRESENT ( tetrazole_N-21 ) ;
    ABSENT ( Exclude_redundant_mappingN21 ) ;
    CONSTRAINTS :
      MAP tetrazole_N-21/#C#721
    ( Exclude_redundant_mappingN21/#C#821 ) ;
      MAP tetrazole_N-21/#N#731
    ( Exclude_redundant_mappingN21/#N#831 ) ;
      MAP tetrazole_N-21/#N#741
    ( Exclude_redundant_mappingN21/#N#841 ) ;
      MAP tetrazole_N-21/#N#751
    ( Exclude_redundant_mappingN21/#N#851 ) ;
      MAP tetrazole_N-21/#N#761
    ( Exclude_redundant_mappingN21/#N#861 ) ;
      MAP tetrazole_N-21/71-721
    ( Exclude_redundant_mappingN21/81-821 ) ;
      MAP tetrazole_N-21/72-731
    ( Exclude_redundant_mappingN21/82-831 ) ;
      MAP tetrazole_N-21/73-741
    ( Exclude_redundant_mappingN21/83-841 ) ;
      MAP tetrazole_N-21/74-751
    ( Exclude_redundant_mappingN21/84-851 ) ;
      MAP tetrazole_N-21/71-751
    ( Exclude_redundant_mappingN21/81-851 ) ;
  }
  AND neg1 ( )
  {
    ATTRIBUTES :
      COORD2D ( 0 0 ) ;
      COORD3D ( -384.5 -644.4 -75.5 ) ;
    TOPOLOGY :
      ATOM #Any_Atom#32
    ELEMENTS ( ANY )
    NEGATIVE
    COORD2D ( 0 0 )
    COORD3D ( -384.5 -644.4 -75.5 ) ;
    OBJECTS :
    CONSTRAINTS :
  }
  AND Exclude_PosNeg2 ( )
  {
    ATTRIBUTES :
      COORD2D ( 0 0 ) ;
      COORD3D ( -267.3 -805.7 -91.7 ) ;
    TOPOLOGY :
      ATOM #Any_Atom#52
    ELEMENTS ( ANY )
    POSITIVE
    COORD2D ( 0 0 )
    COORD3D ( -191.8 -806.7 -83.3 ) ;
      ATOM #Any_Atom#62
    ELEMENTS ( ANY )
    NEGATIVE
    COORD2D ( 0 0 )
    COORD3D ( -342.7 -804.7 -100.1 ) ;
      BOND 4-52 ( #Any_Atom#52 #Any_Atom#62 ) SINGLE DOUBLE AROMATIC TRIPLE ;
    OBJECTS :
    CONSTRAINTS :
  }
  EXCLUDE negative_withExclusions1 ( neg1 Exclude_PosNeg2 )
  {
    ATTRIBUTES :
      COORD2D ( 0 0 ) ;
      COORD3D ( 0.0 0.0 0.0 ) ;
      PROP ( SOURCE "BIOCAD_FUNCTION" ) ;
    PRESENT ( neg1 ) ;
    ABSENT ( Exclude_PosNeg2 ) ;
    CONSTRAINTS :
      MAP neg1/#Any_Atom#32
    ( Exclude_PosNeg2/#Any_Atom#62 ) ;
  }
  OR NegIonizable_2 ( trifluorosulfonamide1 sulfonic_acid1 phosphoryl1 acidic_OH_withExclusions1 tetrazole_N1_withExclusions1 tetrazole_N2_withExclusions1 negative_withExclusions1 )
  {
    ATTRIBUTES :
      COORD2D ( 0 0 ) ;
      COORD3D ( -209.9 -8.4 0.0 ) ;
      PROP ( SOURCE "BIOCAD_FUNCTION" ) ;
    OBJECTS :
      POINT NegIon-pnt1
    COORD2D ( 0 0 )
    COORD3D ( -209.9 -8.4 0.0 )
    MAP ( trifluorosulfonamide1/#N#71 sulfonic_acid1/point-12 phosphoryl1/point-22 acidic_OH_withExclusions1/acidic_OH-11/pnt-11 tetrazole_N1_withExclusions1/tetrazole_N-11/#N#551 tetrazole_N2_withExclusions1/tetrazole_N-21/#N#751 negative_withExclusions1/neg1/#Any_Atom#32 )
    PROP ( INDEX_CODE "19" ) ;
  }
  AND Hydroxyl1 ( )
  {
    ATTRIBUTES :
      COORD2D ( 0 0 ) ;
      COORD3D ( -247.1 -411.8 25.5 ) ;
    TOPOLOGY :
      ATOM Heavy#O#51
    ELEMENTS ( O )
    ALIPHATIC
    HCOUNT ( 1 )
    COORD2D ( 0 0 )
    COORD3D ( -278.5 -312.3 33.0 ) ;
      ATOM #H#63
    ELEMENTS ( H )
    COORD2D ( 0 0 )
    COORD3D ( -183.7 -311.0 18.0 ) ;
      BOND 4-53 ( Heavy#O#51 #H#63 ) ;
    OBJECTS :
      POINT DonorProj11
    COORD2D ( 0 0 )
    COORD3D ( -279.1 -612.2 25.5 ) ;
      VECTOR DonorVector11 HEAD ( DonorProj11 ) TAIL ( Heavy#O#51 ) HBDONOR ;
    CONSTRAINTS :
  }
  AND Exclude_IonizedHydroxyl1 ( )
  {
    ATTRIBUTES :
      COORD2D ( 0 0 ) ;
      COORD3D ( -478.4 -564.0 32.5 ) ;
    TOPOLOGY :
      ATOM #CPS...#81
    ELEMENTS ( C P S )
    ALIPHATIC
    HCOUNT ( 0 )
    COORD2D ( 0 0 )
    COORD3D ( -545.0 -627.9 9.1 ) ;
      ATOM #O#101
    ELEMENTS ( O )
    ALIPHATIC
    HCOUNT ( 0 )
    LPCOUNT ( 2 )
    COORD2D ( 0 0 )
    COORD3D ( -468.6 -697.9 140.4 ) ;
      ATOM #O#111
    ELEMENTS ( O )
    ALIPHATIC
    HCOUNT ( 1 )
    COORD2D ( 0 0 )
    COORD3D ( -494.2 -473.2 -2.6 ) ;
      ATOM #H#121
    ELEMENTS ( H )
    COORD2D ( 0 0 )
    COORD3D ( -405.9 -457.0 -16.9 ) ;
      BOND 7-92 ( #CPS...#81 #O#101 ) DOUBLE ;
      BOND 7-102 ( #CPS...#81 #O#111 ) ;
      BOND 10-111 ( #O#111 #H#121 ) ;
    OBJECTS :
    CONSTRAINTS :
  }
  EXCLUDE Hydroxyl_withExclusions1 ( Hydroxyl1 Exclude_IonizedHydroxyl1 )
  {
    ATTRIBUTES :
      COORD2D ( 0 0 ) ;
      COORD3D ( 0.0 0.0 0.0 ) ;
    PRESENT ( Hydroxyl1 ) ;
    ABSENT ( Exclude_IonizedHydroxyl1 ) ;
    CONSTRAINTS :
      MAP Hydroxyl1/Heavy#O#51
    ( Exclude_IonizedHydroxyl1/#O#111 ) ;
      MAP Hydroxyl1/#H#63
    ( Exclude_IonizedHydroxyl1/#H#121 ) ;
      MAP Hydroxyl1/4-53
    ( Exclude_IonizedHydroxyl1/10-111 ) ;
  }
  AND ThiolAcetylene1 ( )
  {
    ATTRIBUTES :
      COORD2D ( 0 0 ) ;
      COORD3D ( 77.5 -401.5 1.7 ) ;
    TOPOLOGY :
      ATOM Heavy#CS#141
    ELEMENTS ( C S )
    ALIPHATIC
    HCOUNT ( 1 )
    COORDINATION ( 2 )
    COORD2D ( 0 0 )
    COORD3D ( 33.6 -302.1 12.2 ) ;
      ATOM #H#151
    ELEMENTS ( H )
    COORD2D ( 0 0 )
    COORD3D ( 166.0 -300.4 -8.8 ) ;
      BOND 13-141 ( Heavy#CS#141 #H#151 ) ;
    OBJECTS :
      POINT DonorProj21
    COORD2D ( 0 0 )
    COORD3D ( 32.8 -601.9 1.7 ) ;
      VECTOR DonorVector21 HEAD ( DonorProj21 ) TAIL ( Heavy#CS#141 ) HBDONOR ;
    CONSTRAINTS :
  }
  AND amine1 ( )
  {
    ATTRIBUTES :
      COORD2D ( 0 0 ) ;
      COORD3D ( 424.7 -408.0 11.5 ) ;
    TOPOLOGY :
      ATOM #H#191
    ELEMENTS ( H )
    COORD2D ( 0 0 )
    COORD3D ( 486.0 -284.9 20.3 ) ;
      ATOM Heavy#N#201
    ELEMENTS ( N )
    HCOUNT ( 1 2 )
    COORD2D ( 0 0 )
    COORD3D ( 393.3 -321.3 29.8 ) ;
      BOND 19-181 ( Heavy#N#201 #H#191 ) ;
    OBJECTS :
      POINT DonorProj31
    COORD2D ( 0 0 )
    COORD3D ( 394.8 -617.8 -15.6 ) ;
      VECTOR DonorVector31 HEAD ( DonorProj31 ) TAIL ( Heavy#N#201 ) HBDONOR ;
    CONSTRAINTS :
  }
  AND Exclude_tetrazolyl1 ( )
  {
    ATTRIBUTES :
      COORD2D ( 0 0 ) ;
      COORD3D ( 781.0 -612.1 13.6 ) ;
    TOPOLOGY :
      ATOM #H#281
    ELEMENTS ( H )
    COORD2D ( 0 0 )
    COORD3D ( 705.6 -510.6 95.9 ) ;
      ATOM #C#231
    ELEMENTS ( C )
    AROMATIC
    ENDOCYCLIC
    BRIDGEHEAD
    LPCOUNT ( 0 )
    COORD2D ( 0 0 )
    COORD3D ( 855.7 -528.5 -14.8 ) ;
      ATOM #N#241
    ELEMENTS ( N )
    AROMATIC
    ENDOCYCLIC
    BRIDGEHEAD
    HCOUNT ( 0 )
    LPCOUNT ( 1 )
    COORD2D ( 0 0 )
    COORD3D ( 901.2 -653.9 -19.0 ) ;
      ATOM #N#252
    ELEMENTS ( N )
    AROMATIC
    ENDOCYCLIC
    BRIDGEHEAD
    HCOUNT ( 0 )
    LPCOUNT ( 1 )
    COORD2D ( 0 0 )
    COORD3D ( 807.9 -749.1 -2.0 ) ;
      ATOM #N#261
    ELEMENTS ( N )
    AROMATIC
    ENDOCYCLIC
    BRIDGEHEAD
    HCOUNT ( 0 )
    LPCOUNT ( 1 )
    COORD2D ( 0 0 )
    COORD3D ( 690.2 -680.6 15.0 ) ;
      ATOM #N#272
    ELEMENTS ( N )
    HCOUNT ( 1 2 )
    COORD2D ( 0 0 )
    COORD3D ( 725.6 -550.2 6.3 ) ;
      BOND 26-271 ( #N#272 #H#281 ) ;
      BOND 22-232 ( #C#231 #N#241 ) AROMATIC ENDOCYCLIC ;
      BOND 23-242 ( #N#241 #N#252 ) AROMATIC ENDOCYCLIC ;
      BOND 24-252 ( #N#252 #N#261 ) AROMATIC ENDOCYCLIC ;
      BOND 25-262 ( #N#261 #N#272 ) AROMATIC ENDOCYCLIC ;
      BOND 22-261 ( #C#231 #N#272 ) AROMATIC ENDOCYCLIC ;
    OBJECTS :
    CONSTRAINTS :
  }
  AND Exclude_cf3Sulfonamide1 ( )
  {
    ATTRIBUTES :
      COORD2D ( 0 0 ) ;
      COORD3D ( 784.8 -277.8 25.6 ) ;
    TOPOLOGY :
      ATOM #F#301
    ELEMENTS ( F )
    ALIPHATIC
    EXOCYCLIC
    HCOUNT ( 0 )
    COORD2D ( 0 0 )
    COORD3D ( 595.6 -320.2 50.1 ) ;
      ATOM #F#311
    ELEMENTS ( F )
    ALIPHATIC
    EXOCYCLIC
    HCOUNT ( 0 )
    COORD2D ( 0 0 )
    COORD3D ( 663.8 -106.8 103.2 ) ;
      ATOM #C#321
    ELEMENTS ( C )
    ALIPHATIC
    EXOCYCLIC
    HCOUNT ( 0 )
    COORD2D ( 0 0 )
    COORD3D ( 701.5 -242.8 101.7 ) ;
      ATOM #H#341
    ELEMENTS ( H )
    COORD2D ( 0 0 )
    COORD3D ( 863.0 -457.8 -143.2 ) ;
      ATOM #N#351
    ELEMENTS ( N )
    HCOUNT ( 1 2 )
    COORD2D ( 0 0 )
    COORD3D ( 811.3 -372.8 -133.1 ) ;
      ATOM #O#362
    ELEMENTS ( O )
    ALIPHATIC
    EXOCYCLIC
    HCOUNT ( 0 )
    COORD2D ( 0 0 )
    COORD3D ( 960.1 -320.1 79.6 ) ;
      ATOM #O#371
    ELEMENTS ( O )
    ALIPHATIC
    EXOCYCLIC
    HCOUNT ( 0 )
    COORD2D ( 0 0 )
    COORD3D ( 889.1 -130.8 -58.5 ) ;
      ATOM #F#381
    ELEMENTS ( F )
    ALIPHATIC
    EXOCYCLIC
    HCOUNT ( 0 )
    COORD2D ( 0 0 )
    COORD3D ( 730.7 -284.8 233.0 ) ;
      ATOM #S#391
    ELEMENTS ( S )
    ALIPHATIC
    EXOCYCLIC
    HCOUNT ( 0 )
    COORD2D ( 0 0 )
    COORD3D ( 848.1 -263.7 -2.5 ) ;
      BOND 33-341 ( #H#341 #N#351 ) ;
      BOND 38-341 ( #S#391 #N#351 ) EXOCYCLIC ;
      BOND 38-351 ( #S#391 #O#362 ) DOUBLE EXOCYCLIC ;
      BOND 38-361 ( #S#391 #O#371 ) DOUBLE EXOCYCLIC ;
      BOND 31-301 ( #C#321 #F#311 ) EXOCYCLIC ;
      BOND 31-381 ( #C#321 #S#391 ) EXOCYCLIC ;
      BOND 31-371 ( #C#321 #F#381 ) EXOCYCLIC ;
      BOND 31-291 ( #C#321 #F#301 ) EXOCYCLIC ;
    OBJECTS :
    CONSTRAINTS :
  }
  EXCLUDE good_amine_withExclusions1 ( amine1 Exclude_tetrazolyl1 Exclude_cf3Sulfonamide1 )
  {
    ATTRIBUTES :
      COORD2D ( 0 0 ) ;
      COORD3D ( 0.0 0.0 0.0 ) ;
    PRESENT ( amine1 ) ;
    ABSENT ( Exclude_tetrazolyl1 Exclude_cf3Sulfonamide1 ) ;
    CONSTRAINTS :
      MAP amine1/#H#191
    ( Exclude_tetrazolyl1/#H#281 Exclude_cf3Sulfonamide1/#H#341 ) ;
      MAP amine1/Heavy#N#201
    ( Exclude_tetrazolyl1/#N#272 Exclude_cf3Sulfonamide1/#N#351 ) ;
      MAP amine1/19-181
    ( Exclude_tetrazolyl1/26-271 Exclude_cf3Sulfonamide1/33-341 ) ;
  }
  OR HBD_3 ( Hydroxyl_withExclusions1 ThiolAcetylene1 good_amine_withExclusions1 )
  {
    ATTRIBUTES :
      COORD2D ( 0 0 ) ;
      COORD3D ( 100.0 -265.1 115.1 ) ;
      PROP ( SOURCE "BIOCAD_FUNCTION" ) ;
    OBJECTS :
      ATOM heavyAtom1
    COORD2D ( 0 0 )
    COORD3D ( 137.0 -178.7 77.6 )
    MAP ( Hydroxyl_withExclusions1/Hydroxyl1/Heavy#O#51 ThiolAcetylene1/Heavy#CS#141 good_amine_withExclusions1/amine1/Heavy#N#201 )
    PROP ( INDEX_CODE "12" ) ;
      POINT DonorProj1
    COORD2D ( 0 0 )
    COORD3D ( 26.0 -438.0 190.0 )
    MAP ( Hydroxyl_withExclusions1/Hydroxyl1/DonorProj11 ThiolAcetylene1/DonorProj21 good_amine_withExclusions1/amine1/DonorProj31 )
    PROP ( INDEX_CODE "13" ) ;
      VECTOR DonorVector1 HEAD ( DonorProj1 ) TAIL ( heavyAtom1 )
    MAP ( Hydroxyl_withExclusions1/Hydroxyl1/DonorVector11 ThiolAcetylene1/DonorVector21 good_amine_withExclusions1/amine1/DonorVector31 ) ;
  }
  SHAPE Shape_1.4 ( )
  {
    ATTRIBUTES :
      COORD2D ( 0 0 ) ;
      COORD3D ( 0.0 0.0 0.0 ) ;
    OBJECTS :
      SHAPEOBJ Shape
     ( 136.6 -179.2 77.9 170.0 )
     ( -207.4 -120.4 0.1 170.0 )
     ( -212.6 103.6 -0.0 170.0 )
     ( 50.2 135.7 -8.8 183.0 )
     ( -0.1 -0.4 0.2 202.9 )
     ( 58.0 -71.1 122.6 210.9 )
     ( -150.6 -0.1 0.1 194.9 )
    MINEXTENT ( 0.7 0.7 0.7 )
    MAXEXTENT ( 1.3 1.3 1.3 )
    VOLEXTENT ( 0.7 1.3 )
    SIMILARITYTOL ( 0.50 1.00 )
    GRIDRESOLUTION ( 1.00 )
    ADDTORADIUS ( 2.00 ) ;
  }
  FIT D-serine_01 ( PosIonizable_1 NegIonizable_2 HBD_3 Shape_1.4 )
  {
    ATTRIBUTES :
      COORD2D ( 0 0 ) ;
      COORD3D ( 0.0 0.0 0.0 ) ;
      ROOT ;
    WEIGHT ( PosIonizable_1 1.0000 ) ;
    WEIGHT ( NegIonizable_2 1.0000 ) ;
    WEIGHT ( HBD_3 1.0000 ) ;
    WEIGHT ( Shape_1.4 1.0000 ) ;
    MINIMUM_FIT ( 0.0000 ) ;
    CONSTRAINTS :
      BLOB PosIonizable_1.11 ( PosIonizable_1/PosIon-pt1 )
    COORD2D ( 0 0 )
    COORD3D ( 50.1 136.1 -8.9 )
    TOLERANCE ( 170.0000 ) ;
      BLOB NegIonizable_2.11 ( NegIonizable_2/NegIon-pnt1 )
    COORD2D ( 0 0 )
    COORD3D ( -209.9 -8.4 0.0 )
    TOLERANCE ( 170.0000 ) ;
      BLOB HBD_3.11 ( HBD_3/heavyAtom1 )
    COORD2D ( 0 0 )
    COORD3D ( 137.0 -178.7 77.6 )
    TOLERANCE ( 170.0000 ) ;
      BLOB HBD_3.21 ( HBD_3/DonorProj1 )
    COORD2D ( 0 0 )
    COORD3D ( 26.0 -438.0 190.0 )
    TOLERANCE ( 230.0000 ) ;
      SHAPEFIT ShapeFit1 ( Shape_1.4/Shape ) ;
  }
}
