# Supplementary material for: Combining Metabolite-Based Pharmacophores with Bayesian Machine Learning Models for Mycobacterium tuberculosis Drug Discovery
Source: PLoS One. 2015 Oct 30;10(10):e0141076. doi: 10.1371/journal.pone.0141076 (PMC4627656; doi:10.1371/journal.pone.0141076)
Supplement: S1 Model Files — (ZIP) [file pone.0141076.s006.zip › supplemental folder resubmit with model hypotheses/OPC8-3-hydroxyacyl-CoA_01_shape-OPC8-3-hydroxyacyl-CoA_01.chm]

!BioCAD CHM format, all rights reserved
!Fri Apr 26 13:03:47 2013
!VERSION 1.1
QUERY OPC8-3-hydroxyacyl-CoA_01
{
  AND atomWithLP1 ( )
  {
    ATTRIBUTES :
      COORD2D ( 0 0 ) ;
      COORD3D ( 0.1 33.4 2.8 ) ;
    TOPOLOGY :
      ATOM Heavy#NOS#31
    ELEMENTS ( N O S )
    CHARGE ( -7 -6 -5 -4 -3 -2 -1 0 )
    VALENCE ( 2 3 )
    LPCOUNT ( 1 2 3 )
    COORDINATION ( 1 2 )
    COORD2D ( 0 0 )
    COORD3D ( 0.0 -115.7 -14.0 ) ;
    OBJECTS :
      POINT AcceptorProj11
    COORD2D ( 0 0 )
    COORD3D ( 0.2 182.4 19.6 ) ;
      VECTOR AcceptorVector11 HEAD ( AcceptorProj11 ) TAIL ( Heavy#NOS#31 ) HBACCEPTOR ;
    CONSTRAINTS :
  }
  AND goodN1 ( )
  {
    ATTRIBUTES :
      COORD2D ( 0 0 ) ;
      COORD3D ( 371.0 -18.7 0.0 ) ;
    TOPOLOGY :
      ATOM Heavy#N#31
    ELEMENTS ( N )
    LPCOUNT ( 1 )
    COORDINATION ( 3 )
    COORD2D ( 0 0 )
    COORD3D ( 321.0 -118.7 0.0 ) ;
      ATOM #NonC#31
    ELEMENTS ( ANY_NONCARBON )
    COORD2D ( 0 0 )
    COORD3D ( 471.0 -118.7 0.0 ) ;
      BOND N-NonC1 ( Heavy#N#31 #NonC#31 ) SINGLE DOUBLE AROMATIC TRIPLE ;
    OBJECTS :
      POINT AcceptorProj21
    COORD2D ( 0 0 )
    COORD3D ( 321.0 181.3 0.0 ) ;
      VECTOR AcceptorVector21 HEAD ( AcceptorProj21 ) TAIL ( Heavy#N#31 ) HBACCEPTOR ;
    CONSTRAINTS :
  }
  OR HBA_1 ( atomWithLP1 goodN1 )
  {
    ATTRIBUTES :
      COORD2D ( 0 0 ) ;
      COORD3D ( -507.9 434.9 1368.9 ) ;
      PROP ( SOURCE "BIOCAD_FUNCTION" ) ;
    OBJECTS :
      ATOM heavyAtom1
    COORD2D ( 0 0 )
    COORD3D ( -434.8 417.3 1302.3 )
    MAP ( atomWithLP1/Heavy#NOS#31 goodN1/Heavy#N#31 )
    PROP ( INDEX_CODE "14" ) ;
      POINT AcceptorProj1
    COORD2D ( 0 0 )
    COORD3D ( -654.0 470.0 1502.0 )
    MAP ( atomWithLP1/AcceptorProj11 goodN1/AcceptorProj21 )
    PROP ( INDEX_CODE "15" ) ;
      VECTOR AcceptorVector1 HEAD ( AcceptorProj1 ) TAIL ( heavyAtom1 )
    MAP ( atomWithLP1/AcceptorVector11 goodN1/AcceptorVector21 ) ;
  }
  AND atomWithLP2 ( )
  {
    ATTRIBUTES :
      COORD2D ( 0 0 ) ;
      COORD3D ( 0.1 33.4 2.8 ) ;
    TOPOLOGY :
      ATOM Heavy#NOS#32
    ELEMENTS ( N O S )
    CHARGE ( -7 -6 -5 -4 -3 -2 -1 0 )
    VALENCE ( 2 3 )
    LPCOUNT ( 1 2 3 )
    COORDINATION ( 1 2 )
    COORD2D ( 0 0 )
    COORD3D ( 0.0 -115.7 -14.0 ) ;
    OBJECTS :
      POINT AcceptorProj12
    COORD2D ( 0 0 )
    COORD3D ( 0.2 182.4 19.6 ) ;
      VECTOR AcceptorVector12 HEAD ( AcceptorProj12 ) TAIL ( Heavy#NOS#32 ) HBACCEPTOR ;
    CONSTRAINTS :
  }
  AND goodN2 ( )
  {
    ATTRIBUTES :
      COORD2D ( 0 0 ) ;
      COORD3D ( 371.0 -18.7 0.0 ) ;
    TOPOLOGY :
      ATOM Heavy#N#32
    ELEMENTS ( N )
    LPCOUNT ( 1 )
    COORDINATION ( 3 )
    COORD2D ( 0 0 )
    COORD3D ( 321.0 -118.7 0.0 ) ;
      ATOM #NonC#32
    ELEMENTS ( ANY_NONCARBON )
    COORD2D ( 0 0 )
    COORD3D ( 471.0 -118.7 0.0 ) ;
      BOND N-NonC2 ( Heavy#N#32 #NonC#32 ) SINGLE DOUBLE AROMATIC TRIPLE ;
    OBJECTS :
      POINT AcceptorProj22
    COORD2D ( 0 0 )
    COORD3D ( 321.0 181.3 0.0 ) ;
      VECTOR AcceptorVector22 HEAD ( AcceptorProj22 ) TAIL ( Heavy#N#32 ) HBACCEPTOR ;
    CONSTRAINTS :
  }
  OR HBA_2 ( atomWithLP2 goodN2 )
  {
    ATTRIBUTES :
      COORD2D ( 0 0 ) ;
      COORD3D ( 356.2 443.3 1094.1 ) ;
      PROP ( SOURCE "BIOCAD_FUNCTION" ) ;
    OBJECTS :
      ATOM heavyAtom2
    COORD2D ( 0 0 )
    COORD3D ( 412.3 415.0 1015.1 )
    MAP ( atomWithLP2/Heavy#NOS#32 goodN2/Heavy#N#32 )
    PROP ( INDEX_CODE "14" ) ;
      POINT AcceptorProj2
    COORD2D ( 0 0 )
    COORD3D ( 244.0 500.0 1252.0 )
    MAP ( atomWithLP2/AcceptorProj12 goodN2/AcceptorProj22 )
    PROP ( INDEX_CODE "15" ) ;
      VECTOR AcceptorVector2 HEAD ( AcceptorProj2 ) TAIL ( heavyAtom2 )
    MAP ( atomWithLP2/AcceptorVector12 goodN2/AcceptorVector22 ) ;
  }
  AND atomWithLP3 ( )
  {
    ATTRIBUTES :
      COORD2D ( 0 0 ) ;
      COORD3D ( 0.1 33.4 2.8 ) ;
    TOPOLOGY :
      ATOM Heavy#NOS#33
    ELEMENTS ( N O S )
    CHARGE ( -7 -6 -5 -4 -3 -2 -1 0 )
    VALENCE ( 2 3 )
    LPCOUNT ( 1 2 3 )
    COORDINATION ( 1 2 )
    COORD2D ( 0 0 )
    COORD3D ( 0.0 -115.7 -14.0 ) ;
    OBJECTS :
      POINT AcceptorProj13
    COORD2D ( 0 0 )
    COORD3D ( 0.2 182.4 19.6 ) ;
      VECTOR AcceptorVector13 HEAD ( AcceptorProj13 ) TAIL ( Heavy#NOS#33 ) HBACCEPTOR ;
    CONSTRAINTS :
  }
  AND goodN3 ( )
  {
    ATTRIBUTES :
      COORD2D ( 0 0 ) ;
      COORD3D ( 371.0 -18.7 0.0 ) ;
    TOPOLOGY :
      ATOM Heavy#N#33
    ELEMENTS ( N )
    LPCOUNT ( 1 )
    COORDINATION ( 3 )
    COORD2D ( 0 0 )
    COORD3D ( 321.0 -118.7 0.0 ) ;
      ATOM #NonC#33
    ELEMENTS ( ANY_NONCARBON )
    COORD2D ( 0 0 )
    COORD3D ( 471.0 -118.7 0.0 ) ;
      BOND N-NonC3 ( Heavy#N#33 #NonC#33 ) SINGLE DOUBLE AROMATIC TRIPLE ;
    OBJECTS :
      POINT AcceptorProj23
    COORD2D ( 0 0 )
    COORD3D ( 321.0 181.3 0.0 ) ;
      VECTOR AcceptorVector23 HEAD ( AcceptorProj23 ) TAIL ( Heavy#N#33 ) HBACCEPTOR ;
    CONSTRAINTS :
  }
  OR HBA_3 ( atomWithLP3 goodN3 )
  {
    ATTRIBUTES :
      COORD2D ( 0 0 ) ;
      COORD3D ( -1289.1 -165.4 -2028.0 ) ;
      PROP ( SOURCE "BIOCAD_FUNCTION" ) ;
    OBJECTS :
      ATOM heavyAtom3
    COORD2D ( 0 0 )
    COORD3D ( -1254.7 -84.1 -1980.0 )
    MAP ( atomWithLP3/Heavy#NOS#33 goodN3/Heavy#N#33 )
    PROP ( INDEX_CODE "14" ) ;
      POINT AcceptorProj3
    COORD2D ( 0 0 )
    COORD3D ( -1358.0 -328.0 -2124.0 )
    MAP ( atomWithLP3/AcceptorProj13 goodN3/AcceptorProj23 )
    PROP ( INDEX_CODE "15" ) ;
      VECTOR AcceptorVector3 HEAD ( AcceptorProj3 ) TAIL ( heavyAtom3 )
    MAP ( atomWithLP3/AcceptorVector13 goodN3/AcceptorVector23 ) ;
  }
  SHAPE Shape_1.4 ( )
  {
    ATTRIBUTES :
      COORD2D ( 0 0 ) ;
      COORD3D ( 0.0 0.0 0.0 ) ;
    OBJECTS :
      SHAPEOBJ Shape
     ( -992.3 -88.5 -2465.2 218.9 )
     ( -943.0 26.7 -2375.5 210.9 )
     ( -1037.6 45.4 -2260.0 202.9 )
     ( -1053.1 166.4 -2206.5 202.9 )
     ( -1146.9 188.1 -2090.2 210.9 )
     ( -1101.7 101.0 -1970.3 202.9 )
     ( -1212.7 12.6 -1921.6 194.9 )
     ( -1254.4 -84.8 -1979.7 170.0 )
     ( -1264.9 62.6 -1790.2 210.9 )
     ( -1203.7 202.0 -1777.2 210.9 )
     ( -1068.4 187.4 -1848.4 202.9 )
     ( -962.2 119.9 -1756.5 210.9 )
     ( -930.0 209.8 -1632.9 210.9 )
     ( -823.4 140.1 -1542.4 210.9 )
     ( -788.7 227.5 -1417.5 210.9 )
     ( -636.3 263.0 -1417.8 210.9 )
     ( -566.0 208.6 -1289.6 202.9 )
     ( -426.7 241.3 -1295.3 170.0 )
     ( -630.0 270.5 -1160.2 210.9 )
     ( -559.9 215.8 -1036.8 194.9 )
     ( -475.1 322.9 -919.5 200.0 )
     ( -333.8 243.3 -836.0 210.9 )
     ( -358.6 242.5 -681.4 210.9 )
     ( -247.5 179.6 -612.6 183.0 )
     ( -264.7 70.4 -536.8 194.9 )
     ( -377.4 21.5 -522.0 170.0 )
     ( -144.7 8.4 -466.9 210.9 )
     ( -183.7 -61.8 -334.1 210.9 )
     ( -111.5 1.6 -225.1 183.0 )
     ( -76.6 -66.4 -115.5 194.9 )
     ( -116.6 -182.6 -101.8 170.0 )
     ( 0.1 0.6 0.4 202.9 )
     ( -52.4 -45.8 125.6 170.0 )
     ( 158.9 0.7 0.4 194.9 )
     ( 213.8 -143.2 0.4 218.9 )
     ( 196.7 67.8 -132.1 218.9 )
     ( 214.0 83.5 124.7 210.9 )
     ( 181.9 230.9 145.2 170.0 )
     ( 105.1 288.2 274.6 207.5 )
     ( 178.5 258.5 387.9 170.0 )
     ( -37.2 221.0 283.9 170.0 )
     ( -120.3 271.5 408.6 207.5 )
     ( -137.0 408.1 397.0 170.0 )
     ( -45.4 239.4 543.6 170.0 )
     ( -19.1 363.2 613.3 210.9 )
     ( 55.3 343.7 749.7 202.9 )
     ( -29.4 278.1 841.1 170.0 )
     ( -120.3 369.4 899.1 202.9 )
     ( -58.7 508.2 874.7 202.9 )
     ( 81.0 476.8 819.7 202.9 )
     ( 181.8 466.3 926.3 170.0 )
     ( 325.7 418.6 886.8 207.5 )
     ( 412.0 416.1 1015.4 170.0 )
     ( 380.9 507.8 797.2 170.0 )
     ( 326.2 275.4 828.2 170.0 )
     ( -135.4 584.0 781.0 170.0 )
     ( -132.7 342.4 1043.0 183.0 )
     ( -238.1 371.1 1121.9 194.9 )
     ( -210.0 330.3 1249.7 194.9 )
     ( -315.6 356.8 1340.2 194.9 )
     ( -299.6 319.7 1474.1 183.0 )
     ( -435.1 417.9 1302.6 183.0 )
     ( -449.5 454.2 1167.5 202.9 )
     ( -350.2 432.2 1070.6 183.0 )
     ( -88.7 274.6 1258.8 183.0 )
     ( -41.6 282.8 1129.0 202.9 )
     ( -259.4 203.9 412.9 170.0 )
     ( 77.9 439.7 265.7 170.0 )
     ( -558.2 93.7 -1017.6 170.0 )
    MINEXTENT ( 0.7 0.7 0.7 )
    MAXEXTENT ( 1.3 1.3 1.3 )
    VOLEXTENT ( 0.7 1.3 )
    SIMILARITYTOL ( 0.50 1.00 )
    GRIDRESOLUTION ( 1.00 )
    ADDTORADIUS ( 2.00 ) ;
  }
  FIT OPC8-3-hydroxyacyl-CoA_01 ( HBA_1 HBA_2 HBA_3 Shape_1.4 )
  {
    ATTRIBUTES :
      COORD2D ( 0 0 ) ;
      COORD3D ( 0.0 0.0 0.0 ) ;
      ROOT ;
    WEIGHT ( HBA_1 1.0000 ) ;
    WEIGHT ( HBA_2 1.0000 ) ;
    WEIGHT ( HBA_3 1.0000 ) ;
    WEIGHT ( Shape_1.4 1.0000 ) ;
    MINIMUM_FIT ( 0.0000 ) ;
    CONSTRAINTS :
      BLOB HBA_1.11 ( HBA_1/heavyAtom1 )
    COORD2D ( 0 0 )
    COORD3D ( -434.8 417.3 1302.3 )
    TOLERANCE ( 176.4397 ) ;
      BLOB HBA_1.21 ( HBA_1/AcceptorProj1 )
    COORD2D ( 0 0 )
    COORD3D ( -654.0 470.0 1502.0 )
    TOLERANCE ( 236.4397 ) ;
      BLOB HBA_2.11 ( HBA_2/heavyAtom2 )
    COORD2D ( 0 0 )
    COORD3D ( 412.3 415.0 1015.1 )
    TOLERANCE ( 176.4397 ) ;
      BLOB HBA_2.21 ( HBA_2/AcceptorProj2 )
    COORD2D ( 0 0 )
    COORD3D ( 244.0 500.0 1252.0 )
    TOLERANCE ( 236.4397 ) ;
      BLOB HBA_3.11 ( HBA_3/heavyAtom3 )
    COORD2D ( 0 0 )
    COORD3D ( -1254.7 -84.1 -1980.0 )
    TOLERANCE ( 176.4397 ) ;
      BLOB HBA_3.21 ( HBA_3/AcceptorProj3 )
    COORD2D ( 0 0 )
    COORD3D ( -1358.0 -328.0 -2124.0 )
    TOLERANCE ( 236.4397 ) ;
      SHAPEFIT ShapeFit1 ( Shape_1.4/Shape ) ;
  }
}
