# Supplementary material for: Combining Metabolite-Based Pharmacophores with Bayesian Machine Learning Models for Mycobacterium tuberculosis Drug Discovery
Source: PLoS One. 2015 Oct 30;10(10):e0141076. doi: 10.1371/journal.pone.0141076 (PMC4627656; doi:10.1371/journal.pone.0141076)
Supplement: S1 Model Files — (ZIP) [file pone.0141076.s006.zip › supplemental folder resubmit with model hypotheses/precorrin-8x_01_shape-precorrin-8x_01.chm]

!BioCAD CHM format, all rights reserved
!Fri Apr 26 13:22:00 2013
!VERSION 1.1
QUERY precorrin-8x_01
{
  AND atomWithLP1 ( )
  {
    ATTRIBUTES :
      COORD2D ( 0 0 ) ;
      COORD3D ( 0.1 33.4 2.8 ) ;
    TOPOLOGY :
      ATOM Heavy#NOS#31
    ELEMENTS ( N O S )
    CHARGE ( -7 -6 -5 -4 -3 -2 -1 0 )
    VALENCE ( 2 3 )
    LPCOUNT ( 1 2 3 )
    COORDINATION ( 1 2 )
    COORD2D ( 0 0 )
    COORD3D ( 0.0 -115.7 -14.0 ) ;
    OBJECTS :
      POINT AcceptorProj11
    COORD2D ( 0 0 )
    COORD3D ( 0.2 182.4 19.6 ) ;
      VECTOR AcceptorVector11 HEAD ( AcceptorProj11 ) TAIL ( Heavy#NOS#31 ) HBACCEPTOR ;
    CONSTRAINTS :
  }
  AND goodN1 ( )
  {
    ATTRIBUTES :
      COORD2D ( 0 0 ) ;
      COORD3D ( 371.0 -18.7 0.0 ) ;
    TOPOLOGY :
      ATOM Heavy#N#31
    ELEMENTS ( N )
    LPCOUNT ( 1 )
    COORDINATION ( 3 )
    COORD2D ( 0 0 )
    COORD3D ( 321.0 -118.7 0.0 ) ;
      ATOM #NonC#31
    ELEMENTS ( ANY_NONCARBON )
    COORD2D ( 0 0 )
    COORD3D ( 471.0 -118.7 0.0 ) ;
      BOND N-NonC1 ( Heavy#N#31 #NonC#31 ) SINGLE DOUBLE AROMATIC TRIPLE ;
    OBJECTS :
      POINT AcceptorProj21
    COORD2D ( 0 0 )
    COORD3D ( 321.0 181.3 0.0 ) ;
      VECTOR AcceptorVector21 HEAD ( AcceptorProj21 ) TAIL ( Heavy#N#31 ) HBACCEPTOR ;
    CONSTRAINTS :
  }
  OR HBA_1 ( atomWithLP1 goodN1 )
  {
    ATTRIBUTES :
      COORD2D ( 0 0 ) ;
      COORD3D ( -383.5 -813.3 207.2 ) ;
      PROP ( SOURCE "BIOCAD_FUNCTION" ) ;
    OBJECTS :
      ATOM heavyAtom1
    COORD2D ( 0 0 )
    COORD3D ( -350.2 -720.0 224.8 )
    MAP ( atomWithLP1/Heavy#NOS#31 goodN1/Heavy#N#31 )
    PROP ( INDEX_CODE "14" ) ;
      POINT AcceptorProj1
    COORD2D ( 0 0 )
    COORD3D ( -450.0 -1000.0 172.0 )
    MAP ( atomWithLP1/AcceptorProj11 goodN1/AcceptorProj21 )
    PROP ( INDEX_CODE "15" ) ;
      VECTOR AcceptorVector1 HEAD ( AcceptorProj1 ) TAIL ( heavyAtom1 )
    MAP ( atomWithLP1/AcceptorVector11 goodN1/AcceptorVector21 ) ;
  }
  AND atomWithLP2 ( )
  {
    ATTRIBUTES :
      COORD2D ( 0 0 ) ;
      COORD3D ( 0.1 33.4 2.8 ) ;
    TOPOLOGY :
      ATOM Heavy#NOS#32
    ELEMENTS ( N O S )
    CHARGE ( -7 -6 -5 -4 -3 -2 -1 0 )
    VALENCE ( 2 3 )
    LPCOUNT ( 1 2 3 )
    COORDINATION ( 1 2 )
    COORD2D ( 0 0 )
    COORD3D ( 0.0 -115.7 -14.0 ) ;
    OBJECTS :
      POINT AcceptorProj12
    COORD2D ( 0 0 )
    COORD3D ( 0.2 182.4 19.6 ) ;
      VECTOR AcceptorVector12 HEAD ( AcceptorProj12 ) TAIL ( Heavy#NOS#32 ) HBACCEPTOR ;
    CONSTRAINTS :
  }
  AND goodN2 ( )
  {
    ATTRIBUTES :
      COORD2D ( 0 0 ) ;
      COORD3D ( 371.0 -18.7 0.0 ) ;
    TOPOLOGY :
      ATOM Heavy#N#32
    ELEMENTS ( N )
    LPCOUNT ( 1 )
    COORDINATION ( 3 )
    COORD2D ( 0 0 )
    COORD3D ( 321.0 -118.7 0.0 ) ;
      ATOM #NonC#32
    ELEMENTS ( ANY_NONCARBON )
    COORD2D ( 0 0 )
    COORD3D ( 471.0 -118.7 0.0 ) ;
      BOND N-NonC2 ( Heavy#N#32 #NonC#32 ) SINGLE DOUBLE AROMATIC TRIPLE ;
    OBJECTS :
      POINT AcceptorProj22
    COORD2D ( 0 0 )
    COORD3D ( 321.0 181.3 0.0 ) ;
      VECTOR AcceptorVector22 HEAD ( AcceptorProj22 ) TAIL ( Heavy#N#32 ) HBACCEPTOR ;
    CONSTRAINTS :
  }
  OR HBA_2 ( atomWithLP2 goodN2 )
  {
    ATTRIBUTES :
      COORD2D ( 0 0 ) ;
      COORD3D ( 608.9 -741.7 -115.9 ) ;
      PROP ( SOURCE "BIOCAD_FUNCTION" ) ;
    OBJECTS :
      ATOM heavyAtom2
    COORD2D ( 0 0 )
    COORD3D ( 527.4 -700.5 -71.8 )
    MAP ( atomWithLP2/Heavy#NOS#32 goodN2/Heavy#N#32 )
    PROP ( INDEX_CODE "14" ) ;
      POINT AcceptorProj2
    COORD2D ( 0 0 )
    COORD3D ( 772.0 -824.0 -204.0 )
    MAP ( atomWithLP2/AcceptorProj12 goodN2/AcceptorProj22 )
    PROP ( INDEX_CODE "15" ) ;
      VECTOR AcceptorVector2 HEAD ( AcceptorProj2 ) TAIL ( heavyAtom2 )
    MAP ( atomWithLP2/AcceptorVector12 goodN2/AcceptorVector22 ) ;
  }
  AND atomWithLP3 ( )
  {
    ATTRIBUTES :
      COORD2D ( 0 0 ) ;
      COORD3D ( 0.1 33.4 2.8 ) ;
    TOPOLOGY :
      ATOM Heavy#NOS#33
    ELEMENTS ( N O S )
    CHARGE ( -7 -6 -5 -4 -3 -2 -1 0 )
    VALENCE ( 2 3 )
    LPCOUNT ( 1 2 3 )
    COORDINATION ( 1 2 )
    COORD2D ( 0 0 )
    COORD3D ( 0.0 -115.7 -14.0 ) ;
    OBJECTS :
      POINT AcceptorProj13
    COORD2D ( 0 0 )
    COORD3D ( 0.2 182.4 19.6 ) ;
      VECTOR AcceptorVector13 HEAD ( AcceptorProj13 ) TAIL ( Heavy#NOS#33 ) HBACCEPTOR ;
    CONSTRAINTS :
  }
  AND goodN3 ( )
  {
    ATTRIBUTES :
      COORD2D ( 0 0 ) ;
      COORD3D ( 371.0 -18.7 0.0 ) ;
    TOPOLOGY :
      ATOM Heavy#N#33
    ELEMENTS ( N )
    LPCOUNT ( 1 )
    COORDINATION ( 3 )
    COORD2D ( 0 0 )
    COORD3D ( 321.0 -118.7 0.0 ) ;
      ATOM #NonC#33
    ELEMENTS ( ANY_NONCARBON )
    COORD2D ( 0 0 )
    COORD3D ( 471.0 -118.7 0.0 ) ;
      BOND N-NonC3 ( Heavy#N#33 #NonC#33 ) SINGLE DOUBLE AROMATIC TRIPLE ;
    OBJECTS :
      POINT AcceptorProj23
    COORD2D ( 0 0 )
    COORD3D ( 321.0 181.3 0.0 ) ;
      VECTOR AcceptorVector23 HEAD ( AcceptorProj23 ) TAIL ( Heavy#N#33 ) HBACCEPTOR ;
    CONSTRAINTS :
  }
  OR HBA_3 ( atomWithLP3 goodN3 )
  {
    ATTRIBUTES :
      COORD2D ( 0 0 ) ;
      COORD3D ( -564.0 734.9 165.9 ) ;
      PROP ( SOURCE "BIOCAD_FUNCTION" ) ;
    OBJECTS :
      ATOM heavyAtom3
    COORD2D ( 0 0 )
    COORD3D ( -556.0 665.3 93.8 )
    MAP ( atomWithLP3/Heavy#NOS#33 goodN3/Heavy#N#33 )
    PROP ( INDEX_CODE "14" ) ;
      POINT AcceptorProj3
    COORD2D ( 0 0 )
    COORD3D ( -580.0 874.0 310.0 )
    MAP ( atomWithLP3/AcceptorProj13 goodN3/AcceptorProj23 )
    PROP ( INDEX_CODE "15" ) ;
      VECTOR AcceptorVector3 HEAD ( AcceptorProj3 ) TAIL ( heavyAtom3 )
    MAP ( atomWithLP3/AcceptorVector13 goodN3/AcceptorVector23 ) ;
  }
  AND atomWithLP4 ( )
  {
    ATTRIBUTES :
      COORD2D ( 0 0 ) ;
      COORD3D ( 0.1 33.4 2.8 ) ;
    TOPOLOGY :
      ATOM Heavy#NOS#34
    ELEMENTS ( N O S )
    CHARGE ( -7 -6 -5 -4 -3 -2 -1 0 )
    VALENCE ( 2 3 )
    LPCOUNT ( 1 2 3 )
    COORDINATION ( 1 2 )
    COORD2D ( 0 0 )
    COORD3D ( 0.0 -115.7 -14.0 ) ;
    OBJECTS :
      POINT AcceptorProj14
    COORD2D ( 0 0 )
    COORD3D ( 0.2 182.4 19.6 ) ;
      VECTOR AcceptorVector14 HEAD ( AcceptorProj14 ) TAIL ( Heavy#NOS#34 ) HBACCEPTOR ;
    CONSTRAINTS :
  }
  AND goodN4 ( )
  {
    ATTRIBUTES :
      COORD2D ( 0 0 ) ;
      COORD3D ( 371.0 -18.7 0.0 ) ;
    TOPOLOGY :
      ATOM Heavy#N#34
    ELEMENTS ( N )
    LPCOUNT ( 1 )
    COORDINATION ( 3 )
    COORD2D ( 0 0 )
    COORD3D ( 321.0 -118.7 0.0 ) ;
      ATOM #NonC#34
    ELEMENTS ( ANY_NONCARBON )
    COORD2D ( 0 0 )
    COORD3D ( 471.0 -118.7 0.0 ) ;
      BOND N-NonC4 ( Heavy#N#34 #NonC#34 ) SINGLE DOUBLE AROMATIC TRIPLE ;
    OBJECTS :
      POINT AcceptorProj24
    COORD2D ( 0 0 )
    COORD3D ( 321.0 181.3 0.0 ) ;
      VECTOR AcceptorVector24 HEAD ( AcceptorProj24 ) TAIL ( Heavy#N#34 ) HBACCEPTOR ;
    CONSTRAINTS :
  }
  OR HBA_4 ( atomWithLP4 goodN4 )
  {
    ATTRIBUTES :
      COORD2D ( 0 0 ) ;
      COORD3D ( 709.4 653.1 46.7 ) ;
      PROP ( SOURCE "BIOCAD_FUNCTION" ) ;
    OBJECTS :
      ATOM heavyAtom4
    COORD2D ( 0 0 )
    COORD3D ( 629.1 610.6 89.0 )
    MAP ( atomWithLP4/Heavy#NOS#34 goodN4/Heavy#N#34 )
    PROP ( INDEX_CODE "14" ) ;
      POINT AcceptorProj4
    COORD2D ( 0 0 )
    COORD3D ( 870.0 738.0 -38.0 )
    MAP ( atomWithLP4/AcceptorProj14 goodN4/AcceptorProj24 )
    PROP ( INDEX_CODE "15" ) ;
      VECTOR AcceptorVector4 HEAD ( AcceptorProj4 ) TAIL ( heavyAtom4 )
    MAP ( atomWithLP4/AcceptorVector14 goodN4/AcceptorVector24 ) ;
  }
  SHAPE Shape_1.5 ( )
  {
    ATTRIBUTES :
      COORD2D ( 0 0 ) ;
      COORD3D ( 0.0 0.0 0.0 ) ;
    OBJECTS :
      SHAPEOBJ Shape
     ( -696.0 1.9 -293.6 170.0 )
     ( -568.6 -98.0 -138.7 170.0 )
     ( -204.2 10.6 389.3 170.0 )
     ( -387.5 -95.6 316.9 170.0 )
     ( -350.1 -720.3 223.6 170.0 )
     ( -387.6 566.7 204.8 170.0 )
     ( -369.1 -660.6 8.5 170.0 )
     ( -555.6 665.2 94.0 170.0 )
     ( 42.0 590.6 -193.1 170.0 )
     ( 120.8 380.9 -200.8 170.0 )
     ( 659.1 425.1 -32.9 170.0 )
     ( 629.4 610.4 89.7 170.0 )
     ( 604.0 -494.6 -117.1 170.0 )
     ( 527.7 -700.6 -72.6 170.0 )
     ( -174.4 111.9 -82.7 183.0 )
     ( -159.4 -179.6 -133.6 183.0 )
     ( 131.4 -137.8 34.0 183.0 )
     ( 98.8 173.5 -4.9 183.0 )
     ( -289.9 36.5 -129.1 194.9 )
     ( -412.6 119.7 -81.9 194.9 )
     ( -281.7 -114.0 -85.8 202.9 )
     ( -285.9 -149.9 65.4 202.9 )
     ( -204.7 -281.3 67.9 194.9 )
     ( -344.5 258.0 -61.6 202.9 )
     ( -114.1 -266.9 -51.5 194.9 )
     ( -196.6 231.4 -43.1 194.9 )
     ( -526.8 130.6 -183.3 210.9 )
     ( -287.2 37.6 -282.8 218.9 )
     ( -470.9 70.1 50.4 218.9 )
     ( -301.9 -397.2 45.4 210.9 )
     ( -220.2 -46.3 157.2 210.9 )
     ( -407.5 339.7 51.6 210.9 )
     ( 16.0 -340.0 -79.1 202.9 )
     ( -127.8 -304.0 198.2 218.9 )
     ( -94.5 326.1 10.9 194.9 )
     ( 144.6 385.4 85.3 194.9 )
     ( 138.9 -264.1 -29.4 194.9 )
     ( 36.9 295.1 28.0 194.9 )
     ( -289.2 -497.5 160.1 210.9 )
     ( 270.4 294.5 89.5 202.9 )
     ( -458.5 472.8 -3.8 210.9 )
     ( 265.6 -86.1 68.8 194.9 )
     ( -599.0 -0.1 -202.7 194.9 )
     ( 11.6 -481.2 -19.6 218.9 )
     ( 222.9 167.4 24.1 194.9 )
     ( -279.3 -46.4 295.7 194.9 )
     ( 303.2 42.7 -8.3 210.9 )
     ( 266.6 -303.0 -37.8 194.9 )
     ( -140.0 464.6 49.3 218.9 )
     ( 352.2 -201.6 23.2 194.9 )
     ( 164.9 506.8 -5.4 210.9 )
     ( 111.6 430.0 227.6 218.9 )
     ( 395.0 350.6 20.7 210.9 )
     ( 277.3 -65.9 219.7 218.9 )
     ( 314.7 -431.1 -100.7 210.9 )
     ( -340.1 -634.1 122.7 194.9 )
     ( -472.4 578.0 103.0 194.9 )
     ( 475.7 433.2 120.9 210.9 )
     ( 486.0 -208.5 37.3 210.9 )
     ( 107.1 486.2 -142.8 194.9 )
     ( 394.5 -517.6 -3.1 210.9 )
     ( 595.7 498.7 57.9 194.9 )
     ( 515.3 -580.4 -67.6 194.9 )
    MINEXTENT ( 0.7 0.7 0.7 )
    MAXEXTENT ( 1.3 1.3 1.3 )
    VOLEXTENT ( 0.7 1.3 )
    SIMILARITYTOL ( 0.50 1.00 )
    GRIDRESOLUTION ( 1.00 )
    ADDTORADIUS ( 2.00 ) ;
  }
  FIT precorrin-8x_01 ( HBA_1 HBA_2 HBA_3 HBA_4 Shape_1.5 )
  {
    ATTRIBUTES :
      COORD2D ( 0 0 ) ;
      COORD3D ( 0.0 0.0 0.0 ) ;
      ROOT ;
    WEIGHT ( HBA_1 1.0000 ) ;
    WEIGHT ( HBA_2 1.0000 ) ;
    WEIGHT ( HBA_3 1.0000 ) ;
    WEIGHT ( HBA_4 1.0000 ) ;
    WEIGHT ( Shape_1.5 1.0000 ) ;
    MINIMUM_FIT ( 0.0000 ) ;
    CONSTRAINTS :
      BLOB HBA_1.11 ( HBA_1/heavyAtom1 )
    COORD2D ( 0 0 )
    COORD3D ( -350.2 -720.0 224.8 )
    TOLERANCE ( 170.0000 ) ;
      BLOB HBA_1.21 ( HBA_1/AcceptorProj1 )
    COORD2D ( 0 0 )
    COORD3D ( -450.0 -1000.0 172.0 )
    TOLERANCE ( 230.0000 ) ;
      BLOB HBA_2.11 ( HBA_2/heavyAtom2 )
    COORD2D ( 0 0 )
    COORD3D ( 527.4 -700.5 -71.8 )
    TOLERANCE ( 170.0000 ) ;
      BLOB HBA_2.21 ( HBA_2/AcceptorProj2 )
    COORD2D ( 0 0 )
    COORD3D ( 772.0 -824.0 -204.0 )
    TOLERANCE ( 230.0000 ) ;
      BLOB HBA_3.11 ( HBA_3/heavyAtom3 )
    COORD2D ( 0 0 )
    COORD3D ( -556.0 665.3 93.8 )
    TOLERANCE ( 170.0000 ) ;
      BLOB HBA_3.21 ( HBA_3/AcceptorProj3 )
    COORD2D ( 0 0 )
    COORD3D ( -580.0 874.0 310.0 )
    TOLERANCE ( 230.0000 ) ;
      BLOB HBA_4.11 ( HBA_4/heavyAtom4 )
    COORD2D ( 0 0 )
    COORD3D ( 629.1 610.6 89.0 )
    TOLERANCE ( 170.0000 ) ;
      BLOB HBA_4.21 ( HBA_4/AcceptorProj4 )
    COORD2D ( 0 0 )
    COORD3D ( 870.0 738.0 -38.0 )
    TOLERANCE ( 230.0000 ) ;
      SHAPEFIT ShapeFit1 ( Shape_1.5/Shape ) ;
  }
}
