# Supplementary material for: Combining Metabolite-Based Pharmacophores with Bayesian Machine Learning Models for Mycobacterium tuberculosis Drug Discovery
Source: PLoS One. 2015 Oct 30;10(10):e0141076. doi: 10.1371/journal.pone.0141076 (PMC4627656; doi:10.1371/journal.pone.0141076)
Supplement: S1 Model Files — (ZIP) [file pone.0141076.s006.zip › supplemental folder resubmit with model hypotheses/S-adenosyl-L-methionine_01_shape-S-adenosyl-L-methionine_01.chm]

!BioCAD CHM format, all rights reserved
!Fri Apr 26 13:22:19 2013
!VERSION 1.1
QUERY S-adenosyl-L-methionine_01
{
  AND primary_amine1 ( )
  {
    ATTRIBUTES :
      COORD2D ( 0 0 ) ;
      COORD3D ( -336.1 662.3 52.8 ) ;
    TOPOLOGY :
      ATOM #N#31
    ELEMENTS ( N )
    ALIPHATIC
    HCOUNT ( 2 )
    LPCOUNT ( 1 )
    COORD2D ( 0 0 )
    COORD3D ( -339.0 672.6 56.1 ) ;
      ATOM #C#41
    ELEMENTS ( C )
    ALIPHATIC
    LPCOUNT ( 0 )
    COORDINATION ( 4 )
    COORD2D ( 0 0 )
    COORD3D ( -299.5 532.9 11.4 ) ;
      ATOM #H#51
    ELEMENTS ( H )
    ALIPHATIC
    HCOUNT ( 0 )
    LPCOUNT ( 0 )
    COORD2D ( 0 0 )
    COORD3D ( -271.0 731.4 114.2 ) ;
      ATOM #H#61
    ELEMENTS ( H )
    ALIPHATIC
    HCOUNT ( 0 )
    LPCOUNT ( 0 )
    COORD2D ( 0 0 )
    COORD3D ( -434.7 712.2 29.5 ) ;
      BOND 2-31 ( #N#31 #C#41 ) ;
      BOND 2-41 ( #N#31 #H#51 ) ;
      BOND 2-51 ( #N#31 #H#61 ) ;
    OBJECTS :
    CONSTRAINTS :
  }
  AND secondary_amine1 ( )
  {
    ATTRIBUTES :
      COORD2D ( 0 0 ) ;
      COORD3D ( -267.9 304.5 22.8 ) ;
    TOPOLOGY :
      ATOM #N#81
    ELEMENTS ( N )
    ALIPHATIC
    HCOUNT ( 1 )
    LPCOUNT ( 1 )
    COORD2D ( 0 0 )
    COORD3D ( -269.2 319.9 28.0 ) ;
      ATOM #C#91
    ELEMENTS ( C )
    ALIPHATIC
    LPCOUNT ( 0 )
    COORDINATION ( 4 )
    COORD2D ( 0 0 )
    COORD3D ( -389.4 233.4 -15.1 ) ;
      ATOM #C#101
    ELEMENTS ( C )
    ALIPHATIC
    LPCOUNT ( 0 )
    COORDINATION ( 4 )
    COORD2D ( 0 0 )
    COORD3D ( -135.6 243.7 16.5 ) ;
      ATOM #H#111
    ELEMENTS ( H )
    ALIPHATIC
    HCOUNT ( 0 )
    LPCOUNT ( 0 )
    COORD2D ( 0 0 )
    COORD3D ( -277.6 421.0 61.9 ) ;
      BOND 7-81 ( #N#81 #C#91 ) ;
      BOND 7-91 ( #N#81 #C#101 ) ;
      BOND 7-101 ( #N#81 #H#111 ) ;
    OBJECTS :
    CONSTRAINTS :
  }
  AND tertiary_amine1 ( )
  {
    ATTRIBUTES :
      COORD2D ( 0 0 ) ;
      COORD3D ( -266.2 -51.2 29.8 ) ;
    TOPOLOGY :
      ATOM #N#131
    ELEMENTS ( N )
    ALIPHATIC
    HCOUNT ( 0 )
    LPCOUNT ( 1 )
    COORD2D ( 0 0 )
    COORD3D ( -273.9 -50.9 63.5 ) ;
      ATOM #C#141
    ELEMENTS ( C )
    ALIPHATIC
    LPCOUNT ( 0 )
    COORDINATION ( 4 )
    COORD2D ( 0 0 )
    COORD3D ( -154.0 -144.1 43.5 ) ;
      ATOM #C#151
    ELEMENTS ( C )
    ALIPHATIC
    LPCOUNT ( 0 )
    COORDINATION ( 4 )
    COORD2D ( 0 0 )
    COORD3D ( -396.3 -103.2 -12.5 ) ;
      ATOM #C#161
    ELEMENTS ( C )
    ALIPHATIC
    LPCOUNT ( 0 )
    COORDINATION ( 4 )
    COORD2D ( 0 0 )
    COORD3D ( -240.6 93.4 24.9 ) ;
      BOND 12-131 ( #N#131 #C#141 ) ;
      BOND 12-141 ( #N#131 #C#151 ) ;
      BOND 12-151 ( #N#131 #C#161 ) ;
    OBJECTS :
    CONSTRAINTS :
  }
  AND amidine1 ( )
  {
    ATTRIBUTES :
      COORD2D ( 0 0 ) ;
      COORD3D ( -253.7 -424.6 40.0 ) ;
    TOPOLOGY :
      ATOM #N#191
    ELEMENTS ( N )
    ALIPHATIC
    HCOUNT ( 0 1 )
    LPCOUNT ( 1 )
    COORD2D ( 0 0 )
    COORD3D ( -246.9 -311.3 64.4 ) ;
      ATOM #C#201
    ELEMENTS ( C )
    ALIPHATIC
    HCOUNT ( 0 )
    LPCOUNT ( 0 )
    COORD2D ( 0 0 )
    COORD3D ( -212.3 -433.9 51.7 ) ;
      ATOM #N#211
    ELEMENTS ( N )
    ALIPHATIC
    HCOUNT ( 0 )
    LPCOUNT ( 0 )
    COORD2D ( 0 0 )
    COORD3D ( -302.0 -528.5 3.8 ) ;
      BOND 18-191 ( #N#191 #C#201 ) DOUBLE ;
      BOND 19-201 ( #C#201 #N#211 ) ;
    OBJECTS :
    CONSTRAINTS :
  }
  AND guanidino1 ( )
  {
    ATTRIBUTES :
      COORD2D ( 0 0 ) ;
      COORD3D ( 343.1 689.0 -73.0 ) ;
    TOPOLOGY :
      ATOM #H#241
    ELEMENTS ( H )
    COORD2D ( 0 0 )
    COORD3D ( 527.0 695.6 -17.1 ) ;
      ATOM #N#251
    ELEMENTS ( N )
    ALIPHATIC
    HCOUNT ( 1 2 )
    LPCOUNT ( 0 )
    COORD2D ( 0 0 )
    COORD3D ( 461.3 624.8 -43.0 ) ;
      ATOM #C#261
    ELEMENTS ( C )
    ALIPHATIC
    HCOUNT ( 0 )
    LPCOUNT ( 0 )
    COORD2D ( 0 0 )
    COORD3D ( 332.7 659.7 -78.7 ) ;
      ATOM #N#271
    ELEMENTS ( N )
    ALIPHATIC
    HCOUNT ( 0 1 )
    LPCOUNT ( 1 )
    COORD2D ( 0 0 )
    COORD3D ( 250.7 569.4 -111.1 ) ;
      ATOM #N#281
    ELEMENTS ( N )
    ALIPHATIC
    HCOUNT ( 1 2 )
    LPCOUNT ( 0 )
    COORD2D ( 0 0 )
    COORD3D ( 293.9 793.1 -78.9 ) ;
      ATOM #H#311
    ELEMENTS ( H )
    COORD2D ( 0 0 )
    COORD3D ( 200.6 818.0 -104.8 ) ;
      BOND 24-231 ( #N#251 #H#241 ) ;
      BOND 24-251 ( #N#251 #C#261 ) ;
      BOND 25-261 ( #C#261 #N#271 ) DOUBLE ;
      BOND 25-271 ( #C#261 #N#281 ) ;
      BOND 27-301 ( #N#281 #H#311 ) ;
    OBJECTS :
      POINT point-11
    COORD2D ( 0 0 )
    COORD3D ( 335.3 662.4 -77.7 )
    CENTROID ( #N#251 #N#271 #N#281 ) ;
    CONSTRAINTS :
  }
  AND amidine-H1 ( )
  {
    ATTRIBUTES :
      COORD2D ( 0 0 ) ;
      COORD3D ( 386.4 157.9 -67.6 ) ;
    TOPOLOGY :
      ATOM #H#361
    ELEMENTS ( H )
    COORD2D ( 0 0 )
    COORD3D ( 372.2 -5.1 -85.9 ) ;
      ATOM #N#381
    ELEMENTS ( N )
    ALIPHATIC
    HCOUNT ( 0 1 )
    LPCOUNT ( 1 )
    COORD2D ( 0 0 )
    COORD3D ( 403.7 312.7 -49.1 ) ;
      ATOM #C#391
    ELEMENTS ( C )
    ALIPHATIC
    HCOUNT ( 0 )
    LPCOUNT ( 0 )
    COORD2D ( 0 0 )
    COORD3D ( 436.8 189.1 -49.8 ) ;
      ATOM #N#401
    ELEMENTS ( N )
    ALIPHATIC
    HCOUNT ( 1 2 )
    LPCOUNT ( 0 )
    COORD2D ( 0 0 )
    COORD3D ( 345.1 91.1 -85.8 ) ;
      BOND 39-351 ( #N#401 #H#361 ) ;
      BOND 37-381 ( #N#381 #C#391 ) DOUBLE ;
      BOND 38-391 ( #C#391 #N#401 ) ;
    OBJECTS :
      POINT point-21
    COORD2D ( 0 0 )
    COORD3D ( 374.4 201.9 -67.5 )
    CENTROID ( #N#381 #N#401 ) ;
    CONSTRAINTS :
  }
  AND Exclude_guanidino1 ( )
  {
    ATTRIBUTES :
      COORD2D ( 0 0 ) ;
      COORD3D ( 651.2 -224.5 -103.2 ) ;
    TOPOLOGY :
      ATOM #N#431
    ELEMENTS ( N )
    ALIPHATIC
    HCOUNT ( 1 2 )
    LPCOUNT ( 0 )
    COORD2D ( 0 0 )
    COORD3D ( 606.8 -134.2 -63.1 ) ;
      ATOM #C#441
    ELEMENTS ( C )
    ALIPHATIC
    HCOUNT ( 0 )
    LPCOUNT ( 0 )
    COORD2D ( 0 0 )
    COORD3D ( 673.2 -241.3 -119.5 ) ;
      ATOM #N#451
    ELEMENTS ( N )
    ALIPHATIC
    HCOUNT ( 0 1 )
    LPCOUNT ( 1 )
    COORD2D ( 0 0 )
    COORD3D ( 779.2 -221.1 -185.0 ) ;
      ATOM #N#461
    ELEMENTS ( N )
    ALIPHATIC
    HCOUNT ( 1 2 )
    LPCOUNT ( 0 )
    COORD2D ( 0 0 )
    COORD3D ( 623.6 -370.2 -104.3 ) ;
      ATOM #H#471
    ELEMENTS ( H )
    COORD2D ( 0 0 )
    COORD3D ( 642.8 -41.6 -74.3 ) ;
      ATOM #H#501
    ELEMENTS ( H )
    COORD2D ( 0 0 )
    COORD3D ( 539.6 -385.7 -52.4 ) ;
      BOND 42-431 ( #N#431 #C#441 ) ;
      BOND 43-441 ( #C#441 #N#451 ) DOUBLE ;
      BOND 43-451 ( #C#441 #N#461 ) ;
      BOND 42-461 ( #N#431 #H#471 ) ;
      BOND 45-491 ( #N#461 #H#501 ) ;
    OBJECTS :
      POINT point-2ex1
    COORD2D ( 0 0 )
    COORD3D ( 693.0 -177.7 -124.1 )
    CENTROID ( #N#431 #N#451 ) ;
    CONSTRAINTS :
  }
  EXCLUDE amidineH_withExclusions1 ( amidine-H1 Exclude_guanidino1 )
  {
    ATTRIBUTES :
      COORD2D ( 0 0 ) ;
      COORD3D ( 0.0 0.0 0.0 ) ;
    PRESENT ( amidine-H1 ) ;
    ABSENT ( Exclude_guanidino1 ) ;
    CONSTRAINTS :
      MAP amidine-H1/#H#361
    ( Exclude_guanidino1/#H#501 ) ;
      MAP amidine-H1/#N#381
    ( Exclude_guanidino1/#N#451 ) ;
      MAP amidine-H1/#C#391
    ( Exclude_guanidino1/#C#441 ) ;
      MAP amidine-H1/#N#401
    ( Exclude_guanidino1/#N#461 ) ;
      MAP amidine-H1/39-351
    ( Exclude_guanidino1/45-491 ) ;
      MAP amidine-H1/37-381
    ( Exclude_guanidino1/43-441 ) ;
      MAP amidine-H1/38-391
    ( Exclude_guanidino1/43-451 ) ;
  }
  AND pos1 ( )
  {
    ATTRIBUTES :
      COORD2D ( 0 0 ) ;
      COORD3D ( 512.9 -552.2 -71.5 ) ;
    TOPOLOGY :
      ATOM #Any_Atom#31
    ELEMENTS ( ANY )
    POSITIVE
    COORD2D ( 0 0 )
    COORD3D ( 512.9 -552.2 -71.5 ) ;
    OBJECTS :
    CONSTRAINTS :
  }
  AND Exclude_PosNeg1 ( )
  {
    ATTRIBUTES :
      COORD2D ( 0 0 ) ;
      COORD3D ( 654.5 -702.1 -98.2 ) ;
    TOPOLOGY :
      ATOM #Any_Atom#51
    ELEMENTS ( ANY )
    POSITIVE
    COORD2D ( 0 0 )
    COORD3D ( 583.7 -682.3 -117.5 ) ;
      ATOM #Any_Atom#61
    ELEMENTS ( ANY )
    NEGATIVE
    COORD2D ( 0 0 )
    COORD3D ( 725.2 -721.8 -78.8 ) ;
      BOND 4-51 ( #Any_Atom#51 #Any_Atom#61 ) SINGLE DOUBLE AROMATIC TRIPLE ;
    OBJECTS :
    CONSTRAINTS :
  }
  EXCLUDE positive_withExclusions1 ( pos1 Exclude_PosNeg1 )
  {
    ATTRIBUTES :
      COORD2D ( 0 0 ) ;
      COORD3D ( 0.0 0.0 0.0 ) ;
      PROP ( SOURCE "BIOCAD_FUNCTION" ) ;
    PRESENT ( pos1 ) ;
    ABSENT ( Exclude_PosNeg1 ) ;
    CONSTRAINTS :
      MAP pos1/#Any_Atom#31
    ( Exclude_PosNeg1/#Any_Atom#51 ) ;
  }
  OR PosIonizable_1 ( primary_amine1 secondary_amine1 tertiary_amine1 amidine1 guanidino1 amidineH_withExclusions1 positive_withExclusions1 )
  {
    ATTRIBUTES :
      COORD2D ( 0 0 ) ;
      COORD3D ( -569.6 623.9 -99.1 ) ;
      PROP ( SOURCE "BIOCAD_FUNCTION" ) ;
    OBJECTS :
      POINT PosIon-pt1
    COORD2D ( 0 0 )
    COORD3D ( -569.6 623.9 -99.1 )
    MAP ( primary_amine1/#N#31 secondary_amine1/#N#81 tertiary_amine1/#N#131 amidine1/#N#191 guanidino1/point-11 amidineH_withExclusions1/amidine-H1/point-21 positive_withExclusions1/pos1/#Any_Atom#31 )
    PROP ( INDEX_CODE "18" ) ;
  }
  AND atomWithLP1 ( )
  {
    ATTRIBUTES :
      COORD2D ( 0 0 ) ;
      COORD3D ( 0.1 33.4 2.8 ) ;
    TOPOLOGY :
      ATOM Heavy#NOS#31
    ELEMENTS ( N O S )
    CHARGE ( -7 -6 -5 -4 -3 -2 -1 0 )
    VALENCE ( 2 3 )
    LPCOUNT ( 1 2 3 )
    COORDINATION ( 1 2 )
    COORD2D ( 0 0 )
    COORD3D ( 0.0 -115.7 -14.0 ) ;
    OBJECTS :
      POINT AcceptorProj11
    COORD2D ( 0 0 )
    COORD3D ( 0.2 182.4 19.6 ) ;
      VECTOR AcceptorVector11 HEAD ( AcceptorProj11 ) TAIL ( Heavy#NOS#31 ) HBACCEPTOR ;
    CONSTRAINTS :
  }
  AND goodN1 ( )
  {
    ATTRIBUTES :
      COORD2D ( 0 0 ) ;
      COORD3D ( 371.0 -18.7 0.0 ) ;
    TOPOLOGY :
      ATOM Heavy#N#31
    ELEMENTS ( N )
    LPCOUNT ( 1 )
    COORDINATION ( 3 )
    COORD2D ( 0 0 )
    COORD3D ( 321.0 -118.7 0.0 ) ;
      ATOM #NonC#31
    ELEMENTS ( ANY_NONCARBON )
    COORD2D ( 0 0 )
    COORD3D ( 471.0 -118.7 0.0 ) ;
      BOND N-NonC1 ( Heavy#N#31 #NonC#31 ) SINGLE DOUBLE AROMATIC TRIPLE ;
    OBJECTS :
      POINT AcceptorProj21
    COORD2D ( 0 0 )
    COORD3D ( 321.0 181.3 0.0 ) ;
      VECTOR AcceptorVector21 HEAD ( AcceptorProj21 ) TAIL ( Heavy#N#31 ) HBACCEPTOR ;
    CONSTRAINTS :
  }
  OR HBA_2 ( atomWithLP1 goodN1 )
  {
    ATTRIBUTES :
      COORD2D ( 0 0 ) ;
      COORD3D ( 450.4 125.6 0.1 ) ;
      PROP ( SOURCE "BIOCAD_FUNCTION" ) ;
    OBJECTS :
      ATOM heavyAtom1
    COORD2D ( 0 0 )
    COORD3D ( 367.6 68.4 0.2 )
    MAP ( atomWithLP1/Heavy#NOS#31 goodN1/Heavy#N#31 )
    PROP ( INDEX_CODE "14" ) ;
      POINT AcceptorProj1
    COORD2D ( 0 0 )
    COORD3D ( 616.0 240.0 0.0 )
    MAP ( atomWithLP1/AcceptorProj11 goodN1/AcceptorProj21 )
    PROP ( INDEX_CODE "15" ) ;
      VECTOR AcceptorVector1 HEAD ( AcceptorProj1 ) TAIL ( heavyAtom1 )
    MAP ( atomWithLP1/AcceptorVector11 goodN1/AcceptorVector21 ) ;
  }
  AND atomWithLP2 ( )
  {
    ATTRIBUTES :
      COORD2D ( 0 0 ) ;
      COORD3D ( 0.1 33.4 2.8 ) ;
    TOPOLOGY :
      ATOM Heavy#NOS#32
    ELEMENTS ( N O S )
    CHARGE ( -7 -6 -5 -4 -3 -2 -1 0 )
    VALENCE ( 2 3 )
    LPCOUNT ( 1 2 3 )
    COORDINATION ( 1 2 )
    COORD2D ( 0 0 )
    COORD3D ( 0.0 -115.7 -14.0 ) ;
    OBJECTS :
      POINT AcceptorProj12
    COORD2D ( 0 0 )
    COORD3D ( 0.2 182.4 19.6 ) ;
      VECTOR AcceptorVector12 HEAD ( AcceptorProj12 ) TAIL ( Heavy#NOS#32 ) HBACCEPTOR ;
    CONSTRAINTS :
  }
  AND goodN2 ( )
  {
    ATTRIBUTES :
      COORD2D ( 0 0 ) ;
      COORD3D ( 371.0 -18.7 0.0 ) ;
    TOPOLOGY :
      ATOM Heavy#N#32
    ELEMENTS ( N )
    LPCOUNT ( 1 )
    COORDINATION ( 3 )
    COORD2D ( 0 0 )
    COORD3D ( 321.0 -118.7 0.0 ) ;
      ATOM #NonC#32
    ELEMENTS ( ANY_NONCARBON )
    COORD2D ( 0 0 )
    COORD3D ( 471.0 -118.7 0.0 ) ;
      BOND N-NonC2 ( Heavy#N#32 #NonC#32 ) SINGLE DOUBLE AROMATIC TRIPLE ;
    OBJECTS :
      POINT AcceptorProj22
    COORD2D ( 0 0 )
    COORD3D ( 321.0 181.3 0.0 ) ;
      VECTOR AcceptorVector22 HEAD ( AcceptorProj22 ) TAIL ( Heavy#N#32 ) HBACCEPTOR ;
    CONSTRAINTS :
  }
  OR HBA_3 ( atomWithLP2 goodN2 )
  {
    ATTRIBUTES :
      COORD2D ( 0 0 ) ;
      COORD3D ( 481.7 -379.5 0.3 ) ;
      PROP ( SOURCE "BIOCAD_FUNCTION" ) ;
    OBJECTS :
      ATOM heavyAtom2
    COORD2D ( 0 0 )
    COORD3D ( 413.6 -306.2 0.4 )
    MAP ( atomWithLP2/Heavy#NOS#32 goodN2/Heavy#N#32 )
    PROP ( INDEX_CODE "14" ) ;
      POINT AcceptorProj2
    COORD2D ( 0 0 )
    COORD3D ( 618.0 -526.0 0.0 )
    MAP ( atomWithLP2/AcceptorProj12 goodN2/AcceptorProj22 )
    PROP ( INDEX_CODE "15" ) ;
      VECTOR AcceptorVector2 HEAD ( AcceptorProj2 ) TAIL ( heavyAtom2 )
    MAP ( atomWithLP2/AcceptorVector12 goodN2/AcceptorVector22 ) ;
  }
  AND atomWithLP3 ( )
  {
    ATTRIBUTES :
      COORD2D ( 0 0 ) ;
      COORD3D ( 0.1 33.4 2.8 ) ;
    TOPOLOGY :
      ATOM Heavy#NOS#33
    ELEMENTS ( N O S )
    CHARGE ( -7 -6 -5 -4 -3 -2 -1 0 )
    VALENCE ( 2 3 )
    LPCOUNT ( 1 2 3 )
    COORDINATION ( 1 2 )
    COORD2D ( 0 0 )
    COORD3D ( 0.0 -115.7 -14.0 ) ;
    OBJECTS :
      POINT AcceptorProj13
    COORD2D ( 0 0 )
    COORD3D ( 0.2 182.4 19.6 ) ;
      VECTOR AcceptorVector13 HEAD ( AcceptorProj13 ) TAIL ( Heavy#NOS#33 ) HBACCEPTOR ;
    CONSTRAINTS :
  }
  AND goodN3 ( )
  {
    ATTRIBUTES :
      COORD2D ( 0 0 ) ;
      COORD3D ( 371.0 -18.7 0.0 ) ;
    TOPOLOGY :
      ATOM Heavy#N#33
    ELEMENTS ( N )
    LPCOUNT ( 1 )
    COORDINATION ( 3 )
    COORD2D ( 0 0 )
    COORD3D ( 321.0 -118.7 0.0 ) ;
      ATOM #NonC#33
    ELEMENTS ( ANY_NONCARBON )
    COORD2D ( 0 0 )
    COORD3D ( 471.0 -118.7 0.0 ) ;
      BOND N-NonC3 ( Heavy#N#33 #NonC#33 ) SINGLE DOUBLE AROMATIC TRIPLE ;
    OBJECTS :
      POINT AcceptorProj23
    COORD2D ( 0 0 )
    COORD3D ( 321.0 181.3 0.0 ) ;
      VECTOR AcceptorVector23 HEAD ( AcceptorProj23 ) TAIL ( Heavy#N#33 ) HBACCEPTOR ;
    CONSTRAINTS :
  }
  OR HBA_4 ( atomWithLP3 goodN3 )
  {
    ATTRIBUTES :
      COORD2D ( 0 0 ) ;
      COORD3D ( -837.0 500.7 -292.9 ) ;
      PROP ( SOURCE "BIOCAD_FUNCTION" ) ;
    OBJECTS :
      ATOM heavyAtom3
    COORD2D ( 0 0 )
    COORD3D ( -754.5 507.0 -350.3 )
    MAP ( atomWithLP3/Heavy#NOS#33 goodN3/Heavy#N#33 )
    PROP ( INDEX_CODE "14" ) ;
      POINT AcceptorProj3
    COORD2D ( 0 0 )
    COORD3D ( -1002.0 488.0 -178.0 )
    MAP ( atomWithLP3/AcceptorProj13 goodN3/AcceptorProj23 )
    PROP ( INDEX_CODE "15" ) ;
      VECTOR AcceptorVector3 HEAD ( AcceptorProj3 ) TAIL ( heavyAtom3 )
    MAP ( atomWithLP3/AcceptorVector13 goodN3/AcceptorVector23 ) ;
  }
  SHAPE Shape_1.5 ( )
  {
    ATTRIBUTES :
      COORD2D ( 0 0 ) ;
      COORD3D ( 0.0 0.0 0.0 ) ;
    OBJECTS :
      SHAPEOBJ Shape
     ( -318.4 233.9 -105.4 200.0 )
     ( -47.4 118.7 -59.7 170.0 )
     ( -173.5 181.0 266.0 170.0 )
     ( 41.2 20.8 240.7 170.0 )
     ( -531.4 516.0 -366.6 170.0 )
     ( -754.7 506.7 -349.9 170.0 )
     ( 147.7 -0.0 -0.1 183.0 )
     ( 367.8 68.4 -0.1 183.0 )
     ( 176.7 -235.2 -0.1 183.0 )
     ( -569.6 623.8 -98.9 183.0 )
     ( 413.8 -306.2 0.2 183.0 )
     ( 582.8 -143.1 0.4 183.0 )
     ( -88.5 209.9 39.1 202.9 )
     ( -157.5 118.4 139.7 202.9 )
     ( -59.6 0.0 142.3 202.9 )
     ( 0.2 -0.0 0.0 202.9 )
     ( -183.0 313.7 -20.4 210.9 )
     ( -407.5 378.4 -161.4 210.9 )
     ( 228.6 -107.7 -0.1 194.9 )
     ( 235.1 107.7 -0.2 202.9 )
     ( -549.2 379.6 -104.0 210.9 )
     ( -235.7 189.3 -257.6 218.9 )
     ( 358.9 -65.0 0.1 194.9 )
     ( -630.0 501.4 -148.8 202.9 )
     ( 451.6 -172.0 0.3 194.9 )
     ( -645.3 508.3 -298.4 194.9 )
     ( 275.9 -334.5 -0.0 202.9 )
    MINEXTENT ( 0.7 0.7 0.7 )
    MAXEXTENT ( 1.3 1.3 1.3 )
    VOLEXTENT ( 0.7 1.3 )
    SIMILARITYTOL ( 0.50 1.00 )
    GRIDRESOLUTION ( 1.00 )
    ADDTORADIUS ( 2.00 ) ;
  }
  FIT S-adenosyl-L-methionine_01 ( PosIonizable_1 HBA_2 HBA_3 HBA_4 Shape_1.5 )
  {
    ATTRIBUTES :
      COORD2D ( 0 0 ) ;
      COORD3D ( 0.0 0.0 0.0 ) ;
      ROOT ;
    WEIGHT ( PosIonizable_1 1.0000 ) ;
    WEIGHT ( HBA_2 1.0000 ) ;
    WEIGHT ( HBA_3 1.0000 ) ;
    WEIGHT ( HBA_4 1.0000 ) ;
    WEIGHT ( Shape_1.5 1.0000 ) ;
    MINIMUM_FIT ( 0.0000 ) ;
    CONSTRAINTS :
      BLOB PosIonizable_1.11 ( PosIonizable_1/PosIon-pt1 )
    COORD2D ( 0 0 )
    COORD3D ( -569.6 623.9 -99.1 )
    TOLERANCE ( 170.0000 ) ;
      BLOB HBA_2.11 ( HBA_2/heavyAtom1 )
    COORD2D ( 0 0 )
    COORD3D ( 367.6 68.4 0.2 )
    TOLERANCE ( 170.0000 ) ;
      BLOB HBA_2.21 ( HBA_2/AcceptorProj1 )
    COORD2D ( 0 0 )
    COORD3D ( 616.0 240.0 0.0 )
    TOLERANCE ( 230.0000 ) ;
      BLOB HBA_3.11 ( HBA_3/heavyAtom2 )
    COORD2D ( 0 0 )
    COORD3D ( 413.6 -306.2 0.4 )
    TOLERANCE ( 170.0000 ) ;
      BLOB HBA_3.21 ( HBA_3/AcceptorProj2 )
    COORD2D ( 0 0 )
    COORD3D ( 618.0 -526.0 0.0 )
    TOLERANCE ( 230.0000 ) ;
      BLOB HBA_4.11 ( HBA_4/heavyAtom3 )
    COORD2D ( 0 0 )
    COORD3D ( -754.5 507.0 -350.3 )
    TOLERANCE ( 170.0000 ) ;
      BLOB HBA_4.21 ( HBA_4/AcceptorProj3 )
    COORD2D ( 0 0 )
    COORD3D ( -1002.0 488.0 -178.0 )
    TOLERANCE ( 230.0000 ) ;
      SHAPEFIT ShapeFit1 ( Shape_1.5/Shape ) ;
  }
}
