# Supplementary material for: Combining Metabolite-Based Pharmacophores with Bayesian Machine Learning Models for Mycobacterium tuberculosis Drug Discovery
Source: PLoS One. 2015 Oct 30;10(10):e0141076. doi: 10.1371/journal.pone.0141076 (PMC4627656; doi:10.1371/journal.pone.0141076)
Supplement: S1 Table — (XLSX) [file pone.0141076.s007.xlsx]

## Sheet: Sheet1
Rv number	Gene name	Gene Link to TubercuList	Essential in vivo	Relevant PMID	Pathway 1	Pathway 1 Link to TBCyc	Pathway 2	Pathway 2 Link to TBCyc	Pathway 3	Pathway 3 Link to TBCyc	Pathway 4	Pathway 4 Link to TBCyc	Pathway 5	Pathway 5 Link to TBCyc	Pathway 6	Pathway 6 Link to TBCyc	Human homolog	Relevant PMID	Choke-point	Relevant PMID	Protein 3D structure	Link 1 to PDB	Link 2 to PDB	Link 3 to PDB	Link 4 to PDB	Inhibitors	Relevant PMID
Rv0129c	fbpC	http://tuberculist.epfl.ch/quicksearch.php?gene+name=Rv0129c&submit=Search	Yes	http://www.ncbi.nlm.nih.gov/pubmed/20394526	Mycolate biosynthesis	http://tbcyc.tbdb.org/MTH37RVV/NEW-IMAGE?type=PATHWAY&object=PWYG-321&detail-level=2&detail-level=1											No	http://www.ncbi.nlm.nih.gov/pubmed/19833135	Yes	http://www.ncbi.nlm.nih.gov/pubmed/19833135	Yes	http://www.rcsb.org/pdb/results/results.do?qrid=F283EB12&tabtoshow=Current				Yes	http://www.ncbi.nlm.nih.gov/pubmed?term=11123985%2022804492%2022290959%2022164290%2021776980
Rv3330	dacB1	http://tuberculist.epfl.ch/quicksearch.php?gene+name=Rv3330	Yes	http://www.ncbi.nlm.nih.gov/pubmed/20394526	Peptidoglycan Synthesis	http://tbcyc.tbdb.org/MTH37RVV/NEW-IMAGE?type=PATHWAY&object=PWY-5746&detail-level=2											No	http://www.ncbi.nlm.nih.gov/pubmed/19833135
Rv3545c	cyp125	http://tuberculist.epfl.ch/quicksearch.php?gene+name=Rv3545c&submit=Search	Yes	http://www.ncbi.nlm.nih.gov/pubmed?term=14569030	Cholesterol degradation superpathway	http://tbcyc.tbdb.org/MTH37RVV/NEW-IMAGE?type=PATHWAY&object=PWY49-58&detail-level=2&detail-level=1	Cholesterol side-chain omega oxidation I	http://tbcyc.tbdb.org/MTH37RVV/NEW-IMAGE?type=PATHWAY&object=PWY49-55													Yes	http://www.rcsb.org/pdb/results/results.do?qrid=851658C5&tabtoshow=Current	http://www.rcsb.org/pdb/results/results.do?qrid=2E01F9EF&tabtoshow=Current	http://www.rcsb.org/pdb/explore/explore.do?structureId=2X5W	http://www.rcsb.org/pdb/explore/explore.do?structureId=2XC3
Rv1568	bioA	http://tuberculist.epfl.ch/quicksearch.php?gene+name=Rv1568&submit=Search	Yes	http://www.ncbi.nlm.nih.gov/pubmed?term=14569030	Biotin biosynthesis I	http://tbcyc.tbdb.org/MTH37RVV/NEW-IMAGE?type=PATHWAY&object=BIOTIN-SYNTHESIS-PWY	Biotin biosynthesis II	http://tbcyc.tbdb.org/MTH37RVV/NEW-IMAGE?type=PATHWAY&object=PWY-3701													Yes	http://www.rcsb.org/pdb/results/results.do?qrid=FF73826&tabtoshow=Current				Yes	http://www.ncbi.nlm.nih.gov/pubmed?term=16984394%2021988601
Rv1653	argJ	http://tuberculist.epfl.ch/quicksearch.php?gene+name=Rv1653&submit=Search	Yes	http://www.ncbi.nlm.nih.gov/pubmed?term=14569030	Arginine biosynthesis I	http://tbcyc.tbdb.org/MTH37RVV/NEW-IMAGE?type=PATHWAY&object=ARGSYN-PWY&detail-level=2	Arginine biosynthesis II (acetyl cycle)	http://tbcyc.tbdb.org/MTH37RVV/NEW-IMAGE?type=PATHWAY&object=ARGSYNBSUB-PWY&detail-level=2	Ornithine biosynthesis	http://tbcyc.tbdb.org/MTH37RVV/NEW-IMAGE?type=NIL&object=GLUTORN-PWY&redirect=T											Yes	http://www.rcsb.org/pdb/results/results.do?qrid=E51B8D0F&tabtoshow=Current
Rv0101	nrp	http://tuberculist.epfl.ch/quicksearch.php?gene+name=Rv0101&submit=Search	Yes	http://www.ncbi.nlm.nih.gov/pubmed?term=14569030%2015784600																	Yes	http://www.rcsb.org/pdb/results/results.do?qrid=6B712FCE&tabtoshow=Current
Rv3283	sseA	http://tuberculist.epfl.ch/quicksearch.php?gene+name=Rv3283&submit=Search	Yes	http://www.ncbi.nlm.nih.gov/pubmed?term=15784600	Hiosulfate disproportionation III (rhodanese)	http://tbcyc.tbdb.org/MTH37RVV/NEW-IMAGE?type=NIL&object=PWY-5350&redirect=T															Yes	http://www.rcsb.org/pdb/results/results.do?qrid=3EC11B78&tabtoshow=Current
Rv0670	end	http://tuberculist.epfl.ch/quicksearch.php?gene+name=Rv0670&submit=Search	Yes	http://www.ncbi.nlm.nih.gov/pubmed?term=14569030	Xylose degradation I	http://tbcyc.tbdb.org/MTH37RVV/NEW-IMAGE?type=NIL&object=XYLCAT-PWY&redirect=T
Rv1569	bioF1	http://tuberculist.epfl.ch/quicksearch.php?gene+name=Rv1569&submit=Search	Yes	http://www.ncbi.nlm.nih.gov/pubmed?term=14569030	Biotin biosynthesis I	http://tbcyc.tbdb.org/MTH37RVV/NEW-IMAGE?type=PATHWAY&object=BIOTIN-SYNTHESIS-PWY	Biotin biosynthesis II	http://tbcyc.tbdb.org/MTH37RVV/NEW-IMAGE?type=PATHWAY&object=PWY-3701
Rv2072c	cobL	http://tuberculist.epfl.ch/quicksearch.php?gene+name=Rv2072c&submit=Search	Yes	http://www.ncbi.nlm.nih.gov/pubmed?term=14569030%2020394526	Adenosylcobalamin biosynthesis II (late cobalt incorporation)	http://tbcyc.tbdb.org/MTH37RVV/NEW-IMAGE?type=PATHWAY&object=P381-PWY&detail-level=2&detail-level=1
Rv2211c	gcvT	http://tuberculist.epfl.ch/quicksearch.php?gene+name=Rv2211c&submit=Search	Yes	http://www.ncbi.nlm.nih.gov/pubmed?term=14569030	Glycine cleavage complex	http://tbcyc.tbdb.org/MTH37RVV/NEW-IMAGE?type=NIL&object=GLYCLEAV-PWY&redirect=T
Rv2241	aceE	http://tuberculist.epfl.ch/quicksearch.php?gene+name=Rv2241&submit=Search	Yes	http://www.ncbi.nlm.nih.gov/pubmed?term=14569030	Glycolysis/gluconeogenesis
Rv2388c	hemN	http://tuberculist.epfl.ch/quicksearch.php?gene+name=Rv2388c&submit=Search	Yes	http://www.ncbi.nlm.nih.gov/pubmed?term=14569030	Superpathway of heme biosynthesis from uroporphyrinogen-III	http://tbcyc.tbdb.org/MTH37RVV/NEW-IMAGE?type=NIL&object=PWY0-1415&redirect=T
Rv2502c	accD1	http://tuberculist.epfl.ch/quicksearch.php?gene+name=Rv2502c&submit=Search	Yes	http://www.ncbi.nlm.nih.gov/pubmed?term=14569030	Methyl-branched lipid biosynthesis superpathway	http://tbcyc.tbdb.org/MTH37RVV/NEW-IMAGE?type=PATHWAY&object=PWY49-5737&detail-level=2&detail-level=1	Mycoscerosate biosynthesis	http://tbcyc.tbdb.org/MTH37RVV/NEW-IMAGE?type=PATHWAY&object=PWYBKX-4813&detail-level=2
Rv3042c	serB2	http://tuberculist.epfl.ch/quicksearch.php?gene+name=Rv3042c&submit=Search	Yes	http://www.ncbi.nlm.nih.gov/pubmed?term=14569030	Superpathway of serine and glycine biosynthesis I	http://tbcyc.tbdb.org/MTH37RVV/NEW-IMAGE?type=PATHWAY&object=SER-GLYSYN-PWY	Superpathway of sulfate assimilation and cysteine biosynthesis	http://tbcyc.tbdb.org/MTH37RVV/NEW-IMAGE?type=PATHWAY&object=SULFATE-CYS-PWY&detail-level=2	Serine biosynthesis	http://tbcyc.tbdb.org/MTH37RVV/NEW-IMAGE?type=PATHWAY&object=SULFATE-CYS-PWY&detail-level=2
Rv3375	amiD	http://tuberculist.epfl.ch/quicksearch.php?gene+name=Rv3375&submit=Search	Yes	http://www.ncbi.nlm.nih.gov/pubmed?term=14569030	Arginine degradation X (arginine monooxygenase pathway)	http://tbcyc.tbdb.org/MTH37RVV/NEW-IMAGE?type=PATHWAY&object=ARGDEG-V-PWY	Acrylonitrile degradation	http://tbcyc.tbdb.org/MTH37RVV/NEW-IMAGE?type=PATHWAY&object=P344-PWY
Rv3534c	hsaF	http://tuberculist.epfl.ch/quicksearch.php?gene+name=Rv3534c&submit=Search	Yes	http://www.ncbi.nlm.nih.gov/pubmed?term=14569030	Pantothenate and coenzyme A biosynthesis I	http://tbcyc.tbdb.org/MTH37RVV/NEWIMAGE?type=PATHWAY&object=PANTOSYN-PWY&detail-level=2	Phosphopantothenate biosynthesis I	http://tbcyc.tbdb.org/MTH37RVV/NEW-IMAGE?type=PATHWAY&object=PANTO-PWY
Rv1879		http://tuberculist.epfl.ch/quicksearch.php?gene+name=Rv1879&submit=Search	Yes	http://www.ncbi.nlm.nih.gov/pubmed?term=14569030	Pyrimidine ribonucleotides de novo biosynthesis	http://tbcyc.tbdb.org/MTH37RVV/NEW-IMAGE?type=PATHWAY&object=PWY0-162&detail-level=2&detail-level=1	Uridine-5'-phosphate biosynthesis	http://tbcyc.tbdb.org/MTH37RVV/NEW-IMAGE?type=PATHWAY&object=PWY-5686			2-amino-3-carboxymuconate semialdehyde degradation to 2-oxopentenoate	http://tbcyc.tbdb.org/MTH37RVV/NEW-IMAGE?type=PATHWAY&object=PWY-5654
Rv1448c	tal	http://tuberculist.epfl.ch/quicksearch.php?gene+name=Rv1448c&submit=Search	Yes	http://www.ncbi.nlm.nih.gov/pubmed?term=14569030	Pentose phosphate pathway	http://tbcyc.tbdb.org/MTH37RVV/NEWIMAGE?type=PATHWAY&object=PENTOSE-P-PWY&detail-level=2	Pentose phosphate pathway (non-oxidative branch)	http://tbcyc.tbdb.org/MTH37RVV/NEWIMAGE?type=PATHWAY&object=NONOXIPENT-PWY
Rv2850c		http://tuberculist.epfl.ch/quicksearch.php?gene+name=Rv2850c&submit=Search	Yes	http://www.ncbi.nlm.nih.gov/pubmed?term=14569030	Adenosylcobalamin biosynthesis II (late cobalt incorporation)	http://tbcyc.tbdb.org/MTH37RVV/NEW-IMAGE?type=PATHWAY&object=P381-PWY&detail-level=2&detail-level=1	Chlorophyllide a biosynthesis I	http://tbcyc.tbdb.org/MTH37RVV/NEWIMAGE?type=PATHWAY&object=CHLOROPHYLL-SYN
Rv3502c	fabG	http://tuberculist.epfl.ch/quicksearch.php?gene+name=Rv3502c&submit=Search	Yes	http://www.ncbi.nlm.nih.gov/pubmed?term=14569030%2020394526	Fatty acid β-oxidation I	http://tbcyc.tbdb.org/MTH37RVV/NEW-IMAGE?type=PATHWAY&object=FAO-PWY	Glutaryl-CoA degradation	http://tbcyc.tbdb.org/MTH37RVV/NEW-IMAGE?type=PATHWAY&object=PWY-5177	TAG cycle	http://tbcyc.tbdb.org/MTH37RVV/NEW-IMAGE?type=PATHWAY&object=PWY49-6316&detail-level=2&detail-level=1
Rv3148	nuoD	http://tuberculist.epfl.ch/quicksearch.php?gene+name=Rv3148&submit=Search	Yes	http://www.ncbi.nlm.nih.gov/pubmed?term=17471433
Rv2427c	proA	http://tuberculist.epfl.ch/quicksearch.php?gene+name=Rv2427c&submit=Search	Yes	http://www.ncbi.nlm.nih.gov/pubmed?term=17471433	Proline biosynthesis I	http://tbcyc.tbdb.org/MTH37RVV/NEW-IMAGE?type=PATHWAY&object=PROSYN-PWY
Rv1781c	malQ	http://tuberculist.epfl.ch/quicksearch.php?gene+name=Rv1781c&submit=Search	Yes	http://www.ncbi.nlm.nih.gov/pubmed?term=15784600	Glycogen degradation II	http://tbcyc.tbdb.org/MTH37RVV/NEW-IMAGE?type=PATHWAY&object=PWY-5941	Glycogen degradation III	http://tbcyc.tbdb.org/MTH37RVV/NEW-IMAGE?type=PATHWAY&object=PWY-5767
Rv1001	arcA	http://tuberculist.epfl.ch/quicksearch.php?gene+name=Rv1001&submit=Search	Yes	http://www.ncbi.nlm.nih.gov/pubmed?term=20394526	Arginine degradation V (arginine deiminase pathway)	http://tbcyc.tbdb.org/MTH37RVV/NEW-IMAGE?type=NIL&object=ARGDEGRAD-PWY&redirect=T
Rv3602c	panC	http://tuberculist.epfl.ch/quicksearch.php?gene+name=Rv3602c&submit=Search			Pantothenate and coenzyme A biosynthesis I	http://tbcyc.tbdb.org/MTH37RVV/NEW-IMAGE?type=PATHWAY&object=PANTOSYN-PWY&detail-level=2	Phosphopantothenate biosynthesis I	http://tbcyc.tbdb.org/MTH37RVV/NEW-IMAGE?type=PATHWAY&object=PANTO-PWY									No	http://www.ncbi.nlm.nih.gov/pubmed/19833135			Yes	http://www.rcsb.org/pdb/results/results.do?startAt=0&resultsperpage=50&qrid=A8901717&tabtoshow=Current				Yes	http://www.ncbi.nlm.nih.gov/pubmed?term=17175524%2020232910%2021641210
Rv2386c	mbtI	http://tuberculist.epfl.ch/quicksearch.php?gene+name=Rv2386c&submit=Search			Salicylate biosynthesis I	http://tbcyc.tbdb.org/MTH37RVV/NEW-IMAGE?type=PATHWAY&object=PWY-6406	Superpathway of phenylalanine, tyrosine, and tryptophan biosynthesis	http://tbcyc.tbdb.org/MTH37RVV/NEW-IMAGE?type=PATHWAY&object=COMPLETE-ARO-PWY&detail-level=2&detail-level=1	Tryptophan biosynthesis	http://tbcyc.tbdb.org/MTH37RVV/NEW-IMAGE?type=PATHWAY&object=TRPSYN-PWY	Vibriobactin biosynthesis	http://tbcyc.tbdb.org/MTH37RVV/NEW-IMAGE?type=PATHWAY&object=PWY-6374&detail-level=2	1,4-dihydroxy-2-naphthoate biosynthesis I	http://tbcyc.tbdb.org/MTH37RVV/NEW-IMAGE?type=PATHWAY&object=PWY-5837	2,3-dihydroxybenzoate biosynthesis	http://tbcyc.tbdb.org/MTH37RVV/NEW-IMAGE?type=PATHWAY&object=PWY-5901	No	http://www.ncbi.nlm.nih.gov/pubmed/19833135	Yes	http://www.ncbi.nlm.nih.gov/pubmed/19833135	Yes	http://www.ncbi.nlm.nih.gov/pubmed?term=21053346
Rv0262c	aac	http://tuberculist.epfl.ch/quicksearch.php?gene+name=Rv0262c&submit=Search			Sulfolipid-1 (SL-1) synthesis, acyl trehalose sulfate-COA (ACYL-TRE-S)	http://tbcyc.tbdb.org/MTH37RVV/NEW-IMAGE?type=PATHWAY&object=PWYBKX-4917&detail-level=3											No	http://www.ncbi.nlm.nih.gov/pubmed/19833135	Yes	http://www.ncbi.nlm.nih.gov/pubmed/19833135	Yes	http://www.rcsb.org/pdb/results/results.do?qrid=D597AD61&tabtoshow=Current				Yes	http://tdrtargets.org/targets/view?gene_name=Rv0262c
Rv3465	rmlC	http://tuberculist.epfl.ch/quicksearch.php?gene+name=Rv3465&submit=Search			Synthesis of arabinogalactan (incomplete), dTDP-Rhamnose Synthesis	http://tbcyc.tbdb.org/MTH37RVV/NEW-IMAGE?type=PATHWAY&object=PWYBKX-4916											No	http://www.ncbi.nlm.nih.gov/pubmed/19833135	Yes	http://www.ncbi.nlm.nih.gov/pubmed/19833135	Yes	http://www.rcsb.org/pdb/results/results.do?qrid=5A569289&tabtoshow=Current				Yes	http://www.ncbi.nlm.nih.gov/pubmed?term=19969466
Rv2498c	citE				Citrate degradation	http://tbcyc.tbdb.org/MTH37RVV/NEW-IMAGE?type=PATHWAY&object=PWY-6038											No	http://www.ncbi.nlm.nih.gov/pubmed/19833135	Yes	http://www.ncbi.nlm.nih.gov/pubmed/19833135	Yes	http://www.rcsb.org/pdb/results/results.do?qrid=9A59A26D&tabtoshow=Current
Rv2158c	murE	http://tuberculist.epfl.ch/quicksearch.php?gene+name=Rv2158c&submit=Search			Peptidoglycan Synthesis, NAG and NAM biosynthesis	http://tbcyc.tbdb.org/MTH37RVV/NEW-IMAGE?type=PATHWAY&object=PWYBKX-4936&detail-level=2&detail-level=1											No	http://www.ncbi.nlm.nih.gov/pubmed/19833135	Yes	http://www.ncbi.nlm.nih.gov/pubmed/19833135	Yes	http://www.rcsb.org/pdb/results/results.do?qrid=9657FA1F&tabtoshow=Current				Yes	http://www.ncbi.nlm.nih.gov/pubmed/?term=20719764
Rv3804c	fbpA	http://tuberculist.epfl.ch/quicksearch.php?gene+name=Rv3804c&submit=Search			Mycolate biosynthesis	http://tbcyc.tbdb.org/MTH37RVV/NEW-IMAGE?type=PATHWAY&object=PWYG-321&detail-level=2&detail-level=1											No	http://www.ncbi.nlm.nih.gov/pubmed/19833135	Yes	http://www.ncbi.nlm.nih.gov/pubmed/19833135	Yes	http://www.rcsb.org/pdb/results/results.do?qrid=690353CF&tabtoshow=Current				Yes	http://www.ncbi.nlm.nih.gov/pubmed?term=22804492
Rv2157c	murF	http://tuberculist.epfl.ch/quicksearch.php?gene+name=Rv2157c&submit=Search			Peptidoglycan biosynthesis I (meso-diaminopimelate containing)	http://tbcyc.tbdb.org/MTH37RVV/NEW-IMAGE?type=PATHWAY&object=PEPTIDOGLYCANSYN-PWY&detail-level=2	UDP-N-acetylmuramoyl-pentapeptide biosynthesis III (meso-DAP-containing)	http://tbcyc.tbdb.org/MTH37RVV/NEW-IMAGE?type=PATHWAY&object=PWY-6387&detail-level=2									No	http://www.ncbi.nlm.nih.gov/pubmed/19833135	Yes	http://www.ncbi.nlm.nih.gov/pubmed/19833135
Rv1315	murA	http://tuberculist.epfl.ch/quicksearch.php?gene+name=Rv1315&submit=Search			Peptidoglycan biosynthesis I (meso-diaminopimelate containing)	http://tbcyc.tbdb.org/MTH37RVV/NEW-IMAGE?type=PATHWAY&object=PEPTIDOGLYCANSYN-PWY&detail-level=2	UDP-N-acetylmuramoyl-pentapeptide biosynthesis III (meso-DAP-containing)	http://tbcyc.tbdb.org/MTH37RVV/NEW-IMAGE?type=PATHWAY&object=PWY-6387&detail-level=2									No	http://www.ncbi.nlm.nih.gov/pubmed/19833135	Yes	http://www.ncbi.nlm.nih.gov/pubmed/19833135						Yes	http://www.ncbi.nlm.nih.gov/pubmed?term=21956743
Rv0482	murB	http://tuberculist.epfl.ch/quicksearch.php?gene+name=Rv0482&submit=Search			Peptidoglycan biosynthesis I (meso-diaminopimelate containing)	http://tbcyc.tbdb.org/MTH37RVV/NEW-IMAGE?type=PATHWAY&object=PEPTIDOGLYCANSYN-PWY&detail-level=2	UDP-N-acetylmuramoyl-pentapeptide biosynthesis III (meso-DAP-containing)	http://tbcyc.tbdb.org/MTH37RVV/NEW-IMAGE?type=PATHWAY&object=PWY-6387&detail-level=2									No	http://www.ncbi.nlm.nih.gov/pubmed/19833135	Yes	http://www.ncbi.nlm.nih.gov/pubmed/19833135						Yes	http://www.ncbi.nlm.nih.gov/pubmed?term=20614148
Rv3536c	hsaE	http://tuberculist.epfl.ch/quicksearch.php?gene+name=Rv3536c&submit=Search			Cholesterol degradation superpathway	http://tbcyc.tbdb.org/MTH37RVV/NEW-IMAGE?type=PATHWAY&object=PWY49-58&detail-level=2&detail-level=1	Cholesterol catabolism	http://tbcyc.tbdb.org/MTH37RVV/NEW-IMAGE?type=PATHWAY&object=PWY34-0&detail-level=2									No	http://www.ncbi.nlm.nih.gov/pubmed/19833135	Yes	http://www.ncbi.nlm.nih.gov/pubmed/19833135
Rv1133c	metE	http://tuberculist.epfl.ch/quicksearch.php?gene+name=Rv1133c&submit=Search			Superpathway of S-adenosyl-L-methionine biosynthesis	http://tbcyc.tbdb.org/MTH37RVV/NEW-IMAGE?type=PATHWAY&object=MET-SAM-PWY&detail-level=2	Homoserine and methionine biosynthesis	http://tbcyc.tbdb.org/MTH37RVV/NEW-IMAGE?type=PATHWAY&object=METSYN-PWY&detail-level=2	Methionine biosynthesis I	http://tbcyc.tbdb.org/MTH37RVV/NEW-IMAGE?type=PATHWAY&object=HOMOSER-METSYN-PWY	S-adenosyl-L-methionine cycle I	http://tbcyc.tbdb.org/MTH37RVV/NEW-IMAGE?type=PATHWAY&object=PWY-6151					No	http://www.ncbi.nlm.nih.gov/pubmed/19833135
Rv0189	ilvD	http://tuberculist.epfl.ch/quicksearch.php?gene+name=Rv0189c&submit=Search			Superpathway of leucine, valine, and isoleucine biosynthesis	http://tbcyc.tbdb.org/MTH37RVV/NEW-IMAGE?type=PATHWAY&object=BRANCHED-CHAIN-AA-SYN-PWY&detail-level=2&detail-level=1	Isoleucine biosynthesis I (from threonine)	http://tbcyc.tbdb.org/MTH37RVV/NEW-IMAGE?type=PATHWAY&object=ILEUSYN-PWY	Valine biosynthesis	http://tbcyc.tbdb.org/MTH37RVV/NEW-IMAGE?type=PATHWAY&object=VALSYN-PWY							No	http://www.ncbi.nlm.nih.gov/pubmed/19833135
Rv2868c	gcpE	http://tuberculist.epfl.ch/quicksearch.php?gene+name=Rv2868c&submit=Search			Methylerythritol phosphate pathway	http://tbcyc.tbdb.org/MTH37RVV/NEW-IMAGE?type=PATHWAY&object=NONMEVIPP-PWY&detail-level=2											No	http://www.ncbi.nlm.nih.gov/pubmed/19833135								Yes	http://www.ncbi.nlm.nih.gov/pubmed?term=20534554
Rv3606c	folK	http://tuberculist.epfl.ch/quicksearch.php?gene+name=Rv3606c&submit=Search			Superpathway of tetrahydrofolate biosynthesis and salvage	http://tbcyc.tbdb.org/MTH37RVV/NEW-IMAGE?type=PATHWAY&object=FOLSYN-PWY&detail-level=2	Superpathway of tetrahydrofolate biosynthesis	http://tbcyc.tbdb.org/MTH37RVV/NEW-IMAGE?type=PATHWAY&object=PWY-6612&detail-level=2	6-hydroxymethyl-dihydropterin diphosphate biosynthesis I	http://tbcyc.tbdb.org/MTH37RVV/NEW-IMAGE?type=PATHWAY&object=PWY-6147							No	http://www.ncbi.nlm.nih.gov/pubmed/19833135
Rv1600	hisC1	http://tuberculist.epfl.ch/quicksearch.php?gene+name=Rv1600&submit=Search			Histidine biosynthesis	http://tbcyc.tbdb.org/MTH37RVV/NEWIMAGE?type=PATHWAY&object=HISTSYN-PWY											No	http://www.ncbi.nlm.nih.gov/pubmed/19833135
Rv2225	panB	http://tuberculist.epfl.ch/quicksearch.php?gene+name=Rv2225&submit=Search			Pantothenate and coenzyme A biosynthesis I	http://tbcyc.tbdb.org/MTH37RVV/NEW-IMAGE?type=PATHWAY&object=PANTOSYN-PWY&detail-level=2	Phosphopantothenate biosynthesis I	http://tbcyc.tbdb.org/MTH37RVV/NEW-IMAGE?type=PATHWAY&object=PANTO-PWY									No	http://www.ncbi.nlm.nih.gov/pubmed/19833135			Yes	http://www.rcsb.org/pdb/results/results.do?qrid=53B313DA&tabtoshow=Current
Rv1612	trpB	http://tuberculist.epfl.ch/quicksearch.php?gene+name=Rv1612&submit=Search			Superpathway of phenylalanine, tyrosine, and tryptophan biosynthesis	http://tbcyc.tbdb.org/MTH37RVV/NEW-IMAGE?type=PATHWAY&object=COMPLETE-ARO-PWY&detail-level=2&detail-level=1	Tryptophan biosynthesis	http://tbcyc.tbdb.org/MTH37RVV/NEW-IMAGE?type=PATHWAY&object=TRPSYN-PWY	Serine racemization	http://tbcyc.tbdb.org/MTH37RVV/NEW-IMAGE?type=PATHWAY&object=PWY-6196							No	http://www.ncbi.nlm.nih.gov/pubmed/19833135			Yes	http://www.rcsb.org/pdb/results/results.do?qrid=91814EF3&tabtoshow=Current
Rv2192c	trpD	http://tuberculist.epfl.ch/quicksearch.php?gene+name=Rv2192c&submit=Search			Superpathway of phenylalanine, tyrosine, and tryptophan biosynthesis	http://tbcyc.tbdb.org/MTH37RVV/NEW-IMAGE?type=PATHWAY&object=COMPLETE-ARO-PWY&detail-level=2&detail-level=1	Tryptophan biosynthesis	http://tbcyc.tbdb.org/MTH37RVV/NEW-IMAGE?type=PATHWAY&object=TRPSYN-PWY									No	http://www.ncbi.nlm.nih.gov/pubmed/19833135			Yes	http://www.rcsb.org/pdb/results/results.do?qrid=9804E44D&tabtoshow=Current
Rv2065	cobH	http://tuberculist.epfl.ch/quicksearch.php?gene+name=Rv2065&submit=Search			Adenosylcobalamin biosynthesis II (late cobalt incorporation)	http://tbcyc.tbdb.org/MTH37RVV/NEW-IMAGE?type=PATHWAY&object=P381-PWY&detail-level=2&detail-level=1											No	http://www.ncbi.nlm.nih.gov/pubmed/19833135
Rv0254	cobU	http://tuberculist.epfl.ch/quicksearch.php?gene+name=Rv0254c&submit=Search			Adenosylcobalamin biosynthesis II (late cobalt incorporation)	http://tbcyc.tbdb.org/MTH37RVV/NEW-IMAGE?type=PATHWAY&object=P381-PWY&detail-level=2&detail-level=1	Adenosylcobalamin biosynthesis I (early cobalt insertion)	http://tbcyc.tbdb.org/MTH37RVV/NEW-IMAGE?type=PATHWAY&object=PWY-5507&detail-level=2&detail-level=1	Aadenosylcobalamin biosynthesis from cobyrinate a,c-diamide II	http://tbcyc.tbdb.org/MTH37RVV/NEW-IMAGE?type=PATHWAY&object=PWY-5508&detail-level=2	Adenosylcobalamin biosynthesis from cobyrinate a,c-diamide I	http://tbcyc.tbdb.org/MTH37RVV/NEW-IMAGE?type=PATHWAY&object=PWY-5509&detail-level=2	Adenosylcobalamin salvage from cobinamide II	http://tbcyc.tbdb.org/MTH37RVV/NEW-IMAGE?type=NIL&object=PWY-6269&redirect=T			No	http://www.ncbi.nlm.nih.gov/pubmed/19833135
