# Supplementary material for: Combining Metabolite-Based Pharmacophores with Bayesian Machine Learning Models for Mycobacterium tuberculosis Drug Discovery
Source: PLoS One. 2015 Oct 30;10(10):e0141076. doi: 10.1371/journal.pone.0141076 (PMC4627656; doi:10.1371/journal.pone.0141076)
Supplement: S2 Table — (XLSX) [file pone.0141076.s008.xlsx]

## Sheet: JSF
Gene	Pathway	Reaction	Reactants	Products	reactant pharmacophore hits	Product Pharmacophore hits
serB2 (Rv3042c)	Superpathway of serine and glycine biosynthesis I , Superpathway of sulfate assimilation and cysteine biosynthesis, Serine biosynthesis	3-phospho-L-serine + H2O <=> L-serine + phosphate	3-phospho-L-serine	L-serine	41	1
		L(or D)-O-phosphoserine + H2O + H+ <=> (L) or (D)-serine + phosphate	L(or D)-O-phosphoserine	(L) or (D)-serine	1	5
amiD (Rv3375)	Arginine degradation X (arginine monooxygenase pathway)	4-guanidinobutyramide + H2O <=> ammonia + 4-guanidinobutyrate + H+		4-guanidinobutyrate		219
	Acrylonitrile degradation	acrylamide + H2O <=> ammonia + acrylate + H+	Superclasses:	acrylate
		nicotinamide + H2O <=> ammonia + nicotinate + H+	nicotinamide	nicotinate	233	251
		indole-3-acetamide + H2O <=> indole-3-acetate + ammonia + H+	indole-3-acetamide	indole-3-acetate	1424	414
hsaF (Rv3534c)	Pantothenate and coenzyme A biosynthesis I, Phosphopantothenate biosynthesis I	2-oxoisovalerate + 5,10-methylenetetrahydrofolate + H2O <=> 2-dehydropantoate + tetrahydrofolate	2-oxoisovalerate	2-dehydropantoate	206	289
			5,10-methylenetetrahydrofolate	tetrahydrofolate	no hits even with out shape	24
Rv1879	Pyrimidine ribonucleotides de novo biosynthesis, Uridine-5'-phosphate biosynthesis	(S)-dihydroorotate + H2O <=> N-carbamoyl-L-aspartate + H+	(S)-dihydroorotate	N-carbamoyl-L-aspartate	pharmacophore failure	135 hits no shape
	2-nitrobenzoate degradation I , 2-amino-3-carboxymuconate semialdehyde degradation to 2-oxopentenoate	aminocarboxymuconate semialdehyde + H+ <=> 2-aminomuconate semialdehyde + CO2	aminocarboxymuconate semialdehyde	2-aminomuconate semialdehyde	33 hits no shape	41
tal (Rv1448c)	Pentose phosphate pathway, Pentose phosphate pathway (non-oxidative branch)	D-glyceraldehyde-3-phosphate + D-sedoheptulose-7-phosphate → D-fructose-6-phosphate + D-erythrose-4-phosphate	D-glyceraldehyde-3-phosphate	D-fructose-6-phosphate	100	3920
			D-sedoheptulose-7-phosphate	D-erythrose-4-phosphate	6196	45
fabG (Rv3502c)	Fatty acid β-oxidation I, Glutaryl-CoA degradation, TAG cycle	(R)-3-hydroxybutanoyl-CoA + NAD+ <=> acetoacetyl-CoA + NADH + H+	(R)-3-hydroxybutanoyl-CoA	acetoacetyl-CoA	pharmacophore failure	0
		NAD+ + OPC8-3-hydroxyacyl-CoA <=> NADH + OPC8-3-ketoacyl-CoA + H+	OPC8-3-hydroxyacyl-CoA	OPC8-3-ketoacyl-CoA	no hits even without shape	no hits even without shape
		NAD+ + OPC6-3-hydroxyacyl-CoA <=> NADH + OPC6-3-ketoacyl-CoA + H+	OPC6-3-hydroxyacyl-CoA	OPC6-3-ketoacyl-CoA	5 hits no shape	5 hits no shape
		NAD+ + OPC4-3-hydroxyacyl-CoA <=> NADH + OPC4-3-ketoacyl-CoA + H+	OPC4-3-hydroxyacyl-CoA	OPC4-3-ketoacyl-CoA	4 hits no shape	6 hits no shape
nuoD (Rv3148)		menadione + NADH + H+ <=> menadiol + NAD+	menadione	menadiol	5711	476
proA (Rv2427c)	Proline biosynthesis I	L-glutamate γ-semialdehyde + phosphate + NADP+ <=> L-glutamate-5-phosphate + NADPH + H+	L-glutamate γ-semialdehyde	L-glutamate-5-phosphate	1	1
arcA (Rv1001)	arginine degradation V (arginine deiminase pathway)	L-arginine + H2O <=> ammonia + L-citrulline + H+	L-arginine	L-citrulline	17	10
				ammonia
accD1 (Rv2502c)	Methyl-branched lipid biosynthesis superpathway, Mycoscerosate biosynthesis	a carboxylated-biotinylated-BCCP + propanoyl-CoA <=> biotin + (S)-methylmalonyl-CoA	propanoyl-CoA	biotin	33 hits no shape	753
				(S)-methylmalonyl-CoA
ace (Rv2241)	Glycolysis/gluconeogenesis	pyruvate + lipoamide + H+ <=> S-acetyldihydrolipoamide + CO2	pyruvate	S-acetyldihydrolipoamide	89	642
			lipoamide		2766
cobL (Rv2072c)	Adenosylcobalamin biosynthesis II (late cobalt incorporation)	precorrin-6B + 2 S-adenosyl-L-methionine <=> precorrin-8x + 2 S-adenosyl-L-homocysteine + CO2 + 2 H+	precorrin-6B	precorrin-8x	29 hits no shape	51 hits no shape
			S-adenosyl-L-methionine	S-adenosyl-L-homocysteine	363	1
bioF1 (Rv1569)	Biotin biosynthesis I , Biotin biosynthesis II	pimeloyl-CoA + L-alanine + H+ <=> CO2 + 7-keto-8-aminopelargonate + coenzyme A	pimeloyl-CoA	7-keto-8-aminopelargonate	3 hits no shape	153
			L-alanine		42
end (Rv0670)	Xylose degradation I	α-D-xylopyranose <=> D-xylulose	α-D-xylopyranose	D-xylulose	11	14
		β-D-glucose <=> D-fructose	β-D-glucose	D-fructose	9	284
hsaE (Rv3536c)	Cholesterol degradation superpathway, Cholesterol catabolism	2-hydroxyhexa-2,4,-dienoate + NAD+ + coenzyme A + H2O <=> propanoyl-CoA + pyruvate + NADH + H+	2-hydroxyhexa-2,4,-dienoate	propanoyl-CoA	183
				pyruvate
hisC1 (Rv1600)	Histidine biosynthesis	imidazole acetol-phosphate + L-glutamate <=> L-histidinol-phosphate + 2-oxoglutarate	imidazole acetol-phosphate	L-histidinol-phosphate	298	118
			L-glutamate	2-oxoglutarate	1	7
folk (Rv3606c)	Superpathway of tetrahydrofolate biosynthesis and salvage, Superpathway of tetrahydrofolate biosynthesis, 6-hydroxymethyl-dihydropterin diphosphate biosynthesis I	6-hydroxymethyl-7,8-dihydropterin + ATP <=> 6-hydroxymethyl-dihydropterin diphosphate + AMP + H+	6-hydroxymethyl-7,8-dihydropterin	6-hydroxymethyl-dihydropterin diphosphate	14	0
ilvD (Rv0189)	Superpathway of leucine, valine, and isoleucine biosynthesis , Isoleucine biosynthesis I (from threonine), Valine biosynthesis	2,3-dihydroxy-3-methylvalerate <=> 2-keto-3-methyl-valerate + H2O	2,3-dihydroxy-3-methylvalerate	2-keto-3-methyl-valerate	21	69
		2,3-dihydroxy-3-methylbutanoate <=> 2-oxoisovalerate + H2O	2,3-dihydroxy-3-methylbutanoate	2-oxoisovalerate	186
metE (Rv1133c)	Superpathway of S-adenosyl-L-methionine biosynthesis, Homoserine and methionine biosynthesis , Methionine biosynthesis I , S-adenosyl-L-methionine cycle I	L-homocysteine + 5-methyltetrahydropteroyltri-L-glutamate <=> L-methionine + tetrahydropteroyl tri-L-glutamate	L-homocysteine	L-methionine	15	83
			5-methyltetrahydropteroyltri-L-glutamate	tetrahydropteroyl tri-L-glutamate	1	0 even with no shape
trpB (Rv1612)	Superpathway of phenylalanine, tyrosine, and tryptophan biosynthesis , Tryptophan biosynthesis	indole + L-serine <=> L-tryptophan + H2O	indole	L-tryptophan	pharmacophore failed	63
			L-serine
	Serine racemization	D-serine <=> pyruvate + ammonia + H+	D-serine	pyruvate
		(1S,2R)-1-C-(indol-3-yl)glycerol 3-phosphate + L-serine <=> L-tryptophan + D-glyceraldehyde-3-phosphate + H2O	(1S,2R)-1-C-(indol-3-yl)glycerol 3-phosphate	L-tryptophan	pharmacophore failed
			L-serine	D-glyceraldehyde-3-phosphate
			yellow = duplicates

## Sheet: SE-extra
Gene	Pathway	Reaction	Reactants	reactant smile	Products	product smile	Gene-Human homolog	Gene-in vivo Essential	3D structure available?	Comments
malQ (Rv1781c)	Glycogen degradation II, Glycogen degradation III	maltotriose + maltose <=> maltotetraose + β-D-glucose	maltotriose	C1(C(C(C(C(O1)CO)O)O)O)OC2(C(OC(C(C2O)O)OC3(C(OC(C(C3O)O)O)CO))CO)	maltotetraose	C(O)C4(OC(OC1(C(O)C(O)C(OC(CO)1)OC2(C(O)C(O)C(OC(CO)2)OC3(C(O)C(O)C(O)OC(CO)3))))C(O)C(O)C(O)4)		Yes	No	Reaction does not belong to any pathway
			maltose	C(C1(OC(C(C(C1O)O)O)OC2(C(OC(C(C2O)O)O)CO)))O	β-D-glucose	C(O)C1(OC(O)C(O)C(O)C(O)1)		Yes	No
hemN (Rv2388c)	Superpathway of heme biosynthesis from uroporphyrinogen-III	coproporphyrinogen III + 2 S-adenosyl-L-methionine <=> protoporphyrinogen IX + 2 CO2 + 2 L-methionine + 2 5'-deoxyadenosine	coproporphyrinogen III	CC1(=C2(CC5(=C(CCC(=O)[O-])C(C)=C(CC4(=C(CCC([O-])=O)C(C)=C(CC3(=C(C)C(CCC([O-])=O)=C(CC(=C(CCC([O-])=O)1)N2)N3))N4))N5)))	protoporphyrinogen IX	CC1(=C5(NC(=C1CCC([O-])=O)CC2(=C(C(=C(N2)CC3(NC(=C(C=3C)C=C)CC4(=C(C(=C(N4)C5)C=C)C)))C)CCC(=O)[O		Yes	No
			S-adenosyl-L-methionine	C2(N=C(N)C3(N=CN(C1(OC(C[S+](CCC(C([O-])=O)[N+])C)C(O)C(O)1))C(N=2)=3))	L-methionine	C(=O)([O-])C([N+])CCSC
					5'-deoxyadenosine	C2(N=C(N)C3(N=CN(C1(OC(C)C(O)C(O)1))C(N=2)=3))
gcvT (Rv2211c)	Glycine cleavage complex	H-protein-S-(aminomethyldihydrolipoyl)lysine + tetrahydrofolate <=> H-Gcv-protein-(dihydrolipoyl)lysine + ammonia + 5,10-methylenetetrahydrofolate	tetrahydrofolate	C1(NC3(N=C(N)NC(=O)C(NC1CNC2(=CC=C(C=C2)C(=O)NC(CCC(=O)[O-])C(=O)[O-]))=3))	5,10-methylenetetrahydrofolate	C2([CH]1(CNC4(=C(N1CN2C3(C=CC(C(=O)NC(C(=O)[O-])CCC([O-])=O)=CC=3))C(N=C(N)N4)=O)))		Yes	No
murF (Rv2157c)	Peptidoglycan biosynthesis I (meso-diaminopimelate containing), UDP-N-acetylmuramoyl-pentapeptide biosynthesis III (meso-DAP-containing)	ATP + D-alanyl-D-alanine + UDP[NAM_NGM]AGMDAPIM <=> phosphate + ADP + UDP[NAM_NGM]AGMDAPIMAA	D-alanyl-D-alanine	CC([N+])C(=O)NC(C)C(=O)[O-]			No		No
dacB1 (Rv3330)	Peptidoglycan Synthesis	a lipid II + H2O <=> a N-acetylglucosamine--N-acetylmuramyl-(tetrapeptide) pyrophosphoryl-undecaprenol + D-alanine			D-alanine	C(C(C)[N+])([O-])=O	No	Yes	No
