# Supplementary material for: Combining Metabolite-Based Pharmacophores with Bayesian Machine Learning Models for Mycobacterium tuberculosis Drug Discovery
Source: PLoS One. 2015 Oct 30;10(10):e0141076. doi: 10.1371/journal.pone.0141076 (PMC4627656; doi:10.1371/journal.pone.0141076)
Supplement: S3 Table — (XLSX) [file pone.0141076.s009.xlsx]

## Sheet: Sheet1
Name	ID	01-16-15_Comp 1_DMSO-1 (cy3) vs Treat-1 (cy5)	01-16-15_Comp 2_DMSO-2 (cy3) vs Treat-2 (cy5)	01-16-15_Comp 3_DMSO-3 (cy5) vs Treat-3 (cy3)_values flipped	01-16-15_Comp 4_DMSO-4 (cy5) vs Treat-4 (cy3)_values flipped		Avg. fold induction over four replicates
Rv0560c	Rv0560c	50.5276	49.0099	18.5713	33.942		38.0127
gltA1	Rv1131	21.5856	18.507	9.98664	10.5707		15.1625		NOTE: NA = "Not Applicable" because that particular spot did not meet the filter requirements (low signal, etc.)
hypothetical protein	ORF01494	15.8345	12.8349	9.35022	6.85901		11.2197
Rv1130	Rv1130	15.8126	8.57419	5.18376	6.12623		8.92419
Rv3074	Rv3074	9.95209	9.78112	5.3295	9.28563		8.58709
Rv2885c	Rv2885c	11.1116	9.55331	6.18168	6.57049		8.35428
Rv0577	Rv0577	8.46201	6.9163	7.52139	7.60527		7.62624
alkA	Rv1317c	7.32587	10.098	7.92274	4.98986		7.58412
Rv0829	Rv0829	8.74222	8.36868	6.71785	5.45659		7.32134
Rv1190	Rv1190	5.0806	5.43395	13.8134	4.47535		7.20083
Rv0606	Rv0606	8.21352	9.40221	4.64282	6.26798		7.13163
hypothetical protein	ORF03092	9.62642	8.82747	4.21052	4.08971		6.68853
recA	Rv2737c	7.12554	7.55798	5.37401	6.6807		6.68456
Rv3555c	Rv3555c	7.23504	8.31087	6.3291	3.96687		6.46047
Rv2015c	Rv2015c	6.77396	6.7039	6.78336	5.14083		6.35051
Rv1765c	Rv1765c	6.3687	7.19503	7.31572	4.299		6.29461
Rv1833c	Rv1833c	7.1602	7.38706	NA	3.6075		6.05159
Rv0559c	Rv0559c	7.86802	7.01771	4.31392	4.84669		6.01158
Rv0576	Rv0576	6.39968	3.98893	7.37682	5.47933		5.81119
Rv3327	Rv3327	4.98295	5.66078	10.2745	2.27679		5.79876
Rv0605	Rv0605	6.3072	5.99184	4.98295	5.3852		5.6668
radA	Rv3585	5.71202	7.59474	3.66293	4.76673		5.4341
Rv2978c	Rv2978c	6.70855	5.62557	4.20178	4.87702		5.35323
Rv3827c	Rv3827c	4.30198	3.95314	6.55229	5.38893		5.04909
recX	Rv2736c	4.59161	5.51744	5.51362	4.42292		5.0114
Rv3466	Rv3466	4.09255	4.79656	4.92117	5.3295		4.78494
Rv3395c	Rv3395c	5.67256	6.31157	3.61251	3.25803		4.71367
hypothetical protein	ORF03093	5.83204	5.36657	3.83972	3.74769		4.6965
Rv2979c	Rv2979c	6.54322	5.40764	3.02933	3.51616		4.62409
aceA	Rv0467	5.13726	4.40762	3.85572	4.86352		4.56603
Rv2719c	Rv2719c	2.59728	3.25577	5.09118	6.60702		4.38781
hsp	Rv0251c	6.67145	5.32581	2.34404	3.09513		4.35911
Rv3201c	Rv3201c	4.41068	5.63728	2.35708	4.82658		4.3079
sigI	Rv1189	4.8804	4.7338	4.17565	2.79917		4.14726
Rv1129c	Rv1129c	5.25248	4.86352	3.06524	3.28069		4.11548
Rv3202c	Rv3202c	6.02934	5.81992	1.67597	2.87388		4.09978
ogt	Rv1316c	5.92576	4.03621	2.99177	3.43664		4.0976
Rv1945	Rv1945	5.12659	4.61714	3.24676	3.3566		4.08677
Rv2792c	Rv2792c	4.35297	3.98893	3.05887	4.74037		4.03528
thiL	Rv2977c	4.50023	4.12387	3.24226	3.97788		3.96106
Rv2734	Rv2734	4.4168	4.27522	3.50885	3.31958		3.88011
lhr	Rv3296	3.84771	3.96962	3.57514	4.03621		3.85717
Rv1588c	Rv1588c	3.24901	4.4506	2.97111	4.74037		3.85277
Rv0184	Rv0184	4.06992	3.12965	4.01946	4.15832		3.84433
Rv0515	Rv0515	2.73208	3.84238	4.28709	4.3289		3.79761
Rv3644c	Rv3644c	3.94767	3.49429	4.70763	2.88186		3.75786
Rv0336	Rv0336	2.57219	3.08442	5.05601	3.83174		3.63609
Rv3586	Rv3586	4.55989	5.21982	1.68529	2.94037		3.60135
Rv2722	Rv2722	3.61752	3.57514	2.90996	3.98893		3.52289
Rv0887c	Rv0887c	3.96412	3.62254	3.43188	2.79723		3.45394
hypothetical protein	ORF03834	5.16941	5.88075	1.03598	1.12039		3.30163
Rv2791c	Rv2791c	3.35195	3.19098	3.47738	2.87587		3.22405
Rv1377c	Rv1377c	3.38463	3.5186	2.70195	3.28069		3.22147
Rv0185	Rv0185	3.23553	3.04196	3.59751	2.85601		3.18275
Rv3517	Rv3517	4.54412	3.09728	NA	1.87514		3.17218
Rv1128c	Rv1128c	4.09255	2.46229	2.93223	NA		3.16236
Rv0622	Rv0622	3.73472	2.49839	NA	NA		3.11656
sigB	Rv2710	3.54062	3.45575	2.7283	2.53327		3.06448
fmt	Rv1406	3.20428	2.69447	3.59004	2.76255		3.06283
Rv3226c	Rv3226c	3.73731	3.44857	2.16895	2.86394		3.05469
ung	Rv2976c	2.63353	2.65921	4.06992	2.78369		3.03659
Rv3776	Rv3776	2.80889	3.65533	2.53854	3.09513		3.02447
Rv2012	Rv2012	3.4129	2.58471	NA	NA		2.99881
Rv0516c	Rv0516c	4.01667	3.61752	2.0734	2.16745		2.96876
Rv0136	Rv0136	3.07375	3.45097	2.6666	2.46229		2.9134
ahpD	Rv2429	2.93223	3.06099	2.18404	3.31728		2.87364
Rv1073	Rv1073	3.21986	3.04196	2.6081	2.247		2.77923
Rv3394c	Rv3394c	3.49671	3.09084	1.99585	2.51054		2.77349
Rv2735c	Rv2735c	2.54735	2.10526	3.19984	3.17774		2.75755
Rv0181c	Rv0181c	3.02304	3.24676	2.23148	2.41831		2.7299
dnaE2	Rv3370c	3.3058	2.88386	NA	1.92786		2.70584
mpt70	Rv2875	2.81669	3.36359	2.69821	1.87514		2.68841
Rv0607	Rv0607	3.3776	3.11234	1.95884	2.27048		2.67982
PE_PGRS	Rv1651c	2.79529	2.46741	NA	NA		2.63135
Rv0068	Rv0068	3.17334	2.77406	2.30537	2.20687		2.61491
Rv0465c	Rv0465c	3.09299	3.0504	2.02371	2.22376		2.59771
Rv2119	Rv2119	3.13834	2.914	1.99308	2.16145		2.55172
hypothetical protein	ORF05943	NA	NA	2.81279	2.27837		2.54558
Rv1277	Rv1277	2.68887	3.11018	1.87125	2.36526		2.50889
Rv1702c	Rv1702c	2.06051	1.61105	3.50885	2.67771		2.46453
nei	Rv3297	2.97317	2.3408	2.64818	1.8302		2.44808
Rv2884	Rv2884	2.45377	2.33755	2.49839	2.44867		2.4346
fadB2	Rv0468	3.09942	2.27206	2.27837	2.03355		2.42085
Rv3642c	Rv3642c	3.09299	2.88386	1.72309	1.94396		2.41097
ndh	Rv1854c	2.8699	2.81084	2.0167	1.72788		2.35633
Rv2308	Rv2308	2.71321	2.32947	NA	2.00555		2.34941
fadE21	Rv2789c	2.464	2.36854	2.26263	2.19619		2.32284
PPE	Rv0355c	2.7283	2.66475	NA	1.54328		2.31211
Rv1779c	Rv1779c	2.50707	2.6081	2.12138	1.97794		2.30362
fmu	Rv1407	1.88035	2.34892	3.17334	1.78386		2.29662
Rv3714c	Rv3714c	2.59728	2.56685	2.16595	1.84165		2.29293
conserved hypothetical protein	ORFD0315	2.65921	2.77599	1.42405	NA		2.28642
Rv2821c	Rv2821c	2.52801	2.66475	2.33432	1.57462		2.27542
xthA	Rv0427c	1.84933	2.14206	2.59009	2.47598		2.26436
pckA	Rv0211	2.32947	2.37512	2.26734	2.06051		2.25811
Rv1956	Rv1956	2.4402	2.45207	1.88035	2.22376		2.24909
Rv1278	Rv1278	2.9465	2.78369	1.48247	1.76174		2.2436
Rv2745c	Rv2745c	2.27995	1.94261	2.09798	2.5633		2.22096
cydC	Rv1620c	2.43513	2.71509	1.65749	2.02371		2.20785
Rv2011c	Rv2011c	2.73777	2.53503	NA	1.33237		2.20172
ssb	Rv0054	2.52801	2.32463	1.87254	2.01252		2.18442
Rv0922	Rv0922	2.84613	2.73019	1.26839	1.85703		2.17543
Rv1279	Rv1279	2.41162	2.52101	1.70764	2.05908		2.17483
grpE	Rv0351	2.44189	1.99861	2.37677	1.86995		2.17181
Rv2822c	Rv2822c	2.59368	2.50533	1.78509	1.79253		2.16916
ltp1	Rv2790c	2.67215	2.40327	1.70409	1.85832		2.15946
ahpC	Rv2428	2.49666	2.71509	1.41225	1.99446		2.15462
Rv0621	Rv0621	2.21914	2.57041	2.25793	1.54864		2.14903
Rv0311	Rv0311	2.7683	1.87644	2.1795	1.74715		2.14285
ruvA	Rv2593c	1.67946	1.95071	2.4932	2.41329		2.13417
oxcA	Rv0118c	2.64451	2.1155	1.96156	1.8		2.13039
dnaK	Rv0350	1.99861	1.85446	2.83825	1.8163		2.1269
Rv0077c	Rv0077c	1.88426	2.31338	2.00973	2.26106		2.11711
cydB	Rv1622c	2.03073	2.05623	2.15099	2.19771		2.10891
Rv1955	Rv1955	2.17196	2.21453	2.00139	2.04627		2.10854
Rv0457c	Rv0457c	1.84421	2.2974	1.88688	2.38833		2.1042
Rv2559c	Rv2559c	2.06337	2.13317	2.31177	1.86607		2.09359
Rv0307c	Rv0307c	2.32785	1.79253	NA	NA		2.06019
Rv3263	Rv3263	2.18859	2.26577	NA	1.7219		2.05875
lexA	Rv2720	1.77769	1.63127	2.09652	2.69821		2.05092
bglS	Rv0186	2.1495	2.01112	2.07053	1.93053		2.04042
Rv2578c	Rv2578c	2.07916	2.10089	NA	1.84293		2.00766
lpdB	Rv0794c	2.04769	1.98481	2.14058	1.85446		2.00689
Rv1784	Rv1784	2.56152	2.27995	1.56917	1.57462		1.99631
conserved hypothetical protein	ORF01231	2.1038	1.98756	1.79253	2.09652		1.99511
Rv1057	Rv1057	2.63902	2.13317	1.43495	1.74594		1.98827
Rv0147	Rv0147	1.96973	2.06766	1.95477	1.95342		1.9864
Rv0060	Rv0060	2.15696	2.15248	1.60436	2.01391		1.98193
ideR	Rv2711	2.03637	2.0195	2.00139	1.82766		1.97123
Rv3161c	Rv3161c	2.46229	2.21606	1.58008	1.60436		1.9657
Rv1957	Rv1957	2.18102	2.26106	1.72309	1.68529		1.96262
linB	Rv2579	1.81378	2.05196	1.87514	2.02792		1.9422
Rv1429	Rv1429	2.42839	2.12432	NA	1.24833		1.93368
Rv3777	Rv3777	1.84421	1.77645	2.00416	2.1038		1.93216
Rv3059	Rv3059	1.90132	1.967	NA	1.92519		1.93117
conserved hypothetical protein	ORF03148	1.69232	1.75443	2.28153	1.9917		1.92999
Rv0263c	Rv0263c	1.69349	1.69702	2.21146	2.07053		1.91812
Rv2100	Rv2100	2.08493	2.15099	1.53262	1.84676		1.90383
htpX	Rv0563	2.12874	2.15248	1.499	1.78757		1.89195
Rv2975c	Rv2975c	1.52414	1.63467	2.51054	1.88557		1.88873
Rv2323c	Rv2323c	2.20228	1.57462	NA	NA		1.88845
hspR	Rv0353	2.13909	1.96292	1.95071	1.499		1.88793
Rv3191c	Rv3191c	2.16895	1.9917	1.63921	1.73147		1.88283
hypothetical protein	ORF06092	2.17046	2.20381	1.5042	1.65176		1.88256
Rv2705c	Rv2705c	2.11404	1.85446	1.87774	1.67481		1.88026
Rv2455c	Rv2455c	1.69819	1.77892	2.0195	1.97794		1.86864
Rv3891c	Rv3891c	2.07484	1.93187	1.83147	1.59992		1.85953
Rv2823c	Rv2823c	1.75686	1.91986	2.04769	1.69114		1.85389
otsB	Rv2006	1.98206	1.71	NA	NA		1.84603
Rv3288c	Rv3288c	2.2084	2.00694	1.69584	1.47019		1.84534
Rv2242	Rv2242	1.98481	1.70409	NA	NA		1.84445
uvrD2	Rv3198c	2.05196	1.92519	1.63014	1.7593		1.84165
Rv2324	Rv2324	2.70945	1.76541	1.58997	1.29594		1.84019
pterin-4-alpha-carbinolamine dehydratase, putative	ORF06120	2.07053	1.91322	1.62338	1.74231		1.83736
Rv1907c	Rv1907c	2.23923	2.18102	1.42011	1.46917		1.82738
Rv1625c	Rv1625c	1.65176	1.6144	2.1901	1.84805		1.82608
Rv1783	Rv1783	2.00973	2.05765	1.63241	1.59328		1.82327
uvrA	Rv1638	2.13169	2.15099	1.35754	1.64376		1.821
Rv2160c	Rv2160c	1.55509	1.59549	2.13022	2.00139		1.82055
polA	Rv1629	1.91454	1.89474	2.0195	1.41225		1.81026
Rv3734c	Rv3734c	1.61217	1.42011	2.20228	1.92252		1.78927
Rv2115c	Rv2115c	2.1901	1.74594	1.64035	1.56699		1.78585
rpsR	Rv0055	2.1901	1.93858	1.43594	1.57026		1.78372
Rv0580c	Rv0580c	1.99446	1.96564	1.66324	1.51152		1.78372
cydD	Rv1621c	1.67597	1.85446	2.00694	1.58667		1.78101
Rv0348	Rv0348	1.99032	1.93589	NA	1.39862		1.77494
Rv0549c	Rv0549c	2.04911	1.87125	1.72309	1.42603		1.76737
Rv1587c	Rv1587c	1.61776	1.66555	1.80125	1.98206		1.76666
Rv2191	Rv2191	2.47426	1.8391	1.28254	1.42603		1.75548
furA	Rv1909c	2.58471	1.88557	1.33793	1.20999		1.75455
Rv0133	Rv0133	1.74957	1.58227	1.86865	1.8025		1.75075
Rv0180c	Rv0180c	1.92519	1.88688	NA	1.43098		1.74768
hypothetical protein	ORFD0214	2.2084	2.04627	1.39862	1.30677		1.74001
ligB	Rv3062	2.2253	1.96973	1.54542	1.21841		1.73972
hypothetical protein	ORF01680	1.93724	2.11697	1.39668	1.47325		1.73103
Rv1072	Rv1072	1.27103	1.24833	2.40827	1.95613		1.72094
Rv0861c	Rv0861c	2.2253	2.16595	1.26839	1.19997		1.7149
uvrB	Rv1633	2.00139	1.85961	1.52944	1.43993		1.70759
sucA	Rv1248c	2.11991	1.9	1.27721	1.499		1.69903
Rv2053c	Rv2053c	1.58118	1.58337	1.76663	1.80625		1.68436
aceAa	Rv1915	1.98756	1.69232	1.77276	1.27015		1.6807
Rv3766	Rv3766	1.94261	2.17347	1.39765	1.19831		1.67801
Rv1086	Rv1086	1.87254	1.99032	NA	1.1704		1.67775
gnd2	Rv1122	1.7593	1.79005	1.68646	1.47121		1.67675
PPE	Rv0305c	2.22993	1.65061	NA	1.13918		1.67324
Rv3890c	Rv3890c	1.77645	1.68529	1.62789	1.58887		1.66963
Rv1463	Rv1463	1.7219	1.70764	1.70882	1.53901		1.66934
Rv1462	Rv1462	1.36226	1.28521	2.2548	1.76663		1.66722
rplI	Rv0056	1.98756	1.73869	1.3435	1.59438		1.66603
icd2	Rv0066c	1.82134	1.83401	1.44995	1.55833		1.66591
Rv2541	Rv2541	NA	NA	1.84933	1.48144		1.66538
Rv2718c	Rv2718c	1.55725	1.31859	1.67018	2.1155		1.66538
uvrD	Rv0949	1.58337	1.91853	NA	1.48968		1.66386
metH	Rv2124c	1.93455	1.86219	1.29146	1.56157		1.66244
Rv1482c	Rv1482c	1.68763	1.45902	1.82766	NA		1.6581
Rv2717c	Rv2717c	1.59549	1.6529	NA	1.70645		1.65161
Rv2454c	Rv2454c	1.63921	1.73267	1.48041	1.72907		1.64534
Rv3222c	Rv3222c	1.52414	1.44894	1.58227	2.00973		1.64127
appC	Rv1623c	1.54756	1.41716	1.87905	1.72071		1.64112
hypothetical protein	ORF03807	2.13613	NA	1.42998	1.3435		1.63654
fadE15	Rv1467c	1.72071	1.8609	NA	1.32685		1.63615
Rv3242c	Rv3242c	1.80375	1.78015	1.2008	1.73267		1.62934
papA3	Rv1182	1.89343	1.92385	1.3566	1.33053		1.6261
trxC	Rv3914	1.77154	1.75321	1.41912	1.55186		1.62393
Rv0786c	Rv0786c	1.90792	1.69702	NA	1.25788		1.62094
Rv2668	Rv2668	1.62902	1.57899	1.7219	1.54114		1.61776
Rv3720	Rv3720	1.57352	1.64718	1.70764	1.52838		1.61418
fadD31	Rv1925	1.79129	1.88818	1.31859	1.45397		1.61301
Rv2694c	Rv2694c	1.63921	1.57243	1.40153	1.83274		1.61148
Rv1556	Rv1556	1.59328	1.68063	NA	1.55725		1.61039
hypothetical protein	ORFD0302	1.51887	1.41716	1.72429	1.78015		1.61012
dnaJ	Rv0352	1.93724	1.85061	1.39959	1.22264		1.60252
pks14	Rv1342c	1.71713	1.62001	NA	1.4651		1.60075
Rv2087	Rv2087	1.39668	NA	NA	1.79502		1.59585
glycosyl transferase	ORF00811	1.05482	1.05044	2.38833	1.88557		1.59479
sigA	Rv2703	1.64604	1.75078	1.41323	1.56157		1.59291
Rv0939	Rv0939	1.57789	1.83401	1.44794	1.49485		1.58867
secA2	Rv1821	1.47529	1.43794	1.79253	1.63807		1.58596
Rv0426c	Rv0426c	1.99032	1.6449	1.31039	1.39765		1.58581
Rv2476c	Rv2476c	1.45196	1.62113	1.48555	1.76663		1.58132
Rv3828c	Rv3828c	1.77645	1.72668	1.39765	1.42109		1.58047
len: 159. 19 KD lipoprotein antigen precursor, almost identical (99.4% identity in 159 aa overlap)to gp|J03838|MSGANT19K_1 M.tuberculosis (Erdmann) 19 Kd antigen com (159 aa) and MB19KD_1 Mycobacterium bovis gene fora 20kD (159 aa). Also highly similar to MIMI22G_1 M.intracellulare and MSG2S19K_1 M. avium 19 kD lipoprotein antigens.Contains PS00013 Prokaryotic membrane lipoprotein lipid attachmen…	Rv3763	1.67946	1.76786	1.6644	1.19997		1.57792
menB	Rv0548c	1.59881	1.6529	1.44894	1.60325		1.57598
Rv1331	Rv1331	1.80625	1.74715	1.2781	1.45902		1.57263
trxB	Rv1471	1.61776	1.49589	1.54756	1.61664		1.56946
Rv2024c	Rv2024c	2.01391	1.93321	1.0324	1.29504		1.56864
Rv2729c	Rv2729c	1.41323	1.34071	1.73748	1.77645		1.56697
Rv0116c	Rv0116c	1.76174	1.50525	1.51887	1.47939		1.56631
Rv2008c	Rv2008c	2.08927	NA	NA	1.0367		1.56299
Rv1461	Rv1461	1.82134	1.92119	1.39959	1.1065		1.56215
Rv1585c	Rv1585c	1.51467	1.7411	1.43396	1.55186		1.5604
Rv2285	Rv2285	1.78881	1.8163	NA	1.07475		1.55995
pdc	Rv0853c	1.75564	1.90264	1.31768	1.25701		1.55824
Rv2035	Rv2035	1.75321	1.57135	NA	1.33978		1.55478
fadD28	Rv2941	1.78633	1.6783	1.22688	1.52732		1.55471
Rv3190c	Rv3190c	1.85575	1.79378	1.22095	1.34817		1.55466
glf	Rv3809c	2.17799	1.91587	1.11419	1.00765		1.55393
Rv3033	Rv3033	1.63921	1.71119	NA	1.30224		1.55088
tagA	Rv1210	1.60993	1.66209	1.38319	1.54649		1.55043
hypothetical protein	ORF01612	1.65405	1.44193	1.71475	1.37936		1.54752
scoA	Rv2504c	1.64604	1.84933	NA	1.14631		1.54723
Rv2663	Rv2663	1.69466	1.64148	1.52944	1.31859		1.54604
Rv1829	Rv1829	1.48658	1.3765	1.70645	1.60547		1.54375
Rv0830	Rv0830	1.79876	1.66324	NA	1.16473		1.54224
Rv3640c	Rv3640c	1.8302	1.78881	1.38607	1.15429		1.53984
Rv2325c	Rv2325c	1.71238	1.54007	1.48761	1.41323		1.53832
Rv1894c	Rv1894c	1.70409	1.50316	1.62563	1.31585		1.53718
Rv2887	Rv2887	1.35754	1.28254	1.68179	1.81252		1.5336
pfkA	Rv3010c	1.73628	1.79876	NA	1.06437		1.53314
Rv3197	Rv3197	1.59549	1.49692	1.35754	1.67365		1.5309
gnd	Rv1844c	1.43993	1.41716	1.83783	1.41519		1.52753
Rv1880c	Rv1880c	1.41323	1.69114	1.43495	1.56157		1.52523
Rv0479c	Rv0479c	1.8302	1.86348	1.15189	1.25266		1.52456
Rv1879	Rv1879	1.73748	1.48761	NA	1.33515		1.52008
Rv2260	Rv2260	1.33607	1.38032	1.68413	1.67946		1.52
Rv2034	Rv2034	1.64148	1.38799	1.53581	1.51152		1.5192
hypothetical protein	ORF05650	1.37364	1.23285	1.8163	1.64947		1.51806
Rv1393c	Rv1393c	1.8391	1.70527	1.31312	1.21167		1.51729
Rv2040c	Rv2040c	1.77769	1.55186	NA	1.20247		1.51067
Rv3876	Rv3876	1.6358	1.57789	1.40056	1.42405		1.50958
ruvB	Rv2592c	1.08598	1.18017	2.16145	1.60993		1.50938
furB	Rv2359	1.43694	1.6245	1.54542	1.42899		1.50897
Rv2204c	Rv2204c	1.87254	1.65519	1.25006	1.25788		1.50892
Rv0475	Rv0475	1.70882	1.68179	1.29415	1.34071		1.50637
Rv1575	Rv1575	NA	1.68296	1.31951	1.5042		1.50222
Rv0452	Rv0452	1.89474	NA	NA	1.10343		1.49909
Rv2819c	Rv2819c	1.84038	1.77645	1.04972	1.32869		1.49881
fadD9	Rv2590	1.65176	1.72429	1.24229	1.37268		1.49775
Rv2091c	Rv2091c	1.56157	1.36983	1.36794	1.68997		1.49733
Rv0913c	Rv0913c	1.66786	1.8	1.26839	1.25006		1.49658
PPE	Rv1387	1.5977	1.46917	1.49174	1.42011		1.49468
galK	Rv0620	1.81127	1.43594	1.28432	1.44293		1.49361
Rv2659c	Rv2659c	1.45397	1.4103	1.68413	1.42504		1.49336
Rv1990c	Rv1990c	1.74473	1.43794	1.41618	1.37459		1.49336
gcvB	Rv1832	1.53368	1.73748	NA	1.20414		1.49177
clpP2	Rv2460c	1.69466	1.42011	1.3765	1.457		1.48707
Rv2706c	Rv2706c	1.77154	1.7219	1.14472	1.29684		1.48375
Rv2142c	Rv2142c	1.86348	1.54864	NA	1.0367		1.48294
gatB	Rv3009c	1.90528	1.71951	1.06511	1.23971		1.4824
Rv1989c	Rv1989c	1.62113	1.41225	1.47631	1.41618		1.48147
Rv1155	Rv1155	1.56374	1.49071	1.44193	1.4103		1.47667
dinX	Rv1537	1.47631	1.73267	1.27456	1.42208		1.47641
Rv3699	Rv3699	1.66094	1.65405	1.32777	1.26138		1.47603
Rv3818	Rv3818	1.59107	1.54756	NA	1.28877		1.4758
PE	Rv2328	1.68646	1.82513	1.21083	1.17854		1.47524
Rv2558	Rv2558	1.42405	1.36604	1.69819	1.40834		1.47416
Rv1673c	Rv1673c	1.61552	NA	NA	1.33237		1.47395
glnH	Rv0411c	1.38896	1.38032	1.55617	1.56482		1.47257
hypothetical protein	ORFD0108	1.34257	1.37078	1.63241	1.54114		1.47173
Rv0571c	Rv0571c	1.56482	1.74715	NA	1.10191		1.47129
Rv1291c	Rv1291c	1.52203	1.50629	1.56808	1.2861		1.47063
corA	Rv1239c	1.88035	1.52203	1.31859	1.1599		1.47022
fadD25	Rv1521	1.57352	1.67018	1.37459	1.2605		1.4697
PE_PGRS	Rv0278c	1.50525	1.30677	1.54328	1.51152		1.4667
trxB2	Rv3913	1.48452	1.56917	1.45095	1.35004		1.46367
Rv0190	Rv0190	1.47734	1.68997	1.40834	1.27456		1.46255
PE	Rv1646	1.63921	1.51362	1.55833	1.12662		1.45944
Rv2266	Rv2266	1.69702	1.40932	NA	1.27191		1.45942
Rv3333c	Rv3333c	1.31768	NA	1.58887	1.46612		1.45756
Rv3252c	Rv3252c	1.31768	1.25353	NA	1.8		1.45707
Rv3437	Rv3437	1.67249	1.49174	1.30315	1.35849		1.45647
Rv2050	Rv2050	1.70527	1.64947	1.11497	1.35285		1.45564
Rv0609	Rv0609	1.50004	1.29954	1.44894	1.57352		1.45551
Rv1126c	Rv1126c	1.3765	1.40737	1.40347	1.63467		1.4555
Rv2804c	Rv2804c	1.53794	1.45801	1.49071	1.33237		1.45476
Rv1216c	Rv1216c	1.54221	1.7593	NA	1.06216		1.45456
Rv1465	Rv1465	1.39474	1.39571	NA	1.57243		1.4543
Rv0764c	Rv0764c	1.58447	NA	1.32409	NA		1.45428
ephD	Rv2214c	1.55401	1.37554	1.41323	1.47223		1.45375
Rv0140	Rv0140	1.74352	NA	1.16231	NA		1.45292
hypothetical protein	ORF01151	1.50004	1.37459	1.47325	1.46104		1.45223
Rv0188	Rv0188	1.79502	1.46409	1.24487	1.29954		1.45088
Rv2676c	Rv2676c	1.44693	1.39959	1.5305	1.42504		1.45051
Rv2303c	Rv2303c	1.6783	1.54435	NA	1.12662		1.44976
Rv2042c	Rv2042c	1.36415	1.264	1.50316	1.66555		1.44922
gabP	Rv0522	1.78633	1.34257	NA	1.21504		1.44798
Rv1586c	Rv1586c	1.35943	NA	1.25093	1.72788		1.44608
Rv0262c	Rv0262c	1.37459	1.37554	1.50943	1.52098		1.44513
Rv2664	Rv2664	1.28521	1.19168	1.88688	1.41618		1.44499
Rv2820c	Rv2820c	1.51992	1.51467	1.31585	1.42208		1.44313
Rv2036	Rv2036	1.47121	1.40834	NA	1.44593		1.44183
35kd_ag	Rv2744c	1.79502	1.42899	1.24747	1.29504		1.44163
adhC	Rv3045	1.38415	1.28076	1.60325	1.49692		1.44127
Rv2169c	Rv2169c	1.76541	1.69937	1.16878	1.12662		1.44004
hpx	Rv3171c	1.50004	1.53901	1.30315	1.4103		1.43812
Rv1634	Rv1634	1.56917	1.47734	NA	1.26751		1.43801
Hypothetical protein	ORF08400	1.56266	1.51047	1.43694	1.24143		1.43787
Rv3819	Rv3819	1.40444	1.34071	1.33978	1.65749		1.43561
Rv3235	Rv3235	1.7219	1.65061	1.19416	1.17446		1.43528
Rv0981	Rv0981	1.66094	1.48968	1.41225	1.17121		1.43352
secA	Rv3240c	1.32225	1.48968	1.61217	1.30405		1.43204
menG	Rv3853	1.39959	1.41225	1.30044	1.61552		1.43195
Rv1847	Rv1847	1.59992	1.66209	1.23114	1.232		1.43129
ddlA	Rv2981c	1.6358	1.49796	1.2033	1.38799		1.43127
Rv0274	Rv0274	1.45599	1.53581	NA	1.30044		1.43075
Rv1499	Rv1499	1.48761	1.61328	NA	1.19003		1.43031
Rv2077c	Rv2077c	1.04681	1.09429	1.69937	1.87384		1.42858
rnc	Rv2925c	1.32501	1.37554	1.8163	1.19334		1.42755
Rv2362c	Rv2362c	1.46612	1.33237	1.27633	1.63467		1.42737
Rv3645	Rv3645	1.74957	1.67946	1.14631	1.12662		1.42549
Rv3199c	Rv3199c	1.34164	1.39862	1.34817	1.61105		1.42487
Rv3066	Rv3066	1.25788	1.23114	1.6529	1.55509		1.42426
Rv1889c	Rv1889c	1.47939	1.71951	1.35004	1.1479		1.42421
hypothetical protein	ORFD0182	1.63014	1.54864	1.24487	1.27103		1.42367
Rv0027	Rv0027	1.6644	1.53368	1.13997	1.35004		1.42202
hypothetical protein	ORF04736	1.20414	NA	NA	1.63921		1.42167
cysN	Rv1286	1.40932	1.28788	1.49692	1.49071		1.42121
Rv0495c	Rv0495c	1.67714	1.65405	1.18921	1.16231		1.42068
fba	Rv0363c	1.17121	1.2033	1.60882	1.69819		1.42038
Rv3615c	Rv3615c	1.75808	1.66094	1.21672	1.04536		1.42028
Rv3633	Rv3633	1.51362	1.34071	1.47529	1.34817		1.41945
Rv3668c	Rv3668c	1.52732	1.71475	NA	1.01537		1.41915
Rv1782	Rv1782	1.45095	1.59992	1.21926	1.40639		1.41913
Rv3662c	Rv3662c	1.48452	1.42208	1.44693	1.32225		1.41895
pncA	Rv2043c	1.42011	1.37173	1.37936	1.50316		1.41859
aceAb	Rv1916	1.62113	1.70882	1.33237	1.00975		1.41802
pknH	Rv1266c	1.19251	1.50212	1.38992	1.58447		1.41725
Rv2302	Rv2302	1.46815	1.38896	1.49796	1.3113		1.41659
Rv2546	Rv2546	1.22179	1.23542	1.66324	1.54328		1.41593
Rv0264c	Rv0264c	1.47734	1.38607	1.36415	1.43495		1.41563
dnaB	Rv0058	1.46713	1.57352	1.23971	1.37364		1.4135
Rv2466c	Rv2466c	1.28165	1.86865	NA	1.089		1.4131
Rv1777	Rv1777	1.49692	1.47734	1.30677	1.37078		1.41295
Rv2370c	Rv2370c	1.72788	1.40056	NA	1.10957		1.41267
Rv2712c	Rv2712c	1.45498	1.40737	1.44894	1.33793		1.4123
Rv0361	Rv0361	1.46612	1.55833	1.29325	1.33145		1.41229
Rv0094c	Rv0094c	1.38992	1.37364	1.46815	1.41618		1.41197
serB	Rv0505c	1.19499	1.20999	1.65405	1.58667		1.41142
Rv1725c	Rv1725c	1.56049	1.33237	NA	1.33978		1.41088
Rv0487	Rv0487	1.39959	1.35754	1.65519	1.22349		1.40895
Rv1489c	Rv1489c	1.50733	1.35379	NA	1.36509		1.40874
hypothetical protein	ORF01676	1.50004	1.36794	1.48247	1.27987		1.40758
Rv0840c	Rv0840c	1.75808	NA	NA	1.05336		1.40572
Rv3424c	Rv3424c	1.74715	1.73027	1.12117	1.02314		1.40543
Rv2515c	Rv2515c	1.18345	NA	1.64035	1.38896		1.40425
hypothetical protein	ORF00230	1.41128	1.53901	1.31768	1.34443		1.4031
Rv0575c	Rv0575c	1.36794	1.39959	NA	1.44093		1.40282
ctpH	Rv0425c	1.38319	1.48658	1.43794	1.30315		1.40271
PPE	Rv1809	1.499	1.54328	1.31951	1.2466		1.4021
Rv2361c	Rv2361c	1.40639	1.42306	NA	1.37554		1.40167
Rv2372c	Rv2372c	1.27544	1.32777	1.56591	1.43197		1.40027
rsbW	Rv3287c	1.75686	NA	1.18838	1.25093		1.39872
Rv0836c	Rv0836c	1.58557	1.3765	1.36509	1.26663		1.39845
Rv2170	Rv2170	1.59438	1.50943	1.24401	1.23971		1.39688
Rv2602	Rv2602	1.52203	1.55617	NA	1.11188		1.39669
Rv2974c	Rv2974c	1.11961	1.22179	1.78509	1.45902		1.39638
Rv2261c	Rv2261c	1.45599	1.51362	NA	1.21841		1.39601
Rv0614	Rv0614	1.28432	1.32225	1.40834	1.56699		1.39548
fadD19	Rv3515c	1.38319	1.40444	NA	NA		1.39382
Rv2280	Rv2280	1.45095	1.26751	1.51047	1.33886		1.39195
groEL1	Rv3417c	1.15429	1.21588	1.67481	1.51782		1.3907
Rv0043c	Rv0043c	1.71	1.65634	1.08824	1.10191		1.38912
Rv2060	Rv2060	1.62676	1.47939	NA	1.06069		1.38894
thiC	Rv0423c	1.39668	1.50212	1.21672	1.43893		1.38861
Rv2232	Rv2232	1.35097	1.29146	1.52309	NA		1.38851
Rv2237	Rv2237	1.5305	1.39765	1.2605	1.3632		1.38796
PPE family protein	ORF04809	1.35285	1.32225	NA	1.48865		1.38792
fadB5	Rv1912c	1.42405	1.42306	1.41225	1.29146		1.38771
hypothetical protein	ORF00830	1.06069	1.02669	1.82766	1.63467		1.38743
hypothetical protein	ORF04995	1.65176	1.45902	NA	1.05117		1.38732
Rv3278c	Rv3278c	NA	1.63241	1.27191	1.25701		1.38711
Rv0376c	Rv0376c	1.6888	1.30315	1.33607	1.2201		1.38703
Rv3334	Rv3334	1.24229	1.33607	1.55509	1.4103		1.38594
Rv0846c	Rv0846c	1.31312	1.44093	NA	1.40347		1.38584
esat6	Rv3875	1.63354	1.78015	1.11884	1.00696		1.38487
Rv1972	Rv1972	1.38799	1.54435	1.35379	1.25266		1.3847
Rv3160c	Rv3160c	1.40056	1.29504	1.29415	1.54542		1.38379
Rv3467	Rv3467	1.40056	1.37841	1.38127	1.37173		1.38299
Rv2810c	Rv2810c	1.499	1.51992	1.26576	1.24401		1.38217
Hypothetical protein	ORF08405	1.52838	NA	NA	1.23285		1.38061
Rv0837c	Rv0837c	1.40347	1.48349	1.32042	1.31494		1.38058
Rv2980	Rv2980	1.25353	1.48349	1.5305	1.2544		1.38048
Rv2240c	Rv2240c	1.65405	1.51887	1.06807	1.27987		1.38021
Rv2743c	Rv2743c	1.31677	1.18921	1.44193	1.57243		1.38008
serC	Rv0884c	1.3435	1.21926	1.47836	1.47631		1.37936
htrA	Rv1223	1.38992	1.37936	1.38896	1.35754		1.37894
hypothetical protein	ORF01076	1.48247	1.43098	1.28165	1.31951		1.37865
Rv1488	Rv1488	1.39571	1.28699	1.4651	1.36509		1.37822
mbtA	Rv2384	1.74836	1.48452	1.15829	1.12039		1.37789
fadD14	Rv1058	1.54007	1.58667	1.19416	1.19003		1.37773
Rv2078	Rv2078	1.66324	NA	NA	1.09051		1.37688
Rv2017	Rv2017	1.40834	1.47836	1.22688	1.39281		1.3766
Rv0102	Rv0102	1.42011	1.35379	1.4025	1.32869		1.37627
lipV	Rv3203	1.50838	1.457	1.31859	1.21672		1.37517
hypothetical protein	ORF01751	1.63921	NA	NA	1.1088		1.374
Rv2360c	Rv2360c	1.41225	1.29594	1.30224	1.48349		1.37348
mmpL11	Rv0202c	1.13918	1.00486	1.65519	1.69466		1.37348
Rv1063c	Rv1063c	1.51887	1.54221	1.08523	1.33978		1.37152
Rv2041c	Rv2041c	1.18591	1.17854	1.69584	1.42504		1.37133
Rv1212c	Rv1212c	1.3463	1.55725	NA	1.20164		1.3684
Rv1474c	Rv1474c	1.44093	1.58337	NA	1.07998		1.36809
hypothetical protein	ORF02734	1.38319	1.26576	NA	1.45397		1.36764
Rv3204	Rv3204	1.46713	1.5252	1.25353	1.22095		1.3667
Rv3128c	Rv3128c	1.4025	1.40834	1.25614	1.39959		1.36664
Rv0492c	Rv0492c	1.5966	NA	1.26488	1.23799		1.36649
hypothetical protein	ORF01217	1.57243	1.60659	1.07326	1.20999		1.36557
Rv0064	Rv0064	1.55186	1.64832	1.0629	1.19831		1.36535
sppA	Rv0724	1.28967	1.63241	1.24143	1.29774		1.36531
transcriptional regulator, TetR family FRAMESHIFT	ORFD0135	1.44093	NA	1.39668	1.25527		1.36429
whiB1	Rv3219	1.63241	1.40444	1.12818	1.29146		1.36412
Rv3845	Rv3845	1.16393	1.21672	1.50212	1.57352		1.36407
Rv3230c	Rv3230c	1.08298	1.05555	1.70645	1.60882		1.36345
Rv3868	Rv3868	1.21419	1.3113	1.36888	1.55617		1.36264
sdhA	Rv3318	1.37745	1.34537	1.36509	1.35754		1.36136
Rv1810	Rv1810	1.68296	1.55833	1.02527	1.17202		1.35964
Rv0825c	Rv0825c	1.01889	1.03025	1.87384	1.51362		1.35915
Rv0406c	Rv0406c	1.60659	1.4103	1.10573	1.31312		1.35893
Rv0393	Rv0393	1.31312	1.56699	1.28788	1.26751		1.35888
Rv2577	Rv2577	1.37173	1.54007	1.24574	1.27721		1.35869
Rv1958c	Rv1958c	1.71119	1.38511	1.11806	1.21841		1.35819
Rv1335	Rv1335	1.33886	1.44393	1.25353	1.39378		1.35752
ftsY	Rv2921c	NA	NA	1.44393	1.27015		1.35704
sseA	Rv3283	1.42109	1.39378	1.22774	1.38415		1.35669
ruvC	Rv2594c	1.37268	1.2861	1.28432	1.48144		1.35613
dppB	Rv3665c	NA	NA	1.36699	1.34443		1.35571
Rv0767c	Rv0767c	1.68179	NA	NA	1.02954		1.35567
gorA	Rv2855	1.38607	1.44293	NA	1.23799		1.35566
Rv2180c	Rv2180c	1.44093	1.50316	NA	1.12272		1.3556
grcC2	Rv0989c	NA	1.54435	NA	1.16635		1.35535
hypothetical protein	ORFD0145	1.41128	1.39378	1.44193	1.17202		1.35475
Rv2517c	Rv2517c	1.58997	1.27721	1.30044	1.25093		1.35464
lppD	Rv1899c	1.40347	1.33886	1.41618	1.25876		1.35431
Rv0493c	Rv0493c	1.46307	1.44593	NA	1.1479		1.3523
hypothetical protein	ORFD0199	1.51572	1.47427	NA	1.06659		1.35219
pitB	Rv2281	NA	NA	1.46104	1.24143		1.35124
fusA2	Rv0120c	1.3333	1.38223	1.428	1.26138		1.35123
hypothetical protein	ORF01682	1.47631	NA	NA	1.22603		1.35117
Rv2850c	Rv2850c	1.34817	1.39088	1.4103	1.25527		1.35115
hypothetical protein	ORFD0269	1.30224	1.44393	NA	1.30495		1.35038
Rv0387c	Rv0387c	1.26839	1.30858	1.44894	1.37554		1.35036
lprA	Rv1270c	1.23456	1.1088	1.52944	1.52838		1.35029
Rv2348c	Rv2348c	1.51467	1.49174	1.16151	1.23285		1.35019
Rv1132	Rv1132	1.56482	1.3632	1.33515	1.13682		1.35
Rv1893	Rv1893	1.12818	1.15109	1.53688	1.58337		1.34988
Rv2751	Rv2751	1.29146	1.33237	1.41421	1.35754		1.3489
hypothetical protein	ORF00723	1.48761	1.55617	1.08073	1.27015		1.34867
fadA4	Rv1323	1.32225	1.35285	1.20164	1.51782		1.34864
lppG	Rv1946c	1.31039	1.35943	1.25788	1.46612		1.34846
Rv1582c	Rv1582c	1.3632	1.16959	1.32777	1.53156		1.34803
Rv1414	Rv1414	NA	NA	1.31951	1.3765		1.348
Rv0679c	Rv0679c	1.45801	1.49278	1.08073	1.35754		1.34726
sugC	Rv1238	1.53901	1.45297	NA	1.04826		1.34674
Rv2557	Rv2557	1.44894	1.22179	1.35004	1.36604		1.3467
Rv2014	Rv2014	1.18921	1.22349	1.53475	1.43594		1.34585
Rv0874c	Rv0874c	1.36604	1.43794	1.31312	1.26576		1.34571
Rv3241c	Rv3241c	1.45095	1.26927	1.25876	1.40347		1.34561
Rv1686c	Rv1686c	1.44393	1.46713	NA	1.12194		1.34434
Rv0856	Rv0856	1.63354	1.31768	1.19086	1.23285		1.34373
katG	Rv1908c	1.42208	1.58008	1.25353	1.11884		1.34363
Rv0877	Rv0877	1.15509	1.29235	1.50838	1.41814		1.34349
Rv3187	Rv3187	1.41618	1.27544	NA	1.33793		1.34318
Rv2662	Rv2662	1.37554	1.15429	1.50316	1.33793		1.34273
cpsY	Rv0806c	1.25963	1.11265	1.65979	1.33607		1.34204
Rv0574c	Rv0574c	1.32409	1.43197	1.27721	1.33145		1.34118
Rv2233	Rv2233	1.31585	1.18509	1.5042	1.35849		1.34091
Rv1998c	Rv1998c	1.33515	1.41519	1.16959	1.44193		1.34046
Rv1268c	Rv1268c	1.50316	1.39281	NA	1.12428		1.34008
hypothetical protein	ORF04123	1.62113	NA	1.07252	1.31951		1.33772
Rv3528c	Rv3528c	1.48555	1.52203	1.23542	1.10726		1.33757
Rv1948c	Rv1948c	1.38032	1.34071	NA	1.28967		1.3369
Rv3519	Rv3519	1.52309	1.36604	1.17446	1.28343		1.33675
transposase, putative FRAMESHIFT	ORF06256	1.32409	1.074	1.46307	1.48555		1.33668
Rv1269c	Rv1269c	1.232	1.06955	1.51467	1.5305		1.33668
lprM	Rv1970	1.21926	1.28699	1.499	1.33978		1.33626
echA14	Rv2486	1.22603	1.15109	1.53794	1.42899		1.33601
Rv0634c	Rv0634c	1.27633	1.45397	1.26663	1.3463		1.33581
conserved hypothetical protein	ORF01167	1.64262	1.45902	1.15829	1.07923		1.33479
hypothetical protein	ORF01123	1.49174	1.40737	1.23799	1.20164		1.33468
Rv0330c	Rv0330c	1.46713	NA	1.19997	NA		1.33355
Rv0611c	Rv0611c	1.54971	1.4103	1.08523	1.28877		1.3335
Rv1823	Rv1823	NA	NA	1.34723	1.31768		1.33246
PE	Rv2340c	1.50943	1.41618	1.33515	1.06807		1.3322
glbN	Rv1542c	1.45095	1.47529	1.16878	1.23285		1.33197
lpqJ	Rv0344c	1.34257	1.11111	1.36509	1.50838		1.33179
Rv0790c	Rv0790c	1.58337	1.34443	NA	1.06511		1.33097
Rv0937c	Rv0937c	1.55294	1.27456	1.17772	1.31859		1.33095
hns	Rv3852	1.47121	1.36131	1.25527	1.23371		1.33038
Rv1931c	Rv1931c	1.27103	1.32593	1.38799	1.33607		1.33026
Rv3349c	Rv3349c	NA	1.6529	1.15269	1.18345		1.32968
Rv2369c	Rv2369c	2.7549	2.48802	1.1088	-1.03311		1.32965
Rv3814c	Rv3814c	1.53156	1.41716	1.27368	1.09505		1.32936
phoT	Rv0820	1.38992	1.39281	1.25006	1.28343		1.32905
Rv3526	Rv3526	1.4025	1.26927	1.3491	1.28877		1.32741
Rv0057	Rv0057	1.25353	1.19086	1.36604	1.499		1.32736
Rv1624c	Rv1624c	1.40444	1.37268	1.35472	1.17609		1.32699
fadD18	Rv3513c	1.39959	1.40347	NA	1.17772		1.32693
Rv1687c	Rv1687c	1.62113	1.30586	NA	1.05263		1.32654
Rv1516c	Rv1516c	1.38127	1.27368	1.29146	1.35754		1.32599
Rv3249c	Rv3249c	1.47631	1.32685	1.1591	1.34164		1.32597
Rv1138c	Rv1138c	1.15109	1.27899	1.48761	1.37745		1.32378
fumarate reductase, flavoprotein subunit, putative, FRAMESHIFT	ORF00915	1.48452	1.31039	NA	1.17609		1.32367
Rv1394c	Rv1394c	1.42998	1.29594	1.28877	1.27899		1.32342
ftsK	Rv2748c	1.07326	NA	1.51362	1.38127		1.32272
Rv2686c	Rv2686c	1.39088	1.30044	NA	1.27633		1.32255
Rv2224c	Rv2224c	1.34817	1.27899	1.44293	1.21926		1.32233
Rv0397	Rv0397	1.26138	1.32317	1.34537	1.35754		1.32187
Rv3877	Rv3877	1.52203	1.24143	NA	1.20164		1.3217
birA	Rv3279c	1.0203	1.04899	1.6644	1.55186		1.32139
hypothetical protein	ORFD0392	1.04754	NA	1.52098	1.39474		1.32109
hypothetical protein	ORFD0386	1.48349	NA	NA	1.15829		1.32089
Rv1974	Rv1974	1.30949	1.44093	1.27015	1.26225		1.3207
Rv1720c	Rv1720c	1.43396	1.06807	NA	1.46003		1.32068
Rv2159c	Rv2159c	1.16635	1.0196	1.67481	1.41814		1.31973
Rv2365c	Rv2365c	1.09126	1.14631	1.82893	1.21167		1.31954
hypothetical protein	ORFD0011	1.43296	1.41519	1.19831	1.23114		1.3194
fadE7	Rv0400c	1.40153	1.44593	1.21672	1.21251		1.31917
Rv2649	Rv2649	1.31403	1.36604	NA	1.27633		1.3188
Rv1432	Rv1432	1.06585	1.06142	1.6245	1.52309		1.31872
Rv2422	Rv2422	1.32042	1.19168	1.43893	1.32134		1.31809
Rv1874	Rv1874	1.54007	1.54542	1.07177	1.11188		1.31729
Rv2709	Rv2709	1.51782	1.33515	1.17528	1.24057		1.3172
Rv1403c	Rv1403c	1.34723	1.58667	NA	1.01748		1.31713
Rv1724c	Rv1724c	1.44894	NA	NA	1.18427		1.31661
Rv0076c	Rv0076c	1.33515	1.21926	1.337	1.37459		1.3165
Rv1464	Rv1464	1.39571	1.38703	1.27721	1.20581		1.31644
Rv1191	Rv1191	1.46917	1.28699	NA	1.19251		1.31622
adhE2	Rv2259	1.3765	1.49174	1.17283	1.22179		1.31572
Rv1246c	Rv1246c	1.48349	1.36509	1.13761	1.27103		1.31431
Rv0260c	Rv0260c	1.32225	1.23542	1.39862	1.29954		1.31396
clpX'	Rv2667	1.32777	1.38703	1.31403	1.22688		1.31393
Rv0036c	Rv0036c	1.35191	1.499	1.1607	1.24315		1.31369
Rv2817c	Rv2817c	1.53794	1.45095	1.01466	1.25006		1.3134
frdA	Rv1552	1.44995	1.48349	NA	1.00626		1.31323
lipT	Rv2045c	1.31768	1.12896	1.43993	1.36415		1.31268
cysQ	Rv2131c	1.37078	1.41323	1.29954	1.16716		1.31268
Rv2816c	Rv2816c	1.55509	1.44894	1.13446	1.11188		1.31259
Rv3843c	Rv3843c	1.2544	1.19003	1.53581	1.26839		1.31216
moaD2	Rv0868c	1.26225	1.29235	NA	1.38127		1.31196
pks4	Rv1181	1.29684	1.50004	NA	1.13446		1.31044
Rv2416c	Rv2416c	1.40056	1.46815	1.13524	1.23628		1.31006
PPE	Rv0304c	1.35097	1.37841	1.21083	1.29864		1.30971
Rv3007c	Rv3007c	1.4651	1.42405	1.11884	1.22944		1.30936
prcA	Rv2109c	1.44293	1.33145	1.15509	1.30586		1.30883
Rv2407	Rv2407	1.20581	1.23799	1.23628	1.55509		1.30879
Rv3783	Rv3783	NA	NA	1.37841	1.23885		1.30863
hypothetical protein	ORF05710	1.35943	1.38511	NA	1.17609		1.30688
Rv0104	Rv0104	1.43794	1.28699	1.18838	1.31403		1.30684
fic	Rv3641c	1.47836	NA	NA	1.13524		1.3068
Rv2025c	Rv2025c	1.42208	NA	1.33237	1.16554		1.30666
amt	Rv2920c	1.27633	1.44493	1.21672	1.28699		1.30624
hypothetical protein	ORF02571	1.53368	NA	1.10803	1.27633		1.30601
Rv0938	Rv0938	1.22944	1.28521	1.15109	1.55617		1.30548
Rv3060c	Rv3060c	1.35472	1.55509	NA	1.00417		1.30466
Rv3497c	Rv3497c	1.29415	1.2492	1.38511	1.28877		1.30431
Rv1875	Rv1875	1.4025	1.29774	1.21419	1.30224		1.30417
narU	Rv0267	1.45902	1.2781	1.17772	1.30044		1.30382
Rv1996	Rv1996	1.27721	1.23456	1.43893	1.264		1.30368
guaB1	Rv1843c	1.428	1.29235	1.31859	1.17365		1.30315
Rv0760c	Rv0760c	1.24747	1.34537	1.44193	1.17772		1.30312
PPE	Rv1753c	1.26663	1.457	1.23971	1.24833		1.30292
hypothetical protein	ORF03287	1.41814	1.44593	1.07326	1.27368		1.30275
mmpL4	Rv0450c	1.13524	1.22519	1.34443	1.50316		1.30201
moeW	Rv2338c	1.30586	1.41716	NA	1.18263		1.30188
mmsB	Rv0751c	1.39862	1.51782	1.07923	1.20999		1.30141
Rv2870c	Rv2870c	1.1591	1.40932	1.33978	1.29504		1.30081
Rv1405c	Rv1405c	1.56266	NA	NA	1.03886		1.30076
dnaE1	Rv1547	1.42701	1.3463	1.15509	1.27103		1.29986
Rv3046c	Rv3046c	1.23628	1.15669	1.47529	1.32961		1.29947
Rv1845c	Rv1845c	1.32593	1.14711	1.48968	1.23456		1.29932
Rv0424c	Rv0424c	1.31312	1.27987	1.32593	1.27279		1.29793
rocD1	Rv2322c	2.46913	2.54559	NA	-1.12194		1.29759
Rv2575	Rv2575	1.23542	1.33886	1.21841	1.39765		1.29758
Rv3548c	Rv3548c	1.2008	1.44393	NA	1.24747		1.2974
Rv3238c	Rv3238c	1.42899	1.51887	1.11961	1.11961		1.29677
Rv0763c	Rv0763c	1.53581	1.31859	1.20497	1.12272		1.29552
Rv2175c	Rv2175c	NA	NA	1.19499	1.39571		1.29535
fadE26	Rv3504	1.55725	NA	NA	1.03311		1.29518
Rv1543	Rv1543	1.35097	1.21504	1.30858	1.29774		1.29308
ribA	Rv1940	1.52414	1.34257	NA	1.01045		1.29239
Rv3036c	Rv3036c	1.4651	1.47529	1.09962	1.12818		1.29205
hypothetical protein	ORFD0328	1.46713	NA	1.17854	1.23029		1.29199
Rv0303	Rv0303	1.21504	1.25093	1.31585	1.38511		1.29173
Rv2345	Rv2345	1.29594	1.24229	1.4025	1.22264		1.29084
Rv3380c	Rv3380c	1.46917	1.47734	1.08598	1.13053		1.29075
Rv2167c	Rv2167c	1.44393	1.45196	1.04899	1.21757		1.29061
Rv0132c	Rv0132c	1.53156	1.19499	1.18099	1.25006		1.2894
Rv0765c	Rv0765c	1.37459	NA	NA	1.20414		1.28936
Rv3572	Rv3572	1.28432	1.38896	1.36794	1.11497		1.28904
Rv0943c	Rv0943c	1.17202	NA	1.60103	1.09278		1.28861
moeZ	Rv3206c	1.22603	1.264	1.37745	1.2861		1.2884
Rv1255c	Rv1255c	1.2544	1.15829	1.38223	1.35849		1.28835
Rv0776c	Rv0776c	1.264	1.54221	1.15829	1.18838		1.28822
Rv1354c	Rv1354c	1.30224	1.55941	1.22179	1.06807		1.28788
Rv0779c	Rv0779c	1.27987	1.21419	1.41814	1.23799		1.28755
Rv3166c	Rv3166c	1.23285	1.18674	NA	1.44293		1.28751
hypothetical protein	ORF06004	1.17283	1.11497	1.39571	1.46206		1.28639
Rv3225c	Rv3225c	1.24143	1.089	1.34443	1.46713		1.2855
cysM3	Rv0848	1.16797	1.07624	1.76541	1.1321		1.28543
Rv1140	Rv1140	1.37459	1.3491	1.17854	1.23799		1.28506
Rv3168	Rv3168	1.34257	1.36794	1.23542	1.19334		1.28482
Rv0616c	Rv0616c	1.35849	NA	NA	1.21083		1.28466
Rv3912	Rv3912	1.37364	NA	NA	1.19416		1.2839
Rv0911	Rv0911	1.31951	1.46917	1.14631	1.19914		1.28353
Rv0218	Rv0218	1.35754	1.3632	NA	1.12975		1.2835
Rv1756c	Rv1756c	1.16635	1.29415	1.30405	1.36131		1.28146
lpqK	Rv0399c	1.31039	1.31585	1.26138	1.23799		1.2814
hypothetical protein	ORF05088	1.18509	1.04102	1.49278	1.40542		1.28108
Rv1090	Rv1090	1.24315	1.48968	1.35097	1.03886		1.28067
Rv2453c	Rv2453c	1.1065	1.14711	1.27368	1.59438		1.28042
omt	Rv1153c	1.16312	1.38703	NA	1.28967		1.27994
hypothetical protein	ORF00385	1.12975	1.13288	1.36131	1.49071		1.27866
Rv2742c	Rv2742c	1.33515	1.19914	1.47734	1.10267		1.27857
Rv2867c	Rv2867c	1.24315	1.13131	1.23456	1.50525		1.27857
Rv0552	Rv0552	1.25876	1.32317	1.20664	1.32501		1.27839
thiX	Rv0816c	1.33607	1.29056	NA	1.20664		1.27776
ctpA	Rv0092	1.28254	1.31951	1.33978	1.16878		1.27765
Rv3387	Rv3387	NA	1.05629	NA	1.49796		1.27712
Rv3126c	Rv3126c	1.23885	1.35191	NA	1.24057		1.27711
zwf	Rv1121	1.53368	1.45902	1.08975	1.02314		1.2764
Rv3527	Rv3527	NA	1.41421	NA	1.13682		1.27552
Rv3840	Rv3840	NA	NA	1.35754	1.19251		1.27503
PE_PGRS	Rv0834c	1.50004	1.15029	1.29235	1.15269		1.27384
Rv1892	Rv1892	1.18674	1.11497	1.46003	1.33145		1.2733
lat	Rv3290c	1.61776	1.4103	1.06216	1.00208		1.27308
Rv1973	Rv1973	1.23542	NA	NA	1.31039		1.27291
conserved hypothetical protein	ORF01232	1.10038	1.11342	1.45902	1.41814		1.27274
Rv0150c	Rv0150c	1.22859	1.13446	1.2518	1.47325		1.27202
sdhC	Rv3316	1.35943	1.34537	1.22349	1.15829		1.27164
phoP	Rv0757	1.39571	1.2466	1.26663	1.17691		1.27146
Rv2842c	Rv2842c	1.34164	1.39765	1.14314	1.2033		1.27143
fadD7	Rv0119	1.27368	1.23371	1.28521	1.29146		1.27101
fadD15	Rv2187	1.3435	1.25788	1.29235	1.18921		1.27074
hypothetical protein	ORFD0154	1.41618	1.36604	1.25614	1.04174		1.27003
Rv3064c	Rv3064c	1.57026	NA	1.18756	1.0519		1.26991
echA10	Rv1142c	1.31494	1.34257	1.30767	1.11342		1.26965
plsB1	Rv1551	NA	1.29594	1.49589	1.01677		1.26953
Rv3785	Rv3785	NA	NA	1.20664	1.33053		1.26859
Rv2133c	Rv2133c	1.58997	NA	1.11188	1.10114		1.26766
Rv0343	Rv0343	1.20164	1.20832	1.41912	1.24057		1.26741
clpC	Rv3596c	1.35004	1.32961	1.17446	1.21504		1.26729
Rv1186c	Rv1186c	1.31677	1.36415	1.10803	1.27899		1.26698
Rv2616	Rv2616	NA	NA	1.41814	1.11574		1.26694
ptpA	Rv2234	1.22688	1.45196	1.17202	1.21504		1.26648
tcrA	Rv0602c	1.31039	1.27633	1.18756	1.28967		1.26599
Rv3228	Rv3228	1.31768	1.42011	NA	1.05995		1.26591
hypothetical protein	ORF03118	1.34443	1.26927	NA	1.18345		1.26572
hypothetical protein	ORF01031	1.30586	1.19416	NA	1.29594		1.26532
Rv2588c	Rv2588c	1.37745	1.44293	1.12975	1.11111		1.26531
thrA	Rv1294	1.15589	1.50004	NA	1.13918		1.26504
Rv2355	Rv2355	1.39571	1.34817	1.23456	1.07998		1.2646
hypothetical protein	ORFD0032	1.11188	1.11497	1.54221	1.28877		1.26446
Rv0662c	Rv0662c	NA	NA	1.42504	1.10343		1.26424
Rv3530c	Rv3530c	1.27279	1.50943	NA	1.00975		1.26399
fadE8	Rv0672	1.32777	1.14949	1.38127	1.19582		1.26359
Rv2227	Rv2227	1.5768	1.20664	1.18427	1.08523		1.26324
Rv1760	Rv1760	1.17283	1.32869	1.17609	1.37459		1.26305
Rv2740	Rv2740	1.37554	1.12506	1.3435	1.20664		1.26269
hypothetical protein	ORFD0308	1.52838	NA	1.03383	1.22519		1.26246
Rv2106	Rv2106	1.40153	1.32777	NA	1.05702		1.2621
Rv1995	Rv1995	1.23029	1.24401	NA	1.30949		1.26126
Rv0146	Rv0146	1.05409	1.04319	1.44193	1.5042		1.26085
rubA	Rv3251c	1.31768	1.18017	1.17609	1.36888		1.26071
Rv2707	Rv2707	1.45498	1.34257	1.12194	1.12194		1.26036
hisC	Rv1600	1.36509	1.2781	1.09581	1.29864		1.25941
Rv2483c	Rv2483c	1.26488	1.12896	1.33886	1.30405		1.25919
Rv1139c	Rv1139c	1.20832	1.49589	1.09051	1.24057		1.25882
hypothetical protein	ORF05336	1.67481	1.29594	1.01045	1.05263		1.25846
Rv1578c	Rv1578c	1.0203	1.51467	NA	1.23713		1.25737
Rv1645c	Rv1645c	1.32685	NA	NA	1.18591		1.25638
Rv1247c	Rv1247c	1.33422	1.264	1.25266	1.17446		1.25634
Rv2000	Rv2000	1.15429	1.12117	1.35754	1.39185		1.25621
cbhK	Rv2202c	1.43694	1.40932	1.08373	1.09354		1.25588
Rv2481c	Rv2481c	1.38032	NA	NA	1.13053		1.25542
Rv0750	Rv0750	1.37554	1.3765	1.232	1.03598		1.255
Rv0149	Rv0149	1.29325	1.35472	1.18674	1.18345		1.25454
prcB	Rv2110c	1.02243	1.18921	1.31494	1.49071		1.25432
mbtG	Rv2378c	1.17772	1.16797	1.41519	1.25614		1.25426
Rv0903c	Rv0903c	1.08448	1.089	1.50525	1.33793		1.25416
oxyS	Rv0117	NA	1.3435	NA	1.16473		1.25412
hypothetical protein	ORFD0244	1.21926	1.11729	1.36131	1.31859		1.25411
Rv1926c	Rv1926c	1.43993	1.26576	1.19665	1.11188		1.25355
Rv0770	Rv0770	1.28699	1.3566	1.19997	1.16878		1.25309
xylB	Rv0729	1.32593	NA	NA	1.18017		1.25305
PPE	Rv2123	1.14235	1.22859	1.40056	1.23971		1.2528
PPE	Rv1918c	1.12428	1.19582	1.54542	1.14552		1.25276
Rv1685c	Rv1685c	1.35097	1.24747	1.19665	1.21588		1.25274
pflA	Rv3138	1.12428	1.30586	NA	1.32777		1.25263
Rv0960	Rv0960	1.09809	1.22688	1.34164	1.33978		1.2516
plsB2	Rv2482c	1.44593	1.17772	1.14949	1.232		1.25129
hypothetical protein	ORFD0316	1.10803	1.18756	1.28788	1.42109		1.25114
Rv2052c	Rv2052c	1.35004	1.24315	1.10726	1.30224		1.25067
Rv1888c	Rv1888c	1.55186	1.38607	1.05336	1.00975		1.25026
Rv3182	Rv3182	1.26313	1.2033	1.29415	1.23971		1.25007
Rv3802c	Rv3802c	1.26927	1.36888	1.17691	1.18181		1.24922
Rv2406c	Rv2406c	1.3113	1.17691	1.3333	1.17528		1.2492
Rv2044c	Rv2044c	1.12975	1.07773	1.37841	1.40834		1.24856
Rv2452c	Rv2452c	1.3113	1.31951	NA	1.11265		1.24782
Rv3736	Rv3736	1.38511	1.26663	1.1088	1.22859		1.24728
Rv3326	Rv3326	1.37173	1.23885	1.08749	1.28967		1.24693
hypothetical protein	ORF03153	1.24315	1.20497	NA	1.29235		1.24682
Rv1134	Rv1134	1.35943	1.15189	NA	1.22859		1.24663
hypothetical protein	ORF03952	1.35379	NA	1.16959	1.21419		1.24586
PPE	Rv1808	1.29415	1.16393	NA	1.27899		1.24569
pks17	Rv1663	1.29684	1.27987	NA	1.1599		1.24554
conserved hypothetical protein	ORF00615	1.38319	1.27721	1.1487	1.17283		1.24548
Rv1572c	Rv1572c	1.09733	1.19086	1.32042	1.37268		1.24532
echA8	Rv1070c	1.11651	1.13918	1.34071	1.38415		1.24514
Rv3895c	Rv3895c	1.26138	NA	NA	1.22774		1.24456
Rv0121c	Rv0121c	1.11188	1.09429	1.44693	1.32225		1.24384
Rv0796	Rv0796	1.38896	1.28076	1.1065	1.19914		1.24384
hypothetical protein	ORF03823	NA	1.25963	NA	1.22774		1.24368
Rv1351	Rv1351	1.37459	1.47121	1.01819	1.11034		1.24358
Hypothetical protein	ORF08429	1.00278	1.04536	1.46307	1.46307		1.24357
Rv0797	Rv0797	1.27103	1.29774	1.17365	1.22859		1.24275
Rv3185	Rv3185	1.2492	1.2861	NA	1.19168		1.24233
pabC	Rv0812	1.32317	1.31677	1.22859	1.09962		1.24204
Rv2632c	Rv2632c	1.30315	1.21588	1.32685	1.12039		1.24157
Rv1954c	Rv1954c	1.27721	1.2544	1.16878	1.264		1.2411
Rv0407	Rv0407	1.35943	1.34443	1.16473	1.09505		1.24091
ilvD	Rv0189c	1.29146	1.49278	1.09202	1.08673		1.24075
Rv0412c	Rv0412c	1.22688	1.11342	1.32042	1.30224		1.24074
Rv3188	Rv3188	1.32869	NA	NA	1.15269		1.24069
Rv0130	Rv0130	1.29056	1.04247	1.36699	1.26225		1.24057
Rv3684	Rv3684	1.07475	1.02101	1.52414	1.34164		1.24039
sucB	Rv2215	1.19086	1.22095	1.26576	1.28254		1.24002
Rv2638	Rv2638	1.29325	1.25006	1.36699	1.04899		1.23982
cdd	Rv3315c	1.21588	1.51887	1.17772	1.04681		1.23982
Rv0123	Rv0123	1.37078	1.27368	NA	1.07326		1.23924
Rv3836	Rv3836	1.39378	1.3491	1.01537	1.19748		1.23893
Rv2333c	Rv2333c	1.26138	1.32225	NA	1.1321		1.23858
Rv2279	Rv2279	1.66324	1.26927	1.00486	1.01326		1.23766
Rv0153c	Rv0153c	1.18345	1.14711	1.3463	1.27368		1.23763
Rv3867	Rv3867	1.42405	1.34537	1.11961	1.06142		1.23761
Rv3773c	Rv3773c	1.40737	1.22859	1.11342	1.2008		1.23755
Rv2618	Rv2618	1.18263	1.18921	1.24315	1.33515		1.23753
choD	Rv3409c	1.30677	1.34071	1.1065	1.19582		1.23745
nusA	Rv2841c	1.38127	1.15829	1.15029	1.25701		1.23672
Rv1460	Rv1460	1.42011	1.35754	1.01607	1.15029		1.236
hypothetical protein	ORF01760	1.31859	1.16151	1.1479	1.31494		1.23574
hypothetical protein	ORF06217	1.40834	1.20164	1.05848	1.27368		1.23554
Rv0841c	Rv0841c	1.05629	1.14552	1.37459	1.36226		1.23466
PE	Rv3097c	1.22774	1.23285	1.16797	1.30949		1.23451
pknE	Rv1743	1.33793	1.30315	1.08598	1.21083		1.23447
Rv3683	Rv3683	1.13997	1.08598	1.428	1.28343		1.23435
Rv0061	Rv0061	1.39668	1.3632	1.06511	1.10957		1.23364
Rv0079	Rv0079	1.13761	1.17283	1.29325	1.32777		1.23286
gyrA	Rv0006	1.10803	1.22349	1.27368	1.32317		1.23209
PPE family protein	ORF00805	1.2861	1.34537	1.16716	1.12896		1.2319
Rv1369c	Rv1369c	1.25527	1.28165	1.16151	1.22859		1.23175
Rv1502	Rv1502	1.27987	1.16635	1.37173	1.10726		1.2313
Rv3831	Rv3831	1.24315	1.05409	1.22349	1.40153		1.23056
conserved hypothetical protein	ORF03012	1.27987	1.27633	1.21251	1.15189		1.23015
IS3 family transposase, degenerate	ORF00832	1.33978	NA	NA	1.12039		1.23009
Hypothetical protein	ORF08435	1.30134	1.30495	1.15349	1.1599		1.22992
Rv0028	Rv0028	1.35754	1.2861	1.13367	1.14235		1.22991
bisC	Rv1442	1.26576	1.33886	1.18017	1.13367		1.22961
Rv2059	Rv2059	1.18921	1.11419	1.32042	1.28788		1.22793
bex	Rv2364c	1.19665	1.39571	1.05848	1.25788		1.22718
echA5	Rv0675	1.09051	1.05922	NA	1.52838		1.22603
sdhB	Rv3319	1.11729	1.05848	1.51152	1.21419		1.22537
amiA	Rv3305c	1.20581	NA	1.1088	1.35472		1.22311
fadE6	Rv0271c	1.37364	1.3435	1.04972	1.11961		1.22162
PPE	Rv0453	1.08975	1.37078	NA	1.2033		1.22128
Rv1500	Rv1500	1.37459	1.34443	1.06733	1.09809		1.22111
bfrA	Rv1876	1.21588	1.32777	1.19914	1.14155		1.22108
Rv0584	Rv0584	1.1088	1.43993	NA	1.11265		1.22046
Rv1991c	Rv1991c	1.29325	1.16393	NA	1.20247		1.21988
Rv0048c	Rv0048c	1.29056	1.27987	1.1235	1.18181		1.21894
Rv1150	Rv1150	1.25614	1.33978	1.24574	1.03311		1.21869
Rv1334	Rv1334	1.24057	1.39474	1.07624	1.1607		1.21806
Rv2869c	Rv2869c	1.33145	1.38511	1.07177	1.08298		1.21783
Rv3889c	Rv3889c	1.09885	1.15189	NA	1.4025		1.21775
hypothetical protein	ORF01546	1.38607	1.37745	1.05629	1.04972		1.21738
Rv2366c	Rv2366c	1.22519	1.32317	NA	1.10343		1.21726
glnA3	Rv1878	1.33422	1.26225	1.19168	1.08073		1.21722
Rv2023c	Rv2023c	1.29594	1.16554	1.17528	1.232		1.21719
PPE	Rv3347c	1.07029	1.00626	NA	1.57026		1.2156
Rv3588c	Rv3588c	1.36131	1.25614	1.16554	1.07624		1.21481
lprN	Rv3495c	1.21504	1.5305	1.00139	1.11188		1.2147
Rv2688c	Rv2688c	1.264	1.11884	1.27721	1.19831		1.21459
Rv1106c	Rv1106c	1.22774	1.15189	1.23456	1.24315		1.21433
Rv2689c	Rv2689c	1.14631	1.16231	NA	1.3333		1.21397
menC	Rv0553	1.25963	1.40347	1.08073	1.11188		1.21393
Rv2414c	Rv2414c	1.32134	1.34537	1.11265	1.07549		1.21371
Rv1707	Rv1707	1.22688	1.24401	1.06216	1.31951		1.21314
Rv0749	Rv0749	1.14155	1.26751	NA	1.23029		1.21312
Rv1667c	Rv1667c	1.25527	1.32134	1.24574	1.02954		1.21297
Rv0398c	Rv0398c	1.22519	1.32869	NA	1.08448		1.21278
PPE	Rv0755c	1.20164	1.25266	1.15829	1.23799		1.21265
Rv0566c	Rv0566c	1.23542	1.51572	1.06511	1.03383		1.21252
echA19	Rv3516	1.22264	1.05044	1.33607	1.23799		1.21179
PE_PGRS family protein	ORF07003	1.11651	1.02456	1.29864	1.40639		1.21153
ufaA2	Rv3538	1.33886	1.27456	NA	1.02101		1.21148
Rv3735	Rv3735	1.31403	1.11265	1.15749	1.26138		1.21139
Rv1764	Rv1764	1.29684	1.38319	1.09962	1.06585		1.21137
Rv3830c	Rv3830c	1.09278	NA	1.43098	1.11034		1.21136
Rv0941c	Rv0941c	1.18099	1.35754	NA	1.09505		1.2112
rpmB	Rv0105c	1.25006	NA	1.25701	1.12584		1.21097
mbtC	Rv2382c	1.11806	1.21588	1.3333	1.17609		1.21083
Rv2076c	Rv2076c	1.18017	1.23114	1.2492	1.18181		1.21058
Rv1835c	Rv1835c	1.16151	NA	NA	1.25963		1.21057
hypothetical protein	ORF02988	1.42208	1.08448	NA	1.12428		1.21028
Rv3728	Rv3728	1.05995	1.12975	1.36604	1.28432		1.21001
Rv0135c	Rv0135c	1.13288	1.26751	1.11884	1.31859		1.20946
hypothetical protein	ORFD0195	NA	1.1065	NA	1.31221		1.20935
Rv0219	Rv0219	1.17446	1.42998	1.09962	1.13288		1.20924
Rv1744c	Rv1744c	1.22095	1.12272	1.16393	1.32869		1.20907
Rv3865	Rv3865	1.27191	1.32317	1.13603	1.10267		1.20845
Rv1082	Rv1082	1.31951	1.29774	1.18591	1.02669		1.20746
Rv3569c	Rv3569c	1.34257	1.26663	1.17691	1.04102		1.20678
udgA	Rv0322	1.14155	1.21167	1.26488	1.20832		1.20661
Rv3218	Rv3218	1.26576	1.32593	NA	1.02811		1.2066
dapE	Rv1202	1.20497	1.18674	1.19665	1.23799		1.20659
Rv2423	Rv2423	NA	1.28254	NA	1.13053		1.20653
hypothetical protein	ORF01683	1.15429	1.30134	NA	1.16312		1.20625
Rv2090	Rv2090	1.19914	1.14235	1.25527	1.22434		1.20527
Rv3451	Rv3451	1.17772	1.32593	NA	1.10957		1.20441
hypothetical protein	ORF04296	1.08824	1.13053	1.37173	1.22603		1.20414
lysX	Rv1640c	1.3113	1.27368	NA	1.02669		1.20389
Rv3916c	Rv3916c	1.21504	1.18838	1.20247	1.20748		1.20334
Rv1254	Rv1254	1.3113	1.33145	1.1274	1.04319		1.20334
purQ	Rv0788	1.36983	1.21335	1.04464	1.18509		1.20323
Rv2991	Rv2991	1.30224	1.1088	1.17691	1.21926		1.2018
phoY2	Rv0821c	1.38032	1.15109	1.08523	1.18921		1.20146
bcp	Rv2521	1.24401	1.30677	1.18756	1.06733		1.20142
sigH	Rv3223c	1.15669	1.12975	1.08824	1.42899		1.20092
cobK	Rv2070c	1.20999	1.22264	1.22349	1.14711		1.20081
Rv1261c	Rv1261c	1.08523	1.07998	1.20414	1.43098		1.20008
Rv3614c	Rv3614c	1.37268	1.27103	1.06511	1.09126		1.20002
Rv0378	Rv0378	NA	1.15829	1.24143	NA		1.19986
PE_PGRS	Rv2098c	1.22095	1.27721	NA	1.10114		1.19977
Rv0843	Rv0843	1.06511	NA	NA	1.33422		1.19967
Rv0201c	Rv0201c	1.18674	1.13367	1.22349	1.2544		1.19957
Rv2675c	Rv2675c	1.26488	1.26488	1.08523	1.18181		1.1992
Rv3178	Rv3178	1.13839	1.1088	1.18674	1.36226		1.19905
hypothetical protein	ORFD0301	1.36604	NA	NA	1.03168		1.19886
sdhD	Rv3317	1.17609	1.18756	1.34071	1.09051		1.19872
Rv0293c	Rv0293c	1.08523	1.32869	1.12117	1.25876		1.19846
Rv2640c	Rv2640c	1.37268	1.27191	1.06733	1.07998		1.19797
Rv3616c	Rv3616c	1.05702	1.21083	1.37173	1.15189		1.19787
Rv3103c	Rv3103c	1.08523	1.03958	1.34071	1.32593		1.19786
Rv0698	Rv0698	1.04826	1.04899	1.3435	1.35004		1.1977
Rv1176c	Rv1176c	1.12506	1.04972	1.32685	1.28877		1.1976
Rv1939	Rv1939	1.09657	1.01607	1.33515	1.34257		1.19759
Rv0148	Rv0148	1.3333	1.13288	1.08749	1.23371		1.19684
Rv1000	Rv1000	NA	1.25788	1.24057	1.09126		1.19657
Rv0137c	Rv0137c	1.18838	1.16635	1.17691	1.2544		1.19651
PE_PGRS family protein	ORF03389	NA	NA	1.21588	1.17609		1.19599
Rv0771	Rv0771	1.1321	1.35004	NA	1.10573		1.19596
Rv0657c	Rv0657c	1.27103	1.40737	1.06807	1.03455		1.19525
rocA	Rv1187	1.07549	1.18509	1.36131	1.15749		1.19485
Rv0197	Rv0197	1.07773	1.32869	1.12506	1.2466		1.19452
Rv0801	Rv0801	1.27279	1.25788	1.19582	1.04899		1.19387
gltB	Rv3859c	1.38032	1.2544	1.01748	1.12272		1.19373
Rv2494	Rv2494	1.16554	1.23971	1.13446	1.23371		1.19335
Rv1211	Rv1211	1.31585	1.36509	1.04102	1.04972		1.19292
Rv1419	Rv1419	1.26663	1.16554	1.29146	1.04464		1.19207
relA	Rv2583c	1.00139	1.11651	1.39959	1.24833		1.19145
Rv2972c	Rv2972c	NA	NA	1.17365	1.20916		1.1914
Rv3123	Rv3123	1.18591	1.15749	NA	1.22944		1.19095
Rv3559c	Rv3559c	1.15749	1.34257	NA	1.07252		1.19086
proA	Rv2427c	1.09051	1.12896	1.19086	1.35191		1.19056
hypothetical protein	ORFD0400	1.24574	1.21251	NA	1.11265		1.1903
Rv2752c	Rv2752c	1.19997	1.19086	1.08673	1.28343		1.19025
Rv1855c	Rv1855c	1.26663	1.23114	1.09657	1.16635		1.19017
Rv3733c	Rv3733c	1.34164	NA	1.07475	1.15189		1.18943
Rv0802c	Rv0802c	1.28432	1.28699	1.06363	1.12117		1.18903
lpqX	Rv1228	1.2201	1.1607	1.24057	1.13131		1.18817
Rv0540	Rv0540	1.08073	1.09429	1.35754	1.21926		1.18795
Rv1347c	Rv1347c	1.18591	1.32225	NA	1.05555		1.18791
Rv0920c	Rv0920c	1.10496	1.01115	NA	1.44493		1.18702
pgmA	Rv3068c	1.11497	1.27899	1.26576	1.08523		1.18623
helY	Rv2092c	1.11265	1.26839	1.15429	1.20832		1.18591
Rv3193c	Rv3193c	1.27456	1.16797	1.05775	1.24315		1.18586
Rv2026c	Rv2026c	1.15429	1.28521	NA	1.11497		1.18482
Rv0108c	Rv0108c	1.26138	1.17609	1.11111	1.18921		1.18445
Rv3750c	Rv3750c	1.18591	1.3113	1.03025	1.20999		1.18437
hypothetical protein	ORFD0083	NA	NA	1.21419	1.15349		1.18384
Rv2129c	Rv2129c	1.33053	1.21083	1.07923	1.11419		1.1837
Rv2038c	Rv2038c	1.1704	1.15669	NA	1.22349		1.18352
Rv3856c	Rv3856c	1.29594	1.08598	1.15109	1.2008		1.18345
lprC	Rv1275	1.13053	1.12896	1.20748	1.26488		1.18296
pknI	Rv2914c	1.01677	1.0324	1.35472	1.32777		1.18292
moaA2	Rv0869c	1.13761	1.089	1.27721	1.22774		1.18289
hypothetical protein	ORFD0287	1.28967	1.09429	1.29774	1.04972		1.18285
Rv2342	Rv2342	1.38799	1.17446	1.00278	1.16554		1.18269
Rv2765	Rv2765	1.23799	1.00486	1.21841	1.26927		1.18263
ftsH	Rv3610c	1.31585	1.15029	1.04754	1.21588		1.18239
Rv3133c	Rv3133c	1.07549	1.09429	1.19251	1.36699		1.18232
Hypothetical protein	ORF08402	1.22519	1.13918	NA	1.18181		1.18206
Rv0666	Rv0666	NA	NA	1.18509	1.17609		1.18059
hypothetical protein	ORF01737	1.32225	NA	1.11419	1.10496		1.18047
Rv0097	Rv0097	1.11497	1.13603	NA	1.28967		1.18022
Rv1330c	Rv1330c	1.2781	1.22603	NA	1.03455		1.17956
Rv1284	Rv1284	1.17772	1.13603	1.24833	1.15269		1.17869
arcA	Rv1001	1.14711	1.18591	1.16797	1.21335		1.17859
Rv1378c	Rv1378c	1.29056	1.22774	1.08373	1.11034		1.17809
Rv1526c	Rv1526c	1.28343	1.19499	1.05482	NA		1.17775
glpQ1	Rv3842c	1.32685	1.25006	1.03025	1.10343		1.17765
hypothetical protein	ORF04372	1.21083	1.27544	1.07549	1.1479		1.17742
mscL	Rv0985c	NA	1.00417	NA	1.34817		1.17617
Rv1540	Rv1540	1.15669	1.15509	1.1479	1.24143		1.17528
Rv2402	Rv2402	1.15589	1.26488	1.23371	1.04608		1.17514
Rv1868	Rv1868	1.18509	1.19582	1.1704	1.1487		1.175
Rv0090	Rv0090	1.15749	1.25788	NA	1.10957		1.17498
Rv3742c	Rv3742c	NA	1.44894	1.01677	1.05922		1.17498
Rv2652c	Rv2652c	1.24143	1.20664	NA	1.07549		1.17452
Rv2488c	Rv2488c	1.4651	1.08523	1.04754	1.09962		1.17437
senX3	Rv0490	1.16393	1.22688	1.09581	1.20999		1.17415
PE_PGRS family protein	ORF05818	NA	NA	1.11884	1.22944		1.17414
pknD	Rv0931c	1.15109	1.34723	1.01326	1.18345		1.17376
Rv2479c	Rv2479c	1.27721	1.05995	1.23971	1.11806		1.17373
Rv2872	Rv2872	1.089	1.33515	NA	1.09354		1.17256
pheA	Rv3838c	1.13053	1.26663	1.17854	1.11342		1.17228
Rv0059	Rv0059	1.14235	1.31221	1.04972	1.18099		1.17132
Rv0224c	Rv0224c	1.15669	1.32042	NA	1.0367		1.17127
hypothetical protein	ORF01418	1.38607	1.18427	1.08298	1.03097		1.17107
Rv0745	Rv0745	1.03097	1.10343	1.49485	1.05482		1.17102
thiG	Rv0417	1.1591	1.16716	NA	1.18674		1.171
pepD	Rv2467	1.21335	1.26138	1.06216	1.14631		1.1708
Rv0122	Rv0122	1.17936	1.24487	1.12272	1.13603		1.17075
Rv1781c	Rv1781c	1.2008	1.14393	1.22434	1.10957		1.16966
Rv3072c	Rv3072c	NA	1.16878	1.27987	1.05922		1.16929
sodA	Rv3846	1.30044	1.26927	1.05555	1.04899		1.16856
Rv0628c	Rv0628c	1.02598	1.18345	1.20748	1.25527		1.16805
hypothetical protein	ORFD0140	1.14076	1.09429	NA	1.26839		1.16782
Rv0483	Rv0483	1.15509	1.1607	1.09962	1.2544		1.16745
Rv3175	Rv3175	1.23371	NA	NA	1.10038		1.16704
Rv0538	Rv0538	1.06511	1.0203	1.32134	1.26138		1.16703
Rv1204c	Rv1204c	1.10573	1.02811	1.26138	1.27191		1.16678
folE	Rv3609c	1.16151	1.21083	1.09126	1.20164		1.16631
Rv3567c	Rv3567c	1.09809	1.21504	NA	1.18509		1.16607
Rv1742	Rv1742	1.14235	1.09429	1.19334	1.23029		1.16507
Rv3355c	Rv3355c	1.08073	1.07475	1.26488	1.23885		1.1648
Rv1951c	Rv1951c	1.0629	1.22859	NA	1.20247		1.16465
Rv0239	Rv0239	1.18921	1.25788	1.09126	1.11961		1.16449
lipD	Rv1923	1.15029	1.23971	1.1235	1.14393		1.16436
PE_PGRS	Rv0109	1.16716	1.06955	NA	1.25527		1.16399
Rv0656c	Rv0656c	1.06659	1.32225	NA	1.10267		1.16384
Rv0921	Rv0921	1.05044	1.02172	1.39862	1.18263		1.16335
Rv2022c	Rv2022c	1.33607	1.11342	NA	1.03886		1.16278
Rv0010c	Rv0010c	1.22774	1.15749	1.14076	1.12506		1.16276
atpE	Rv1305	1.18099	1.13367	1.05995	1.27633		1.16274
fadD2	Rv0270	1.11188	1.23029	1.074	1.23456		1.16268
lipQ	Rv2485c	1.19665	1.13839	1.10573	1.20832		1.16227
Rv2409c	Rv2409c	1.10343	1.07624	1.2033	1.26576		1.16218
PE_PGRS	Rv0754	1.08523	1.03814	1.31768	1.20748		1.16213
Rv3180c	Rv3180c	1.35379	1.1599	1.04826	1.08523		1.16179
Rv1616	Rv1616	1.04972	1.1321	1.18591	1.27899		1.16168
PE_PGRS family protein	ORFD0360	1.13053	1.2605	1.20916	1.04536		1.16139
Rv1147	Rv1147	NA	1.264	1.15269	1.06733		1.16134
Rv3707c	Rv3707c	1.12272	1.07549	1.22179	1.22349		1.16087
Rv2019	Rv2019	1.16959	1.19251	NA	1.11961		1.16057
Rv1969	Rv1969	1.01185	1.20247	NA	1.26576		1.16003
clpP	Rv2461c	1.25614	1.12506	1.089	1.16878		1.15974
hypothetical protein	ORF02708	1.28521	NA	NA	1.03383		1.15952
Hypothetical protein	ORF08419	1.29684	1.12194	1.08147	1.13446		1.15868
Rv1949c	Rv1949c	1.05044	1.28877	NA	1.13603		1.15842
Rv0340	Rv0340	1.19748	1.27987	1.13997	1.01396		1.15782
moaE2	Rv0866	1.19334	1.30858	1.08673	1.04247		1.15778
Rv1222	Rv1222	1.17854	1.22519	1.05336	1.17283		1.15748
Rv1083	Rv1083	1.05775	1.12194	1.14631	1.30224		1.15706
Rv0603	Rv0603	NA	NA	1.21419	1.09962		1.15691
fadE22	Rv3061c	1.15829	1.07998	1.29594	1.09126		1.15637
glnB	Rv2919c	1.26313	1.14235	1.074	1.14552		1.15625
Rv1873	Rv1873	1.07848	1.0324	1.31768	1.19334		1.15547
Rv1729c	Rv1729c	1.25614	NA	NA	1.05336		1.15475
Rv0065	Rv0065	1.12975	NA	NA	1.17936		1.15455
Rv0789c	Rv0789c	1.23799	1.17446	NA	1.05117		1.15454
hypothetical protein	ORFD0123	4.19887	4.00555	-1.57026	-2.0181		1.15401
Rv3687c	Rv3687c	NA	NA	1.15349	1.15269		1.15309
moxR3	Rv3164c	1.15829	1.11111	NA	1.18921		1.15287
Rv1498c	Rv1498c	1.11574	1.44593	1.03168	1.01748		1.15271
Rv1327c	Rv1327c	1.15189	1.00139	1.14076	1.31677		1.1527
Rv1056	Rv1056	1.17528	1.12818	1.12039	1.18591		1.15244
Rv1520	Rv1520	1.07326	1.22944	NA	NA		1.15135
Rv2713	Rv2713	1.1088	1.11034	1.18017	1.20497		1.15107
PPE	Rv3739c	1.31768	1.09429	1.03097	1.1607		1.15091
nadR	Rv0212c	1.28076	NA	1.03025	1.13761		1.14954
gadB	Rv3432c	1.0519	1.13131	1.19748	1.21588		1.14914
hypothetical protein	ORFD0383	1.02883	1.0367	1.20247	1.32777		1.14894
Rv1581c	Rv1581c	1.23029	1.01748	1.23885	1.10726		1.14847
Rv3346c	Rv3346c	1.2605	1.18099	1.00905	1.13918		1.14743
hypothetical protein	ORF05469	1.17609	1.17528	1.18017	1.05702		1.14714
PPE	Rv1802	NA	1.15269	NA	1.14155		1.14712
arsC	Rv2643	1.12194	1.00417	1.21251	1.24747		1.14652
Rv0919	Rv0919	1.29235	1.06363	1.15109	1.074		1.14527
Rv1466	Rv1466	1.13603	1.26576	NA	1.03383		1.14521
Rv2005c	Rv2005c	1.2518	1.23029	1.04754	1.05044		1.14502
pta	Rv0408	1.11806	1.31221	1.06733	1.08222		1.14496
hypothetical protein	ORF02616	1.20748	NA	NA	1.08147		1.14448
Rv0037c	Rv0037c	1.16959	1.17691	1.17121	1.05995		1.14441
hypothetical protein	ORFD0126	1.15589	NA	1.13288	NA		1.14439
Rv0793	Rv0793	1.03598	NA	1.28877	1.1065		1.14375
hisB	Rv1601	1.09962	1.11265	1.15749	1.20497		1.14368
gyrB	Rv0005	1.0203	1.00278	1.16959	1.38127		1.14349
Rv2199c	Rv2199c	1.15429	1.08073	1.20916	1.12975		1.14348
Rv0942	Rv0942	1.31039	1.10957	NA	1.01045		1.14347
recF	Rv0003	1.20664	NA	1.16797	1.05555		1.14339
Rv0811c	Rv0811c	1.11961	1.05775	1.16231	1.23114		1.14271
Rv0565c	Rv0565c	1.17854	1.13524	1.08073	1.17446		1.14224
ald	Rv2780	1.00069	1.00905	1.24747	1.30677		1.14099
Rv1867	Rv1867	1.34257	1.1235	1.089	1.00417		1.13981
fadD1	Rv1750c	1.30949	1.15669	1.01607	1.07699		1.13981
fadE33	Rv3564	1.05922	1.06659	1.22519	1.20748		1.13962
Rv1154c	Rv1154c	1.11342	1.04391	1.20414	1.19665		1.13953
Rv1231c	Rv1231c	1.13446	1.07923	1.11265	1.22944		1.13894
Rv0044c	Rv0044c	1.12975	1.10957	1.17528	1.13918		1.13844
hypothetical protein, POINT MUTATION	ORF04687	1.03814	1.12506	1.21167	1.17854		1.13835
Rv0624	Rv0624	1.12272	1.0629	1.19003	1.17772		1.13834
Rv3169	Rv3169	1.20164	1.1607	1.09278	1.09581		1.13773
Rv1332	Rv1332	1.04681	1.02811	1.27191	1.2033		1.13754
pks7	Rv1661	1.08073	1.20664	NA	1.1235		1.13696
Rv0828c	Rv0828c	1.18756	NA	NA	1.08598		1.13677
Rv2814c	Rv2814c	1.09581	1.19168	1.10038	1.1591		1.13674
mbtD	Rv2381c	1.12818	NA	NA	1.14472		1.13645
Rv0331	Rv0331	1.04899	1.10957	1.15269	1.23371		1.13624
lipA	Rv2218	1.09429	1.20999	1.04899	1.19086		1.13603
hypothetical protein	ORF00388	1.23628	1.07326	1.13918	1.09505		1.13594
glgX	Rv1564c	1.06955	1.21672	NA	1.12117		1.13581
Rv1986	Rv1986	1.18921	NA	NA	1.08222		1.13572
fadD8	Rv0551c	1.1479	1.16716	NA	1.09202		1.13569
PE_PGRS	Rv0872c	1.16716	1.02811	1.2518	1.09505		1.13553
Rv0022c	Rv0022c	1.18345	1.24229	1.03814	1.07549		1.13484
Rv1930c	Rv1930c	1.0519	1.08222	1.30586	1.09278		1.13319
Rv1137c	Rv1137c	1.13918	NA	NA	1.12662		1.1329
Rv1425	Rv1425	1.25876	1.16716	1.074	1.03168		1.1329
PPE	Rv3892c	1.1321	NA	NA	1.13367		1.13288
Rv3129	Rv3129	1.22774	NA	NA	1.03742		1.13258
Rv3697c	Rv3697c	1.23029	1.14155	1.05848	1.09962		1.13249
accA1	Rv2501c	1.05409	1.25266	1.20748	1.01396		1.13205
Rv0572c	Rv0572c	1.09278	1.04319	1.1591	1.23114		1.13155
Rv1688	Rv1688	1.1591	1.1235	NA	1.11111		1.13123
hypothetical protein	ORF00433	1.21419	NA	NA	1.04826		1.13123
ligC	Rv3731	1.11419	1.22688	NA	1.05117		1.13075
Rv3501c	Rv3501c	1.27279	1.11806	NA	1.00139		1.13075
Rv0963c	Rv0963c	1.09505	1.15829	NA	1.13839		1.13058
purF	Rv0808	1.00835	1.00905	1.30134	1.2033		1.13051
DNA-binding protein, CopG family	ORF03889	1.07773	1.04899	1.24143	1.15269		1.13021
Rv3521	Rv3521	NA	1.20999	1.04536	1.13446		1.12994
Rv1367c	Rv1367c	1.18509	1.11342	1.17446	1.04608		1.12977
phoH	Rv2368c	1.11497	1.16959	1.01255	1.22179		1.12973
Rv1877	Rv1877	1.07326	1.10496	NA	1.20164		1.12662
Rv3079c	Rv3079c	1.2518	NA	NA	1.00139		1.12659
lipS	Rv3176c	1.32961	NA	1.03598	1.01326		1.12628
Rv0272c	Rv0272c	1.11034	1.2466	1.01396	1.13288		1.12595
fadE9	Rv0752c	1.10573	1.1235	1.1591	1.11111		1.12486
hypothetical protein	ORFD0179	1.06363	1.04174	1.21757	1.17609		1.12476
Rv0596c	Rv0596c	NA	NA	1.13367	1.11419		1.12393
hypothetical protein	ORF02561	1.16393	NA	NA	1.08222		1.12308
Rv1794	Rv1794	1.08448	1.14076	1.22095	1.04608		1.12307
Rv3254	Rv3254	1.10726	1.05044	1.20916	1.12194		1.1222
PPE	Rv0256c	1.04899	1.10573	1.15589	1.17772		1.12208
Rv1977	Rv1977	1.0274	NA	NA	1.21672		1.12206
cobD	Rv2236c	1.04536	1.12584	1.25266	1.06437		1.12206
ctpG	Rv1992c	1.35097	1.04972	1.00835	1.074		1.12076
Rv1290c	Rv1290c	1.14472	1.18591	1.1065	1.04464		1.12044
ephC	Rv1124	1.22944	NA	1.01115	NA		1.1203
trpS	Rv3336c	1.1088	1.11729	1.18099	1.074		1.12027
hypothetical protein	ORFD0075	1.11111	NA	NA	1.12818		1.11965
Rv0320	Rv0320	1.10191	1.31768	1.05555	1.00208		1.11931
Rv3529c	Rv3529c	1.19251	NA	NA	1.04608		1.1193
Rv2458	Rv2458	1.03168	1.09962	1.09051	1.25093		1.11818
Rv2473	Rv2473	1.19499	1.06437	1.03025	1.18181		1.11786
Rv2708c	Rv2708c	1.01255	1.01185	1.21167	1.23371		1.11745
Rv1188	Rv1188	1.03886	1.25093	NA	1.06216		1.11732
Rv1258c	Rv1258c	1.05775	1.04174	1.21335	1.15269		1.11638
Rv1928c	Rv1928c	1.13524	1.14393	1.11574	1.06807		1.11574
lppJ	Rv2080	1.21588	1.08598	1.07103	1.08975		1.11566
Rv3881c	Rv3881c	1.14314	1.20581	1.00696	1.1042		1.11503
hypothetical protein	ORF01236	1.19086	1.1042	NA	1.04972		1.11492
Rv2367c	Rv2367c	1.07475	1.14552	1.19582	1.04102		1.11428
PPE	Rv0388c	1.09733	1.12428	NA	1.11729		1.11297
Rv1203c	Rv1203c	1.0196	1.12506	NA	1.19416		1.11294
ribH	Rv1416	1.04102	1.1274	1.09962	1.18099		1.11226
Rv2666	Rv2666	1.06585	1.16878	1.12428	1.08598		1.11122
Rv0851c	Rv0851c	1.08073	NA	NA	1.14155		1.11114
papA1	Rv3824c	1.10114	1.2033	1.06069	1.07848		1.1109
Rv3496c	Rv3496c	1.16473	1.18427	1.06807	1.02527		1.11058
Rv2312	Rv2312	1.13446	1.15189	1.00626	1.14949		1.11052
Rv3098c	Rv3098c	1.08073	1.23114	1.09809	1.03168		1.11041
Rv1544	Rv1544	1.15429	1.02669	1.12818	1.1274		1.10914
Rv1531	Rv1531	1.20999	1.08598	1.08298	1.05263		1.1079
hypothetical protein	ORFD0098	1.05409	1.08523	1.12818	1.16312		1.10766
hypothetical protein	ORF00778	1.12662	NA	1.04464	1.1487		1.10665
hypothetical protein	ORFD0105	1.11806	1.03814	1.06511	1.20497		1.10657
Rv0817c	Rv0817c	1.12896	NA	NA	1.08373		1.10635
Rv0968	Rv0968	1.14076	1.2008	1.05044	1.02669		1.10468
Rv0415	Rv0415	1.01255	NA	NA	1.19582		1.10419
Rv1953	Rv1953	1.12818	1.00417	1.18181	1.10114		1.10383
Rv3115	Rv3115	1.03598	1.13997	1.07624	1.1599		1.10302
Rv3706c	Rv3706c	1.20164	1.07773	1.08749	1.04319		1.10251
Rv0052	Rv0052	1.16635	1.11651	1.01255	1.1088		1.10105
Rv1171	Rv1171	1.08749	1.09429	1.11188	1.11034		1.101
Rv2182c	Rv2182c	1.13446	1.0203	1.1599	1.089		1.10091
Rv1682	Rv1682	NA	NA	1.18756	1.01396		1.10076
Rv3408	Rv3408	1.13761	1.12194	1.02883	1.1088		1.09929
Rv2512c	Rv2512c	1.10114	1.12117	1.1088	1.06363		1.09869
gltA2	Rv0896	1.12818	1.16635	1.04536	1.05044		1.09758
Rv2693c	Rv2693c	1.08073	1.04826	1.11651	1.14472		1.09756
lppE	Rv1881c	1.02527	1.01396	NA	1.2518		1.09701
Rv0902c	Rv0902c	1.01607	1.14155	1.06142	1.16797		1.09675
fadE31	Rv3562	1.00278	1.21588	1.13682	1.03097		1.09661
Rv1761c	Rv1761c	1.07103	1.08523	1.11265	1.11651		1.09636
lppT	Rv1799	NA	NA	1.0629	1.12896		1.09593
pks8	Rv1662	1.05409	1.01326	NA	1.21757		1.09497
fadE32	Rv3563	1.01466	1.12039	1.04174	1.20247		1.09482
ackA	Rv0409	1.13446	1.07624	1.09733	1.07103		1.09476
Rv3822	Rv3822	1.00835	1.10114	1.10803	1.15829		1.09395
Rv0891c	Rv0891c	1.14711	1.1599	1.03814	1.02954		1.09367
Rv2451	Rv2451	1.09202	NA	NA	1.09505		1.09354
Rv3369	Rv3369	1.24229	1.04536	1.07252	1.01326		1.09336
Rv1861	Rv1861	NA	NA	1.10038	1.08598		1.09318
fas	Rv2524c	1.11111	1.0403	1.15189	1.06585		1.09229
fucA	Rv0727c	1.13603	NA	NA	1.04754		1.09178
Rv0374c	Rv0374c	1.00765	1.03168	1.13761	1.18591		1.09071
Rv1084	Rv1084	1.00347	1.06733	1.19748	NA		1.08943
Rv3847	Rv3847	1.15669	1.08673	NA	1.02172		1.08838
Rv3179	Rv3179	1.13603	NA	1.11188	1.01185		1.08659
Rv0443	Rv0443	1.12584	1.10267	1.05922	1.05555		1.08582
Rv1674c	Rv1674c	1.1274	1.00347	NA	1.12584		1.08557
aspC	Rv0337c	1.0274	1.03742	1.11342	1.15349		1.08293
fadD12	Rv1427c	1.05409	1.12975	1.05702	1.09051		1.08284
Rv1513	Rv1513	1.09657	1.06511	NA	1.08523		1.0823
Rv2313c	Rv2313c	1.05409	1.08373	1.07549	1.11574		1.08226
Rv3035	Rv3035	1.11188	1.05117	1.06807	1.09733		1.08211
hisA	Rv1603	1.09809	1.06585	1.14552	1.01607		1.08138
Rv1115	Rv1115	1.00486	1.02172	NA	1.21672		1.0811
hypothetical protein	ORF03103	1.00208	1.03814	1.17936	1.10191		1.08037
Rv2723	Rv2723	1.06733	NA	NA	1.09202		1.07967
hypothetical protein	ORF02692	1.05629	1.00347	NA	1.17691		1.07889
Rv0862c	Rv0862c	1.09278	1.16878	1.04536	1.00486		1.07794
uspA	Rv2316	1.13603	NA	NA	1.01819		1.07711
Rv1730c	Rv1730c	1.03526	1.05482	NA	1.13839		1.07616
Rv2530c	Rv2530c	1.06511	1.08523	1.06807	1.08073		1.07478
Rv0472c	Rv0472c	1.00486	1.14711	1.03383	1.10191		1.07193
Rv0396	Rv0396	1.0196	1.15509	NA	1.03958		1.07142
Rv0948c	Rv0948c	1.02811	1.13288	1.09278	1.02883		1.07065
Rv1722	Rv1722	1.1065	1.09429	NA	1.00975		1.07018
fadD3	Rv3561	1.00696	1.1088	1.02385	1.13761		1.0693
Rv3520c	Rv3520c	1.06733	1.10114	1.02883	1.07923		1.06913
Rv3688c	Rv3688c	1.1487	1.03886	1.07998	1.00835		1.06897
hypothetical protein	ORF03618	NA	NA	1.13053	1.00486		1.0677
Rv1979c	Rv1979c	1.05117	NA	NA	1.08373		1.06745
Rv2619c	Rv2619c	1.0629	1.00835	1.14235	1.04972		1.06583
mercuric reductase/transcriptional regulator, fusion	ORF05528	1.03886	1.10573	NA	1.05263		1.06574
Rv1249c	Rv1249c	1.02314	1.00069	1.01677	1.22179		1.0656
PE_PGRS	Rv3507	1.01466	1.03168	NA	1.1487		1.06501
pca	Rv2967c	1.03742	1.09429	1.02385	1.09733		1.06322
moeX	Rv1681	1.11111	1.0274	1.08523	1.02456		1.06207
lpqV	Rv1064c	1.02954	1.09429	NA	1.0519		1.05858
mmpL12	Rv1522c	1.07624	1.06955	NA	1.02883		1.0582
cobU	Rv0254c	NA	NA	1.04899	1.06363		1.05631
hypothetical protein	ORF01176	1.08073	1.03025	1.06363	1.04826		1.05572
hypothetical protein	ORFD0200	1.02314	1.0324	1.05995	1.10496		1.05511
Rv2097c	Rv2097c	1.01748	1.04319	1.06511	1.09051		1.05407
plcA	Rv2351c	1.01045	NA	NA	1.09733		1.05389
Rv3636	Rv3636	1.00486	1.09429	NA	1.05995		1.05304
Rv3864	Rv3864	1.0274	1.03598	1.12662	1.02172		1.05293
fecB	Rv3044	1.05263	1.04972	1.05263	1.04174		1.04918
hypothetical protein	ORF05167	NA	NA	1.01115	1.08598		1.04857
smpB	Rv3100c	1.06659	1.09885	1.01115	1.00975		1.04659
Rv0128	Rv0128	1.01748	NA	NA	1.0629		1.04019
hypothetical protein	ORF00796	NA	NA	1.05775	1.02243		1.04009
Rv1382	Rv1382	NA	1.00417	1.0324	NA		1.01828
echA17	Rv3039c	1.03311	1.00208	1.01466	1.01466		1.01613
Rv2661c	Rv2661c	NA	NA	1.00556	1.01045		1.00801
Rv3749c	Rv3749c	1.76663	2.02933	-1.04972	1.05702		0.950814
Rv2747	Rv2747	1.48761	-1.08222	1.77522	1.61888		0.949874
trxA	Rv1470	1.76663	1.92786	-1.06511	1.09809		0.931869
Rv2016	Rv2016	1.92252	1.65634	-1.0367	1.18017		0.930584
Rv2262c	Rv2262c	-1.39959	-1.77522	3.59502	3.27842		0.924658
Rv3837c	Rv3837c	1.01819	-1.00278	2.00694	1.55941		0.89544
Rv1116	Rv1116	1.67249	1.88688	-1.04972	1.00417		0.878455
hypothetical protein	ORFD0122	2.91804	3.36825	-1.10496	-1.70764		0.868423
gpdA1	Rv0564c	1.78633	1.47734	-1	1.19168		0.863838
rmlA	Rv0334	1.35379	-1.07103	1.58337	1.58227		0.8621
Rv0031	Rv0031	1.69466	1.71832	-1.06955	1.08975		0.858298
Rv2283	Rv2283	1.81378	1.62338	1.02314	-1.04536		0.853734
Rv0380c	Rv0380c	1.57789	1.57352	1.25093	-1.04102		0.840332
Rv0726c	Rv0726c	1.77154	1.76786	NA	-1.02314		0.838751
rmlD	Rv3266c	-1.08598	1.13997	1.84293	1.41618		0.828274
Rv3874	Rv3874	1.58008	1.70291	1.03455	-1.02598		0.82289
Rv3067	Rv3067	-1.05629	1.06511	1.65864	1.58008		0.811886
PPE family protein FRAMESHIFT	ORF03341	1.04899	-1.00486	1.59881	1.54328		0.796554
adhA	Rv1862	1.44093	1.43098	1.27191	-1.03025		0.778391
tal	Rv1448c	-1.07773	1.00765	1.59549	1.5768		0.775553
Rv2437	Rv2437	1.68529	1.65749	NA	-1.03025		0.770843
PPE	Rv3558	1.57571	1.42208	-1.00347	1.07624		0.767638
guaB3	Rv3410c	1.71356	1.72668	NA	-1.15029		0.763317
fadE19	Rv2500c	1.56266	1.54007	-1.07624	1.01537		0.760464
PPE	Rv0354c	1.47223	1.31312	1.35754	-1.1088		0.758523
Rv2265	Rv2265	1.03886	-1.19914	1.74231	1.42998		0.753003
Rv1593c	Rv1593c	1.43694	1.44293	-1.14155	1.26313		0.75036
hypothetical protein	ORF04343	1.06069	-1.11651	1.66555	1.38607		0.748949
hypothetical protein	ORF02719	1.06069	-1.13367	1.51257	1.53368		0.743317
Rv2086	Rv2086	-1.02314	1.1274	1.5042	1.35285		0.740329
Rv2111c	Rv2111c	1.56157	1.43296	1.04319	-1.07923		0.739624
virS	Rv3082c	1.08598	-1.04247	1.31859	1.59218		0.738571
Rv0259c	Rv0259c	1.14155	-1.09354	1.55294	1.35004		0.737749
echA4	Rv0673	1.07624	-1.10496	1.64035	1.32961		0.735307
pks9	Rv1664	1.3632	1.38223	1.17365	-1.01115		0.726983
Rv1978	Rv1978	1.03455	-1.01677	1.62113	1.26576		0.726165
Rv3475	Rv3475	1.50525	1.36415	-1.25527	1.28254		0.724165
Rv1374c	Rv1374c	1.3463	1.37173	-1.13288	1.29415		0.719824
Rv0313	Rv0313	1.03526	-1.00417	1.37459	1.46713		0.718205
clpB	Rv0384c	1.2518	1.10803	1.51257	-1.00278		0.717405
mez	Rv2332	1.16878	-1.04247	1.38319	1.34443		0.713484
miaA	Rv2727c	1.01185	-1.00835	1.4025	1.43594		0.710486
PE_PGRS	Rv0747	1.02811	-1.04536	1.41323	1.44393		0.709979
nrdE	Rv3051c	1.30586	1.38511	-1.02811	1.17528		0.709533
Rv0882	Rv0882	1.39378	1.33607	1.11188	-1.00975		0.707995
priA	Rv1402	1.31585	1.44794	-1.02883	1.09581		0.707694
fadE18	Rv1933c	1.38319	1.40932	-1.01396	1.04754		0.706522
nrdI	Rv3052c	1.16151	1.38511	-1.00139	1.27899		0.706054
Rv0038	Rv0038	1.43594	1.3463	1.04247	-1.00208		0.705657
Rv3200c	Rv3200c	1.10343	-1.04102	1.31494	1.44193		0.704821
Rv3570c	Rv3570c	-1.00905	1.17528	1.39088	1.25006		0.701792
Rv0370c	Rv0370c	1.48247	1.18591	1.18756	-1.04972		0.701556
Rv3427c	Rv3427c	1.28521	1.27721	-1	1.22944		0.697965
Rv1975	Rv1975	1.12896	-1.01396	1.31221	1.36226		0.697369
argB	Rv1654	-1.05995	1.19831	1.36131	1.28877		0.697111
galT'	Rv0618	1.09051	-1.00765	1.32501	1.37173		0.694899
Rv2775	Rv2775	-1.01607	1.07848	1.33607	1.38032		0.6947
fadA3	Rv1074c	1.29235	1.26663	1.29235	-1.07475		0.694148
Rv1002c	Rv1002c	-1.01466	1.03526	1.31494	1.42011		0.688913
Rv2235	Rv2235	1.0203	-1.02243	1.41225	1.3435		0.688408
Rv2401	Rv2401	1.05775	1.38127	1.34257	-1.03025		0.687836
Rv1898	Rv1898	1.18674	-1.00765	1.23713	1.32685		0.685765
lppN	Rv2270	1.13524	1.29954	1.35285	-1.05482		0.683202
bioA	Rv1568	1.09505	-1.22774	1.41323	1.44894		0.682373
Rv2081c	Rv2081c	1.42306	1.28967	-1.09733	1.1088		0.68105
Rv2304c	Rv2304c	1.38992	1.25527	1.18017	-1.10496		0.6801
ppk	Rv2984	1.35849	1.38319	1.00139	-1.02669		0.679094
Rv1490	Rv1490	1.72429	1.34817	NA	-1.0403		0.677385
Rv2027c	Rv2027c	1.15109	1.53262	1.01396	-1.00069		0.674244
pstA1	Rv0930	1.17283	1.44493	-1.06216	1.11651		0.66803
PE_PGRS	Rv3514	1.28788	1.33607	1.04826	-1.00069		0.667881
Rv0277c	Rv0277c	1.0203	-1.13997	1.18591	1.60325		0.667374
Rv0674	Rv0674	1.25701	1.58447	1.06881	-1.24315		0.666785
hypothetical protein	ORF05784	-1.06881	1.08673	1.35566	1.28788		0.665369
Rv3719	Rv3719	1.33237	1.17691	-1.05409	1.19914		0.663583
hisI2	Rv1606	-1.00139	1.10038	1.17283	1.37554		0.661842
Rv3289c	Rv3289c	1.39088	1.30044	1.01466	-1.06511		0.660219
Rv2292c	Rv2292c	1.41323	1.33793	1.05555	-1.16797		0.659687
umaA2	Rv0470c	1.33515	1.30134	-1.00347	1.00278		0.658949
pgsA	Rv2612c	1.25093	1.29415	1.09051	-1.00139		0.658549
PE_PGRS family protein	ORFD0070	1.03311	-1.05702	1.41128	1.23285		0.655056
viuB	Rv2895c	1.07326	-1.01185	1.24229	1.31403		0.654432
Rv2787	Rv2787	-1.03025	1.18674	1.39765	1.06216		0.654072
Rv2203	Rv2203	1.39185	1.1487	-1.09733	1.17283		0.654012
Rv0245	Rv0245	1.30405	1.39185	1.02883	-1.11188		0.653211
Rv3553	Rv3553	1.42701	1.58337	NA	-1.0519		0.652828
lpqD	Rv3390	1.29594	1.38607	1.02954	-1.11111		0.650111
Rv2818c	Rv2818c	1.52626	1.56699	NA	-1.1479		0.64845
Rv3583c	Rv3583c	1.49071	1.14949	-1.089	1.01889		0.642525
Rv1976c	Rv1976c	1.1479	-1.089	1.20497	1.30586		0.642434
hypothetical protein	ORF01178	1.34071	1.28699	1.03025	-1.09354		0.641105
hypothetical protein	ORF00010	1.20164	-1.14393	1.26313	1.23542		0.639063
Rv0738	Rv0738	1.22774	1.27015	1.14631	-1.08975		0.638612
lpqA	Rv3016	1.24747	1.1479	1.22688	-1.07177		0.63762
Rv0508	Rv0508	1.30315	1.25093	-1.07029	1.06437		0.637039
PE_PGRS	Rv2853	1.32685	1.20748	1.03526	-1.02598		0.635903
Rv0366c	Rv0366c	1.00975	-1.08073	1.17772	1.43495		0.635425
hypothetical protein	ORF04174	1.02883	-1.02883	1.28254	1.25614		0.63467
glmS	Rv3436c	-1.03168	1.03742	1.27899	1.25353		0.634564
Rv1410c	Rv1410c	1.27103	1.22095	-1.01185	1.05044		0.632642
PPE	Rv1039c	1.04464	-1.03383	1.28165	1.22095		0.62835
Rv1615	Rv1615	1.02811	-1.01396	1.232	1.2605		0.626664
hypothetical protein	ORF05164	1.02243	-1.05848	1.27368	1.26663		0.626064
Rv2891	Rv2891	1.32685	1.16231	1.01396	-1.00139		0.625433
Rv1404	Rv1404	1.18591	1.32042	1.03886	-1.04464		0.62514
PE_PGRS	Rv0746	-1.0403	1.21335	1.25266	1.07326		0.624745
Rv2484c	Rv2484c	1.04174	-1.02172	1.1704	1.30315		0.623392
arsB	Rv2685	1.24401	1.23371	-1.0196	1.03383		0.622988
Rv0385	Rv0385	-1.01115	1.1321	1.15749	1.21335		0.622948
Rv0488	Rv0488	1.25701	1.14235	1.12896	-1.03886		0.622366
Rv3162c	Rv3162c	1.44894	1.08222	-1.07029	1.02811		0.622248
Rv0126	Rv0126	1.06437	-1.15269	1.36794	1.20916		0.622194
hypothetical protein	ORF02589	1.24833	1.21504	1.09202	-1.07029		0.621275
Rv0958	Rv0958	-1.02314	1.05263	1.36415	1.08749		0.620282
Rv2617c	Rv2617c	-1.05555	1.00975	1.32593	1.19997		0.620024
Rv0007	Rv0007	-1.05263	1.02101	1.27544	1.23542		0.619811
Rv0273c	Rv0273c	1.15749	1.2781	-1.02101	1.06437		0.619737
hisH	Rv1602	1.21083	1.19416	-1.08073	1.15349		0.619439
Rv1924c	Rv1924c	1.06881	-1.00486	1.28432	1.12662		0.618719
PE	Rv1791	1.32593	1.1321	-1.0519	1.06807		0.618547
Rv3518c	Rv3518c	1.21419	1.26313	-1.06881	1.06511		0.618406
PE	Rv0335c	NA	-1.16393	1.61105	1.40639		0.617838
Rv1838c	Rv1838c	1.12117	1.22349	1.13839	-1.01466		0.617096
Rv0791c	Rv0791c	1.55509	1.31312	-1.43296	1.02385		0.614775
echA7	Rv0971c	1.42306	1.09429	-1.19499	1.12975		0.613028
Rv3718c	Rv3718c	1.1235	-1.00486	1.23628	1.09581		0.612681
Rv1225c	Rv1225c	1.14711	-1.02669	1.15669	1.1704		0.611876
Rv3434c	Rv3434c	-1.08298	1.08749	1.26751	1.17283		0.611215
Rv0342	Rv0342	1.17772	1.2861	1.01045	-1.03025		0.611004
Rv1333	Rv1333	-1	1.01326	1.14552	1.28432		0.610773
fadD6	Rv1206	-1.11497	1.01819	1.34164	1.19665		0.610378
Rv1004c	Rv1004c	1.02598	-1.00626	1.25963	1.1591		0.609612
mmpS2	Rv0506	1.30949	1.20832	1.07923	-1.1599		0.609283
hypothetical protein	ORF01691	1.05409	-1.00069	1.09657	1.28432		0.608571
Rv2507	Rv2507	1.26138	1.19334	1.00626	-1.02883		0.608036
Rv1740	Rv1740	1.23542	1.18838	1.00278	-1.00486		0.605429
Rv1322	Rv1322	1.23885	1.13603	1.05555	-1.01748		0.603238
Rv1639c	Rv1639c	1.23971	1.18345	1.00417	-1.01537		0.60299
Rv3535c	Rv3535c	1.08073	-1.08222	1.2008	1.21083		0.602534
phoR	Rv0758	-1.07103	1.04826	1.30495	1.12584		0.602006
Rv0518	Rv0518	-1.07624	1.18181	1.19831	1.10343		0.601829
hypothetical protein	ORF06074	1.1274	1.0629	-1.01115	1.22688		0.601507
hypothetical protein	ORFD0388	1.22603	1.17283	-1.04972	1.04899		0.599536
acn	Rv1475c	1.25353	1.1591	-1.11574	1.09885		0.598936
Rv2840c	Rv2840c	1.04391	-1.01819	1.10496	1.26138		0.598017
mbtH	Rv2377c	-1.01185	1.0519	1.17936	1.17121		0.597654
glgB	Rv1326c	-1.02883	1.05995	1.23542	1.11574		0.595571
aroG	Rv2178c	1.2544	1.23799	1.03025	-1.14076		0.595471
Rv2704	Rv2704	1.06069	-1.00556	1.05629	1.26839		0.594951
lpqP	Rv0671	1.04681	1.07177	-1.03097	1.29146		0.594768
Rv0897c	Rv0897c	-1.12272	1.00975	1.21672	1.27456		0.594578
hypothetical protein	ORF01824	1.27103	1.12662	1.00139	-1.02243		0.594152
Rv0300	Rv0300	-1.00278	1.17446	1.12428	1.07998		0.593985
Rv2326c	Rv2326c	1.19416	1.22603	-1.05555	1.01045		0.593774
purB	Rv0777	1.00347	-1.00626	1.18099	1.18838		0.591647
Rv2258c	Rv2258c	1.0629	1.21419	1.10957	-1.0203		0.591589
Rv0680c	Rv0680c	1.03311	1.31585	1.07923	-1.06363		0.591141
Rv3488	Rv3488	1.17202	-1.05482	1.18263	1.05848		0.589579
Rv2216	Rv2216	-1.2518	1.02811	1.22944	1.35191		0.589417
serB2	Rv3042c	-1.13288	1.03598	1.25527	1.19582		0.588548
Rv2969c	Rv2969c	-1.07624	1.01185	1.22264	1.19582		0.588518
Rv3547	Rv3547	1.17283	1.05995	-1.01396	1.13524		0.588518
fadE28	Rv3544c	-1.05409	1.11111	1.15349	1.13367		0.586043
Rv3568c	Rv3568c	-1.26225	1.06069	1.35566	1.18674		0.585209
bcpB	Rv1608c	1.21588	1.12818	-1.06659	1.05922		0.584173
Rv2305	Rv2305	1.18591	1.2781	1.00835	-1.13761		0.58369
Rv0372c	Rv0372c	1.14155	1.19086	1.05044	-1.04972		0.583285
Rv1457c	Rv1457c	1.02527	-1.06807	1.14552	1.22859		0.582827
Hypothetical protein	ORF08410	1.27015	1.14076	1.03742	-1.11961		0.58218
lppI	Rv2046	1.02669	-1.00208	1.11651	1.18591		0.581759
glnD	Rv2918c	1.06807	1.16554	-1.04972	1.14235		0.581559
Rv0080	Rv0080	-1.04247	1.08147	1.15029	1.13288		0.580546
Rv2054	Rv2054	1.04608	-1.01889	1.08298	1.20999		0.580041
PE	Rv2769c	1.08073	-1.08298	1.21083	1.10343		0.578004
Rv2828c	Rv2828c	-1.06216	1.07549	1.2033	1.08975		0.576598
Rv0198c	Rv0198c	1.1065	1.1487	-1.05775	1.1065		0.575986
hemA	Rv0509	1.00139	-1.02172	1.12662	1.18838		0.573667
Rv1766	Rv1766	-1.00765	1.17446	1.0274	1.09657		0.572695
Rv3676	Rv3676	1.07923	1.18838	-1.00835	1.03025		0.572378
Rv1232c	Rv1232c	-1.06881	1.0629	1.00905	1.2861		0.57231
Rv2018	Rv2018	1.39862	1.32134	NA	-1.00417		0.571929
PPE	Rv3738c	NA	-1.12662	1.457	1.38511		0.57183
Rv0459	Rv0459	-1.04247	1.07773	1.0629	1.18591		0.571019
Rv0448c	Rv0448c	1.21083	1.03526	1.04681	-1.01045		0.570614
PE	Rv0152c	1.16959	-1.04247	NA	1.58337		0.570165
pssA	Rv0436c	-1.02811	1.03168	1.15269	1.12039		0.569161
Rv1579c	Rv1579c	1.10191	-1.07029	1.1607	1.08373		0.569012
pgi	Rv0946c	1.23713	1.04536	-1.06069	1.05409		0.568974
Rv3832c	Rv3832c	NA	1.54007	1.18427	-1.02385		0.566833
adi	Rv2531c	-1.08673	1.0196	1.1607	1.17202		0.566397
Rv2020c	Rv2020c	1.02243	-1.10726	1.15269	1.19665		0.566125
PPE	Rv3125c	1.42603	1.32409	NA	-1.0519		0.566071
Rv3627c	Rv3627c	1.01677	-1.01326	1.07773	1.18263		0.56597
PE	Rv1788	1.17854	1.14631	-1.10191	1.03886		0.565451
Rv1841c	Rv1841c	1.03383	-1.03958	1.06437	1.2008		0.564856
Rv1433	Rv1433	1.12272	-1.21841	1.11111	1.23713		0.563138
Rv0294	Rv0294	1.11265	-1.05702	1.10343	1.09126		0.562582
atsA	Rv0711	1.27103	1.09429	1.0274	-1.1479		0.561206
hypothetical protein	ORF03483	1.07029	1.11265	-1.06363	1.12506		0.561091
dinP	Rv3056	-1.08147	-1.06733	2.13761	2.25324		0.560513
Rv2310	Rv2310	-1.05336	1.0274	1.04681	1.22095		0.560449
Rv3626c	Rv3626c	1.01045	-1.02172	1.02385	1.22859		0.560291
Rv0831c	Rv0831c	1.09581	1.11497	-1.04972	1.07923		0.560072
lppS	Rv2518c	-1.00417	1.06807	1.09051	1.08373		0.559533
mpt83	Rv2873	-1.00556	1.28699	NA	1.39668		0.559369
Rv1598c	Rv1598c	1.27987	1.07475	-1.13682	1.01748		0.558821
Rv2112c	Rv2112c	-1.05555	1.04899	1.14155	1.09885		0.558461
hypothetical protein	ORF06096	1.0519	1.06585	-1.02527	1.13446		0.556734
Rv2309c	Rv2309c	1.18345	1.2008	1.01889	-1.17691		0.55656
Rv2777c	Rv2777c	-1.02314	1.03097	1.10343	1.11419		0.556365
dnaZX	Rv3721c	1.10496	1.06955	-1.05555	1.10267		0.555407
kdpC	Rv1031	1.05775	-1.04899	1.04826	1.1607		0.554432
hypothetical protein	ORF04932	1.05775	-1.08448	1.11497	1.12896		0.554301
fadB4	Rv3141	1.15029	1.11806	-1.07103	1.0196		0.55423
Rv1584c	Rv1584c	1.00765	-1.1487	1.05555	1.30224		0.554188
hypothetical protein	ORF02825	1.04174	-1.06955	1.15589	1.08598		0.553516
Rv3023c	Rv3023c	-1.00347	1.09429	1.03598	1.07998		0.551695
Rv1066	Rv1066	-1.10803	1.03025	1.22434	1.05995		0.551628
fadE14	Rv1346	1.39185	1.35943	NA	-1.09657		0.551568
Rv0141c	Rv0141c	1.232	1.10267	-1.15749	1.02669		0.550967
Rv1101c	Rv1101c	-1.13367	1.05848	1.17528	1.10343		0.550881
Rv0473	Rv0473	1.05922	1.16554	-1.11497	1.09278		0.550643
PE	Rv3650	1.01889	-1.08298	1.16231	1.10191		0.550034
Rv3871	Rv3871	-1.06216	1.08073	1.10957	1.06069		0.547206
Rv1209	Rv1209	1.03598	-1.03598	1.09126	1.09657		0.546959
Rv2410c	Rv2410c	-1.05702	1.03742	1.18591	1.01326		0.544893
opcA	Rv1446c	-1.10114	1.16554	1.04608	1.06807		0.544637
deoC	Rv0478	1.10267	1.05263	-1.01045	1.03311		0.544491
Rv3816c	Rv3816c	1.13918	1.04464	1.02101	-1.0274		0.544357
Rv0870c	Rv0870c	1.12194	1.02172	-1.11342	1.14552		0.54394
Rv3143	Rv3143	NA	1.51257	-1.0324	1.14711		0.542425
Rv0940c	Rv0940c	1.11806	1.01819	-1.11265	1.14552		0.542279
lpqE	Rv3584	1.01466	-1.02598	1.01396	1.16151		0.541038
Rv1217c	Rv1217c	1.10038	1.10573	1.04899	-1.10114		0.538489
Rv0204c	Rv0204c	-1.16151	1.00486	1.10191	1.20748		0.538185
Rv2771c	Rv2771c	-1.02172	1.01045	1.1065	1.04754		0.535691
secG	Rv1440	1.02669	-1.01115	1.03742	1.08749		0.535111
Rv1423	Rv1423	1.01819	-1.07177	1.10114	1.09051		0.534515
adhB	Rv0761c	-1.12584	1.01677	1.13603	1.09429		0.530315
Rv3792	Rv3792	-1.07475	1.01115	1.07848	1.10343		0.529579
Rv3034c	Rv3034c	-1.03886	1.05922	1.06733	1.02954		0.529306
Rv0792c	Rv0792c	1.44794	1.28521	NA	-1.14631		0.528944
purD	Rv0772	1.08073	1.03598	1.11574	-1.11961		0.528209
galE1	Rv0501	1.09657	1.09429	-1.12584	1.04754		0.528141
Rv2957	Rv2957	1.01466	-1.00139	1.01466	1.08373		0.527916
Rv2750	Rv2750	1.06511	-1.22095	1.08673	1.17609		0.526747
Rv0441c	Rv0441c	1.02954	-1.12818	1.10573	1.09657		0.525915
Rv3813c	Rv3813c	1.0403	-1.16878	1.09885	1.1321		0.525619
Rv0678	Rv0678	1.09885	1.19831	1.03742	-1.23371		0.525219
argS	Rv1292	1.20497	1.38032	NA	-1.01326		0.524011
Rv2549c	Rv2549c	1.00626	-1.04391	1.074	1.05775		0.523525
fadE1	Rv0131c	1.03168	1.02527	1.10267	-1.06733		0.523074
Rv1032c	Rv1032c	-1.08975	1.00905	1.00556	1.15509		0.519986
PE	Rv1214c	1.04319	-1.06585	1.01748	1.08448		0.519825
Rv3534c	Rv3534c	1.15749	1.41912	NA	-1.02314		0.517825
lppV	Rv2796c	1.05044	1.04608	1.00208	-1.03025		0.517089
fabG3	Rv2002	1.05555	1.05702	1.02385	-1.06881		0.516903
Rv3571	Rv3571	1.24747	1.3333	NA	-1.03025		0.516837
Rv3880c	Rv3880c	1.07252	1.06511	1.03598	-1.10803		0.516394
Rv2754c	Rv2754c	1.12194	-1.37745	1.04174	1.27633		0.515641
lpqO	Rv0604	1.30315	1.26751	NA	-1.02385		0.515604
cobA	Rv2849c	1.07177	1.00139	-1.03311	1.02172		0.515442
Rv0333	Rv0333	1.00208	-1.18099	1.18181	1.05848		0.515346
Rv3294	Rv3294	1.0203	1.03097	1.03025	-1.0274		0.513531
Rv2298	Rv2298	-1.10573	1.00278	1.03598	1.12039		0.513354
mrp	Rv1229c	1.03168	-1.09354	1.0367	1.07773		0.513145
Rv0474	Rv0474	1.06585	1.08147	-1.1088	1.01326		0.512944
ribF	Rv2786c	1.0403	1.04899	1.06511	-1.11419		0.510051
Rv2229c	Rv2229c	1.07624	1.03383	-1.11034	1.0367		0.509108
Rv1947	Rv1947	-1.00208	1.23114	NA	1.29415		0.507736
narG	Rv1161	1.07252	-1.14076	1.08673	1.00696		0.506361
icd1	Rv3339c	-1.18591	1.02669	1.07029	1.11034		0.505351
Rv0523c	Rv0523c	-1.08975	1.06807	1.03168	1.00139		0.502846
ctaE	Rv2193	1.03097	1.0629	-1.10038	1.01185		0.501335
pabB	Rv1005c	1.03814	-1.08298	1.00556	1.04319		0.500978
PPE	Rv1706c	-1.09657	1.04536	1.02883	1.0196		0.499303
Rv1012	Rv1012	-1.14155	NA	1.41421	1.22349		0.498716
Rv3107c	Rv3107c	1.22519	1.34164	NA	-1.07103		0.498599
aceE	Rv2241	1.04899	1.06363	-1.16231	1.04247		0.498193
fecB2	Rv0265c	-1.13839	1.00417	1.06216	1.05922		0.496788
Hypothetical protein	ORF08412	1.00486	1.00696	1.03168	-1.05922		0.496071
lprG	Rv1411c	1.07103	-1.12896	1.00208	1.02598		0.492532
deaD	Rv1253	1.30586	1.19914	NA	-1.03025		0.491582
Rv0881	Rv0881	-1.21167	1.00347	1.0274	1.14552		0.49118
Rv0324	Rv0324	1.02243	1.05409	1.0203	-1.14235		0.48862
fadD23	Rv3826	1.13603	1.40542	NA	-1.07699		0.488154
serS	Rv3834c	NA	1.30495	1.16878	-1.00975		0.487994
ilvE	Rv2210c	-1.20832	1.02172	1.06733	1.06511		0.486459
Rv1144	Rv1144	1.03526	1.11265	1.01748	-1.24487		0.48013
Rv2438c	Rv2438c	1.20748	1.3463	NA	-1.11497		0.479605
Rv1444c	Rv1444c	1.17691	1.52098	NA	-1.2605		0.479127
qor	Rv1454c	1.05848	1.01396	1.02954	-1.2201		0.470471
PE_PGRS	Rv1803c	-1.03383	1.2466	NA	1.19334		0.468702
gatC	Rv3012c	-1.30949	1.02243	1.13288	1.02883		0.468663
Rv1576c	Rv1576c	-1.00486	1.11188	NA	1.28254		0.463184
Rv0769	Rv0769	1.23029	1.20247	NA	-1.04464		0.462708
nicT	Rv2856	1.25006	1.32225	NA	-1.19748		0.458279
Rv1395	Rv1395	1.18181	1.22944	NA	-1.04536		0.455297
Rv1922	Rv1922	1.264	1.26313	NA	-1.16231		0.454939
PPE	Rv2608	1.10726	NA	1.29325	-1.0367		0.454604
PE	Rv1169c	1.20664	1.23971	NA	-1.09885		0.449166
Rv0364	Rv0364	1.09809	1.34817	NA	-1.10191		0.448118
Rv0358	Rv0358	1.17854	1.30224	-1.14155	NA		0.44641
glgC	Rv1213	1.35566	NA	-1.05629	1.03097		0.443449
Rv2910c	Rv2910c	NA	-1.13997	1.23713	1.2201		0.439087
Rv2915c	Rv2915c	-1.00417	1.23799	NA	1.05995		0.431259
Rv1514c	Rv1514c	1.16635	1.16393	NA	-1.03742		0.430952
Rv2624c	Rv2624c	NA	-1.02243	1.07326	1.24143		0.430753
prfB	Rv3105c	1.10573	1.19086	NA	-1.01115		0.428478
hypothetical protein	ORFD0327	-1.04174	NA	1.0629	1.2544		0.425185
Rv2802c	Rv2802c	1.20664	1.13053	NA	-1.07475		0.420808
Rv3698	Rv3698	1.30044	1.09429	NA	-1.13367		0.420355
Rv2639c	Rv2639c	1.13053	-1.09126	NA	1.21841		0.419226
Rv1366	Rv1366	1.13682	1.22944	NA	-1.11265		0.417869
Rv2003c	Rv2003c	1.09278	NA	1.17854	-1.02385		0.415823
Rv3700c	Rv3700c	1.30044	1.08298	NA	-1.13603		0.415795
Rv3121	Rv3121	1.08975	1.15749	NA	-1.00208		0.415054
Rv3502c	Rv3502c	1.88557	NA	NA	-1.05629		0.414642
mutA	Rv1492	-1.00626	1.00278	NA	1.2466		0.414373
Rv1443c	Rv1443c	-1.01045	1.12662	NA	1.12662		0.414262
Rv1320c	Rv1320c	1.01748	1.41421	NA	-1.18921		0.414162
Rv3789	Rv3789	1.13997	NA	-1.02883	1.13053		0.413892
Rv0850	Rv0850	1.13839	1.22179	NA	-1.1235		0.412229
Rv0740	Rv0740	1.1235	NA	1.16959	-1.06437		0.409572
hypothetical protein	ORF01725	2.02651	2.02933	-1.24574	-1.17202		0.40952
Rv2983	Rv2983	1.23029	1.02243	NA	-1.02456		0.409388
Rv3170	Rv3170	1.16473	1.27721	NA	-1.21757		0.408127
Rv1666c	Rv1666c	1.25353	1.11497	NA	-1.15189		0.405537
aao	Rv1905c	1.11497	1.11188	NA	-1.01607		0.403592
Rv1941	Rv1941	1.10038	1.23371	NA	-1.1235		0.403529
Rv1517	Rv1517	1.1065	1.15189	NA	-1.05044		0.402647
Rv2628	Rv2628	1.11497	1.15189	NA	-1.06142		0.40181
Rv2425c	Rv2425c	1.03886	-1.01607	NA	1.16716		0.396649
transcriptional activator, LysR family, degenerate	ORF01880	1.08073	NA	1.19416	-1.09505		0.393279
Rv0484c	Rv0484c	1.04464	-1.00975	NA	1.14235		0.39241
hypothetical protein	ORFD0324	-1.13288	NA	1.11884	1.18838		0.391445
Rv2263	Rv2263	1.1321	-1.03168	NA	1.06216		0.387525
Rv2695	Rv2695	1.04681	-1.04391	NA	1.15749		0.386796
Rv2282c	Rv2282c	NA	1.21335	1.03742	-1.09126		0.386503
Rv1721c	Rv1721c	1.11729	1.10803	NA	-1.06585		0.386491
Rv1927	Rv1927	1.17365	-1.09657	NA	1.07699		0.384688
Rv3695	Rv3695	1.1065	NA	-1.01326	1.04174		0.378328
ctpD	Rv1469	1.01677	-1.00139	NA	1.11729		0.377558
Rv3740c	Rv3740c	NA	1.13446	-1.06437	1.06069		0.376924
Rv3730c	Rv3730c	1.1607	1.17121	NA	-1.20247		0.376482
Rv2472	Rv2472	-1.05702	1.15749	NA	1.02101		0.373828
Rv1819c	Rv1819c	-1.16635	NA	1.12975	1.13918		0.367527
Rv1218c	Rv1218c	1.66902	1.8163	-1.0196	-1.00486		0.365213
ilvX	Rv3509c	1.04972	-1.03168	NA	1.04536		0.354465
lppP	Rv2330c	1.11961	1.05848	NA	-1.12428		0.351273
mmpL9	Rv2339	1.01326	1.18181	NA	-1.14631		0.349585
fadD16	Rv0852	1.08073	1.08147	NA	-1.12117		0.347011
Rv3764c	Rv3764c	1.78509	1.95206	-1.1065	-1.24401		0.346662
lipO	Rv1426c	1.02954	1.01396	NA	-1.00765		0.345282
Rv0959	Rv0959	1.08073	1.05336	NA	-1.09885		0.345077
Rv3277	Rv3277	-1.21083	NA	1.1704	1.06807		0.342544
Rv0787	Rv0787	1.70409	2.38667	-1.42405	-1.30405		0.340665
Rv0986	Rv0986	1.01819	1.23285	NA	-1.23114		0.339964
glgY	Rv1563c	-1.03958	1.02314	NA	1.03526		0.339608
mutB	Rv1493	1.02527	1.11961	NA	-1.13288		0.337332
Rv3291c	Rv3291c	1.09202	1.02101	NA	-1.10114		0.337297
mmaA1	Rv0645c	1.00069	NA	1.0196	-1.01045		0.336613
Rv1496	Rv1496	-1.06733	1.03311	NA	1.04174		0.335844
PPE	Rv3343c	-1.16312	1.14314	NA	1.0196		0.333205
kgtP	Rv3476c	1.0203	1.11265	NA	-1.13446		0.332833
Hypothetical protein	ORF08420	1.02669	1.06363	NA	-1.09505		0.331757
hypothetical protein	ORF00686	-1.08824	1.01396	NA	1.06585		0.330521
Rv1903	Rv1903	1.08523	1.09429	NA	-1.19665		0.327625
dcd	Rv0321	1.00069	1.02314	NA	-1.04608		0.325915
Rv1515c	Rv1515c	1.03311	1.17854	NA	-1.24143		0.323409
Rv3092c	Rv3092c	1.04174	-1.11729	NA	1.03311		0.31919
Rv2800	Rv2800	-1.08749	1.00208	NA	1.03958		0.318058
lppK	Rv2116	1.04391	1.11651	NA	-1.22603		0.311463
Rv0842	Rv0842	1.00696	1.01045	NA	-1.11265		0.301586
Rv0784	Rv0784	1.08073	-1.28432	NA	1.09885		0.298421
fadE5	Rv0244c	1.05848	1.05336	NA	-1.23371		0.292713
Rv2413c	Rv2413c	-1.10496	-1.00905	1.66324	1.61776		0.291748
PPE	Rv0878c	1.73027	2.29421	-1.44293	-1.48555		0.274001
Rv0550c	Rv0550c	1.33978	1.74231	-1.02314	-1		0.264739
Rv0106	Rv0106	1.52414	NA	NA	-1.00139		0.261379
panB	Rv2225	1.62113	1.47223	-1.02598	-1.02811		0.259816
Rv1318c	Rv1318c	1.53581	NA	NA	-1.02172		0.257045
Rv1834	Rv1834	1.63467	NA	NA	-1.12117		0.256752
Rv1532c	Rv1532c	-1.00278	-1.04826	1.58008	1.49485		0.255973
Rv3177	Rv3177	1.59218	NA	NA	-1.09051		0.250834
Rv0367c	Rv0367c	1.08824	1.06807	NA	-1.42011		0.2454
Rv2776c	Rv2776c	-1.00208	-1.01819	1.48865	1.48555		0.238483
hypothetical protein	ORF00110	1.72548	1.98206	-1.41716	-1.34443		0.236487
PPE	Rv3533c	-1.02527	-1.00975	1.56266	1.41618		0.235953
dppA	Rv3666c	-1.17528	NA	NA	1.63467		0.229697
ppgK	Rv2702	-1.11034	-1.15349	1.55617	1.59438		0.221683
Rv0454	Rv0454	1.54007	NA	NA	-1.1088		0.215637
Rv3770c	Rv3770c	1.49796	1.53262	-1.07773	-1.09809		0.213689
ugpB	Rv2833c	-1.13053	-1.27015	1.76541	1.45902		0.205936
Rv0485	Rv0485	-1.04536	-1.11884	1.6144	1.36037		0.202644
Rv2866	Rv2866	1.46307	1.52309	-1.19997	-1.00347		0.195679
hypothetical protein	ORF05703	1.45196	1.60659	-1.14472	-1.13288		0.195235
murE	Rv2158c	-1.0403	-1.09051	1.45498	1.45498		0.194788
Rv1487	Rv1487	-1	-1.05482	1.41128	1.37936		0.183954
Rv2185c	Rv2185c	1.43396	1.44693	-1.06807	-1.08448		0.182087
Rv3273	Rv3273	-1.1065	-1.1088	1.35191	1.58227		0.179722
hypothetical protein	ORF03128	-1.08673	-1.16635	1.55079	1.39281		0.172628
hypothetical protein	ORFD0173	NA	1.499	NA	-1.15669		0.171156
Rv2863	Rv2863	-1.08975	-1.03958	1.36509	1.41128		0.16176
Rv3815c	Rv3815c	-1.11651	-1.25963	1.57899	1.44293		0.161443
hisD	Rv1599	-1.05409	-1.12428	1.43098	1.38896		0.16039
Rv1971	Rv1971	-1.06511	-1.0367	1.25093	1.48968		0.159699
Rv1356c	Rv1356c	NA	1.48452	NA	-1.16959		0.157468
Rv0049	Rv0049	-1.01255	-1.07177	1.4103	1.28343		0.152349
Rv2288	Rv2288	1.35004	1.38415	-1.01819	-1.11188		0.151031
cysM2	Rv1077	-1.09733	-1.05702	1.47427	1.28254		0.150614
Rv0748	Rv0748	1.31221	1.45095	-1.08975	-1.09885		0.143639
folC	Rv2447c	-1.05848	-1.05482	1.43098	1.23542		0.138272
ribA2	Rv1415	-1.08073	-1.11651	1.41323	1.33422		0.137555
hypothetical protein	ORF03097	-1.03311	-1.13761	1.50629	1.21167		0.136811
Rv1993c	Rv1993c	-1.13131	-1.10267	1.45801	1.31951		0.135883
Rv0653c	Rv0653c	1.25614	1.30224	-1.00347	-1.01748		0.134359
PE_PGRS(wag22)	Rv1759c	-1.29504	-1.61888	1.61105	1.83401		0.132782
mmpS4	Rv0451c	1.34257	1.55725	-1.33053	-1.04102		0.132068
hypothetical protein	ORFD0193	-1.04972	-1.00347	1.25527	1.32317		0.131314
Rv3638	Rv3638	1.42405	1.57462	-1.23542	-1.23885		0.1311
Rv3371	Rv3371	-1.03025	-1.14552	1.44093	1.25788		0.130761
whiB3	Rv3416	1.26488	1.40737	-1.03742	-1.11188		0.130737
hypothetical protein	ORF06113	-1.04391	-1.02669	1.31951	1.26576		0.128666
Rv1637c	Rv1637c	-1.09505	-1.11111	1.54971	1.16716		0.127677
galE2	Rv0536	-1.11497	-1.34817	1.47529	1.49278		0.126234
Rv2651c	Rv2651c	-1.09126	NA	NA	1.33978		0.12426
Rv2212	Rv2212	-1.18838	-1.08147	1.36604	1.39474		0.122732
Rv2556c	Rv2556c	-1.00626	-1.07923	1.26313	1.31312		0.122691
Rv3205c	Rv3205c	-1.02669	-1.03526	1.24229	1.30767		0.122001
Rv1062	Rv1062	-1.07326	-1.06585	1.26138	1.35097		0.118311
guaB2	Rv3411c	-1.04174	-1.10803	1.2466	1.37554		0.118092
Rv2337c	Rv2337c	1.46206	NA	NA	-1.22603		0.118011
Rv3213c	Rv3213c	1.3632	1.22774	-1.06216	-1.06216		0.116655
Rv2206	Rv2206	-1.04899	-1.11729	1.41912	1.20999		0.11571
Rv3725	Rv3725	1.27987	1.28432	-1.07029	-1.03311		0.115196
Rv2731	Rv2731	NA	NA	1.2492	-1.02456		0.11232
Rv0725c	Rv0725c	1.44093	NA	NA	-1.21926		0.110837
Rv0561c	Rv0561c	1.18017	1.29504	-1.00556	-1.03025		0.109851
Rv0879c	Rv0879c	-1.00139	-1.03455	1.18838	1.28343		0.108969
Rv3368c	Rv3368c	-1.13682	-1.05922	1.39862	1.22264		0.106305
Rv1778c	Rv1778c	-1.06216	-1.02669	1.21757	1.29594		0.106165
fabG5	Rv2766c	-1.16231	-1.20164	1.39571	1.38032		0.103019
Rv2137c	Rv2137c	1.39378	1.23371	-1.15749	-1.05922		0.102694
mutT1	Rv2985	-1.0367	-1.1088	1.26751	1.28521		0.101804
Rv1846c	Rv1846c	1.26663	-1.00835	1.15109	-1.00696		0.100604
Rv0894	Rv0894	1.25353	NA	NA	-1.05263		0.100451
Rv2826c	Rv2826c	1.40639	NA	NA	-1.20581		0.100293
echA15	Rv2679	-1.05044	-1.20497	1.34817	1.30677		0.099879
purA	Rv0357c	1.47019	1.21335	-1.10573	-1.18099		0.0992044
Rv2297	Rv2297	1.28343	1.23029	-1.07624	-1.04681		0.0976667
Rv3531c	Rv3531c	-1.00208	NA	NA	1.19665		0.0972837
Rv2650c	Rv2650c	-1.16393	-1.06955	1.30315	1.31677		0.0966101
groES	Rv3418c	1.18756	1.40347	-1.03598	-1.17202		0.0957566
Rv3660c	Rv3660c	-1.1235	-1.06955	1.21841	1.35754		0.0957271
Rv1771	Rv1771	1.37459	1.31768	-1.13524	-1.18427		0.0931887
Rv0008c	Rv0008c	-1.15509	-1.18099	1.32225	1.38127		0.0918627
Rv1785c	Rv1785c	-1.03598	NA	NA	1.21335		0.0886854
nrdH	Rv3053c	1.27633	1.23799	-1.12896	-1.03311		0.0880601
Rv3869	Rv3869	-1.01326	-1.01677	1.29325	1.08824		0.087865
PE_PGRS	Rv2634c	-1.16554	-1.07699	1.33237	1.25788		0.0869331
lipH	Rv1399c	-1.17772	-1.089	1.33053	1.28343		0.0868088
Rv0650	Rv0650	NA	1.17609	NA	-1.00347		0.0863098
PPE	Rv2353c	1.29325	NA	NA	-1.12662		0.0833149
Rv2854	Rv2854	1.232	1.232	-1.03097	-1.10496		0.0820158
Rv2641	Rv2641	-1.01466	-1.12896	1.24143	1.22434		0.0805342
embR	Rv1267c	1.39959	NA	NA	-1.23971		0.0799391
Rv2506	Rv2506	1.1599	NA	NA	-1.00208		0.078909
Rv3412	Rv3412	1.21419	1.33978	-1.17446	-1.06881		0.0776776
Rv3196	Rv3196	-1.03886	-1.03168	1.20164	1.17936		0.0776126
Rv2095c	Rv2095c	-1.02172	-1.11419	1.2008	1.23971		0.0761493
ctaC	Rv2200c	1.27015	1.36983	-1.17772	-1.16393		0.0745837
lipF	Rv3487c	-1.074	-1.0203	1.10191	1.28877		0.0740927
mmpL5	Rv0676c	-1.03742	-1.00835	1.20497	1.13367		0.0732173
Rv2825c	Rv2825c	-1.16393	-1.11188	1.32777	1.232		0.0709894
rubB	Rv3250c	1.07252	-1.03742	-1.01607	1.26225		0.0703196
umaA1	Rv0469	1.30586	1.14472	-1.0403	-1.13053		0.0699383
fdxD	Rv3503c	NA	1.19086	NA	-1.05117		0.069842
Rv2179c	Rv2179c	NA	-1.01889	NA	1.15829		0.0697008
Rv0762c	Rv0762c	NA	NA	1.16151	-1.02243		0.0695401
Rv1199c	Rv1199c	1.12117	1.24315	-1.08598	-1.00069		0.0694101
atpD	Rv1310	1.21251	1.33607	-1.17854	-1.09429		0.0689384
Rv2061c	Rv2061c	1.15669	1.22519	-1.05848	-1.05044		0.0682361
lprB	Rv1274	1.16554	-1.00975	-1.04754	1.15829		0.0666366
Rv3452	Rv3452	1.11497	-1.01045	1.17936	-1.02172		0.0655378
Rv1910c	Rv1910c	1.19499	NA	-1.06511	NA		0.0649415
echA2	Rv0456c	NA	1.24401	NA	-1.11497		0.0645227
Rv2813	Rv2813	1.14711	NA	NA	-1.0203		0.0634012
apt	Rv2584c	-1.17528	-1.3491	1.41912	1.35849		0.0633077
PE_PGRS	Rv3652	NA	NA	-1.01185	1.13761		0.062876
PE_PGRS	Rv3344c	-1.1607	-1.22264	1.34164	1.29235		0.0626627
hypothetical protein	ORF05128	-1.16151	-1.42405	1.58667	1.24057		0.060419
hypothetical protein	ORF03621	NA	-1.00975	NA	1.12975		0.059998
Rv3884c	Rv3884c	-1.0519	1.07773	-1.02172	1.23542		0.0598825
Rv2021c	Rv2021c	1.18345	1.07848	-1.01677	-1.00975		0.0588514
acs	Rv3667	1.09126	-1.01677	-1.0403	1.19914		0.0583322
ctpB	Rv0103c	-1.01326	-1.01748	1.25701	1.00696		0.0583081
Rv0257c	Rv0257c	-1.1065	-1.1065	1.12117	1.32501		0.0582946
PE_PGRS	Rv3508	-1.31951	-1.66671	1.84805	1.36509		0.0567311
Rv2767c	Rv2767c	-1.11034	1.03455	1.31312	-1.01115		0.0565444
conserved hypothetical protein	ORF05520	-1.03958	-1.11806	1.26751	1.11188		0.0554376
regX3	Rv0491	-1.03311	-1.13524	1.29415	1.09429		0.0550207
sigF	Rv3286c	-1.01889	-1.22859	1.24315	1.22434		0.055002
Rv1627c	Rv1627c	-1.06363	-1.02314	1.09505	1.20664		0.0537316
ctpI	Rv0107c	-1.04681	-1.02883	1.17446	1.11497		0.0534478
fadD21	Rv1185c	1.19997	1.33607	-1.19416	-1.13131		0.052642
folK	Rv3606c	-1.19748	-1.19334	1.14155	1.45902		0.0524402
Rv0377	Rv0377	1.2201	-1.0196	1.02172	-1.01819		0.0510094
hypothetical protein	ORF04891	-1.12975	-1.08523	1.23371	1.18427		0.0507505
PE_PGRS family protein	ORFD0355	-1.05629	-1.11884	1.13918	1.23885		0.0507273
Rv0906	Rv0906	-1.20497	-1.02314	1.24487	1.18509		0.0504643
glgZ	Rv1562c	1.10114	NA	NA	-1.00069		0.0502241
Rv3329	Rv3329	NA	NA	-1.02954	1.12896		0.0497122
end	Rv0670	1.20414	1.09962	-1.07103	-1.03455		0.0495438
Rv1118c	Rv1118c	-1.19416	-1.24833	1.34164	1.29415		0.0483235
Rv2067c	Rv2067c	1.11806	-1.03958	-1.01115	1.12584		0.0482922
Rv3844	Rv3844	-1.02954	-1.07326	1.24143	1.05409		0.0481796
glgP	Rv1328	-1.09429	-1.11188	1.24229	1.15589		0.0480005
cysS2	Rv2130c	1.21672	1.05409	-1.02669	-1.05482		0.0473255
echA11	Rv1141c	1.08073	-1.06511	-1.06733	1.23799		0.0465705
ctaD	Rv3043c	1.22603	1.25963	-1.11574	-1.18509		0.0462082
Rv1314c	Rv1314c	1.25963	NA	NA	-1.16959		0.0450212
nadA	Rv1594	-1.21504	-1.13918	1.15509	1.37841		0.0448177
Rv2051c	Rv2051c	1.11034	-1.06585	-1.06733	1.19748		0.0436614
hycE	Rv0087	-1.44995	-1.18017	1.337	1.46713		0.0435032
PE	Rv0916c	-1.232	-1.17365	1.30767	1.26839		0.0426041
hypothetical protein	ORF02824	1.1591	NA	NA	-1.07549		0.0418008
Rv3690	Rv3690	1.18427	1.08673	-1.02385	-1.07998		0.0417958
hypothetical protein	ORF02159	1.16554	1.16554	-1.12975	-1.03455		0.0416969
asd	Rv3708c	-1.06733	-1.0629	1.20414	1.08975		0.0409171
Rv2336	Rv2336	1.13131	1.08749	-1.01115	-1.04464		0.0407538
lepA	Rv2404c	-1.09126	-1.03168	1.21083	1.07103		0.0397292
thrS	Rv2614c	-1.07029	1.19086	1.14235	-1.10496		0.0394875
Rv1413	Rv1413	NA	NA	-1.0403	1.11884		0.0392684
Rv3694c	Rv3694c	-1.07998	-1.12428	1.16716	1.19416		0.0392665
pth	Rv1014c	-1.45095	-1.18838	1.59549	1.2008		0.0392396
Rv0810c	Rv0810c	1.44393	1.36415	-1.31494	-1.33978		0.0383377
Rv0497	Rv0497	1.09505	1.16393	-1.08598	-1.02101		0.0379963
Rv2411c	Rv2411c	-1.14076	-1.13446	1.01889	1.40737		0.0377601
PE_PGRS	Rv0279c	-1.13682	-1.5252	1.29594	1.51677		0.0376725
Rv1149	Rv1149	-1.15029	-1.15509	1.22179	1.23285		0.0373169
echA9	Rv1071c	1.2033	-1.01537	-1.08673	1.04681		0.0370031
Rv1262c	Rv1262c	1.20832	1.20916	-1.12896	-1.14235		0.0365407
mutT3	Rv0413	-1.00696	-1.55509	1.21083	1.49589		0.0361678
Rv0686	Rv0686	1.06069	-1.03814	1.12818	-1.00835		0.0355945
Rv1567c	Rv1567c	-1.05922	-1.14235	1.18099	1.1599		0.0348319
lpqY	Rv1235	-1.02669	-1.00626	1.10267	1.06733		0.0342618
Rv2424c	Rv2424c	-1.08975	-1.09429	1.12506	1.19499		0.034001
acrA1	Rv3391	-1.00626	NA	NA	1.07326		0.0335012
lipE	Rv3775	-1.05922	-1.09126	1.20916	1.07475		0.0333557
Rv1714	Rv1714	1.04536	1.35754	-1.2008	-1.06881		0.0333239
hypothetical protein	ORF03095	-1.24315	-1.03168	1.14314	1.25963		0.0319839
Rv2118c	Rv2118c	-1.1487	-1.13524	1.27015	1.13761		0.0309539
Rv2140c	Rv2140c	1.21083	1.08147	-1.0367	-1.13367		0.0304843
Rv3073c	Rv3073c	-1.01537	NA	NA	1.07549		0.0300641
Rv1453	Rv1453	-1.07177	-1.06216	1.08222	1.17121		0.0298755
Rv1906c	Rv1906c	1.31677	1.35004	-1.35472	-1.19665		0.0288577
lysA	Rv1293	-1.10726	-1.07624	1.23285	1.06363		0.0282451
dapA	Rv2753c	-1.23885	-1.05922	1.23371	1.17446		0.0275255
PE_PGRS family protein	ORF02368	-1.05555	-1.12818	1.1479	1.14552		0.0274211
entC	Rv3215	1.04464	-1.03886	-1.00696	1.11034		0.02729
Rv0258c	Rv0258c	NA	NA	-1.06437	1.11806		0.0268458
Rv0011c	Rv0011c	1.07103	1.1274	-1.09278	-1		0.0264134
citE	Rv2498c	1.26663	1.05775	-1.09581	-1.13131		0.0243147
narJ	Rv1163	-1.18921	-1.18838	1.19334	1.27987		0.0239045
Hypothetical protein	ORF08109	1.05922	-1.01537	-1.08673	1.13682		0.0234836
Rv3272	Rv3272	1.19748	1.21841	-1.2466	-1.07549		0.0234483
Rv2499c	Rv2499c	-1.05263	1.11961	-1.04536	1.06955		0.0227922
Rv1518	Rv1518	1.18017	1.14076	-1.15669	-1.07475		0.0223752
lipM	Rv2284	-1.01466	-1.03455	1.10803	1.02883		0.0219122
Rv2542	Rv2542	-1.05629	-1.06511	1.1065	1.10191		0.0217522
mIHF	Rv1388	-1.02598	-1.00626	1.05995	1.05922		0.0217338
hypothetical protein	ORF06170	-1.03455	1.08298	-1.02172	1.05995		0.021665
hypothetical protein	ORF05340	-1.1599	-1.15109	1.10343	1.29415		0.0216476
Rv2600	Rv2600	-1.13446	-1.05117	1.09733	1.17283		0.0211346
hypothetical protein	ORF04694	1.13288	-1.00278	-1.11188	1.06437		0.0206496
Rv3897c	Rv3897c	1.10343	NA	NA	-1.06216		0.0206373
PE_PGRS	Rv1468c	-1.16716	-1.25006	1.264	1.23456		0.0203363
Rv2226	Rv2226	1.28877	1.48761	-1.30767	-1.38799		0.0201811
nrdB	Rv0233	1.14711	1.13839	-1.18427	-1.02101		0.0200543
gcpE	Rv2868c	-1.02456	-1.11111	1.03742	1.17691		0.0196653
murB	Rv0482	-1.02456	-1.02456	1.09885	1.02883		0.0196418
Rv3613c	Rv3613c	-1.00696	1.01115	-1.01537	1.08147		0.0175763
Rv2387	Rv2387	1.08073	NA	NA	-1.04681		0.0169576
Rv0012	Rv0012	-1.15829	-1.14552	1.21167	1.1591		0.0167395
carB	Rv1384	-1.07549	-1.01889	1.04247	1.11884		0.0167293
qcrA	Rv2195	1.02456	1.07549	-1.00208	-1.0324		0.0163928
Rv0476	Rv0476	1.17936	1.05263	-1.06659	-1.10267		0.0156832
PE_PGRS family protein	ORF01392.2	-1.17936	NA	NA	1.20916		0.0148995
Rv0310c	Rv0310c	-1.01748	1.06659	1.02954	-1.02101		0.0144085
Rv0021c	Rv0021c	-1.01115	1.04174	1.04174	-1.01748		0.0137138
papA2	Rv3820c	-1.21588	-1.06437	1.19334	1.14076		0.0134625
Rv0163	Rv0163	1.23456	1.17202	-1.18921	-1.16554		0.0129591
Rv3685c	Rv3685c	NA	NA	-1.01255	1.03814		0.0127922
valS	Rv2448c	1.19499	1.30495	-1.30858	-1.14235		0.0122555
Rv1362c	Rv1362c	1.08073	1.21419	-1.10267	-1.14631		0.0114847
Rv2094c	Rv2094c	1.11111	-1.03383	1.02598	-1.05775		0.0113763
Rv3337	Rv3337	-1.14314	-1.22519	1.22944	1.18427		0.0113467
Hypothetical protein	ORF08411	1.17283	NA	NA	-1.15029		0.0112715
Rv2829c	Rv2829c	1.07326	1.03168	-1.02314	-1.03958		0.0105566
lprH	Rv1418	-1.06216	1.08373	1.05702	-1.0367		0.0104709
Rv3762c	Rv3762c	1.15109	1.1321	-1.06585	-1.17609		0.0103126
Rv3489	Rv3489	1.18674	1.04391	-1.11729	-1.07326		0.0100253
Rv1944c	Rv1944c	1.15109	-1.12975	-1.02456	1.04247		0.0098128
PPE	Rv3532	-1.05555	-1.06807	1.03814	1.12428		0.00969977
grcC1	Rv0562	-1.13446	-1.1479	1.18921	1.13053		0.00934495
Rv2681	Rv2681	-1.05629	1.08523	1.01255	-1.00417		0.00933275
Rv0615	Rv0615	-1.12272	-1.01677	1.13761	1.03598		0.00852297
hypothetical protein	ORF06111	1.19665	1.03598	-1.10038	-1.09885		0.00834972
Rv1208	Rv1208	-1.17772	-1.05044	1.19416	1.06733		0.0083303
Rv1054	Rv1054	-1.18756	-1.23713	1.14472	1.31221		0.00806082
Rv2674	Rv2674	1.11574	1.11342	-1.04681	-1.15189		0.00761575
Rv2296	Rv2296	1.01326	1.16878	-1.05409	-1.09809		0.00746248
Rv1109c	Rv1109c	1.22859	1.15109	-1.19086	-1.1591		0.00743092
hypothetical protein	ORFD0228	-1.22519	-1.43794	1.36226	1.32777		0.00672533
hypothetical protein	ORFD0025	-1.05336	-1.03958	1.06511	1.05409		0.00656479
conserved hypothetical protein	ORF01756	-1.22944	-1.26225	1.14552	1.37078		0.00615245
cobM	Rv2071c	1.14155	1.03097	-1.02811	-1.12039		0.006005
Rv1321	Rv1321	-1.06363	-1.09733	1.06807	1.11574		0.00571003
Rv2779c	Rv2779c	1.08073	1.03025	-1.04464	-1.04464		0.00542696
Rv1509	Rv1509	NA	NA	-1.06142	1.07177		0.00517513
secF	Rv2586c	1.05922	1.07549	-1.08147	-1.03311		0.00503089
Rv0914c	Rv0914c	1.10343	-1.09733	1.1274	-1.11342		0.00502015
Rv2432c	Rv2432c	1.20999	1.19168	-1.25006	-1.13367		0.00448624
Rv1828	Rv1828	1.10803	1.20414	-1.11265	-1.18345		0.00401715
Rv3194c	Rv3194c	-1.12117	-1.21083	1.17609	1.17121		0.00382557
Rv3755c	Rv3755c	1.15029	1.19086	-1.20497	-1.1235		0.00316913
hypothetical protein	ORF05856	-1.12194	-1.35754	1.30224	1.18921		0.00299071
Rv2646	Rv2646	-1.08373	-1.04319	1.02883	1.10957		0.0028704
Rv3360	Rv3360	NA	-1.19168	NA	1.19665		0.00248319
Rv3430c	Rv3430c	NA	NA	-1.05263	1.05702		0.00219344
Rv1047	Rv1047	1.0196	-1.16635	-1.00835	1.16231		0.00180249
Rv1019	Rv1019	-1.07998	-1.00556	1.0196	1.06881		0.000716633
pknG	Rv0410c	1.07252	-1.05117	-1.02314	1.00208		7.19608e-05
fdxB	Rv3554	1.03598	1.1321	-1.06881	-1.09962		-8.51187e-05
fadD27	Rv0275c	1.0367	-1.04608	-1.13761	1.14472		-0.000566227
Rv2093c	Rv2093c	-1.03025	-1.07103	1.00765	1.089		-0.0011585
Rv2307c	Rv2307c	-1.10038	1.14235	1.03025	-1.07699		-0.0011912
ligA	Rv3014c	-1.04899	1.02172	1.04826	-1.02598		-0.00124623
Rv2268c	Rv2268c	1.05555	1.04536	-1.08147	-1.02669		-0.00181262
rplK	Rv0640	-1.03886	1.00626	-1.00139	1.02598		-0.0020026
oppD	Rv1281c	1.08673	1.12194	-1.07252	-1.14472		-0.00214061
Rv2001	Rv2001	1.08073	NA	NA	-1.08523		-0.00225198
lpqS	Rv0847	-1.14155	-1.17772	1.18181	1.12428		-0.00329676
lipB	Rv2217	-1.21757	-1.44193	1.3765	1.26927		-0.0034321
Rv0051	Rv0051	-1.05044	1.0324	1.03455	-1.03025		-0.0034381
excisionase, putative	ORF05040	-1.34723	-1.11111	1.2605	1.18345		-0.00359697
Rv3480c	Rv3480c	-1.00347	1.05117	1.04972	-1.11265		-0.00380807
hypothetical protein	ORF05389	-1.33607	-1.41323	1.50316	1.22944		-0.00417684
Rv3120	Rv3120	-1.16393	-1.074	1.08298	1.13761		-0.00433768
Rv2657c	Rv2657c	-1.20664	-1.22434	1.11961	1.29325		-0.00452962
Rv2759c	Rv2759c	-1.04681	-1.25788	1.18674	1.09962		-0.00458558
Rv2219	Rv2219	-1.02385	-1.11034	1.03455	1.08073		-0.00472819
PPE family protein	ORF01061	1.16151	NA	NA	-1.17121		-0.00485072
Rv1224	Rv1224	1.0367	1.28254	-1.29864	-1.04174		-0.00528608
Rv3237c	Rv3237c	-1.22095	-1.17446	1.19416	1.17936		-0.00547218
cmaA2	Rv0503c	1.16554	1.09126	-1.232	-1.04754		-0.00568228
PE	Rv1088	-1.16959	1.15749	NA	NA		-0.00604872
Rv2529	Rv2529	1.04391	-1.10803	1.0629	-1.02456		-0.00644539
Rv3405c	Rv3405c	1.0403	NA	NA	-1.05336		-0.00653038
Rv1233c	Rv1233c	-1.03455	-1.12194	1.10573	1.02456		-0.0065509
atpF	Rv1306	-1.0629	-1.12975	1.00696	1.15669		-0.00724979
Rv1256c	Rv1256c	-1.08073	1.01185	1.07475	-1.0367		-0.00770603
Rv2134c	Rv2134c	-1.15269	-1.2008	1.13603	1.18591		-0.0078865
lipN	Rv2970c	-1.08673	-1.1042	1.10573	1.05336		-0.00796051
Rv2264c	Rv2264c	-1.18509	1.09429	-1.00905	1.06659		-0.00831623
Rv2690c	Rv2690c	NA	-1.3463	NA	1.32961		-0.00834648
Rv3577	Rv3577	-1.13288	1.01677	-1.02101	1.10343		-0.0084219
PE	Rv2099c	-1.20999	-1.00069	1.07475	1.10038		-0.00888992
Rv0268c	Rv0268c	-1.04391	1.09962	1.05629	-1.1479		-0.00897814
cobI	Rv2066	-1.04608	-1.1274	1.02598	1.1065		-0.0102525
Rv3765c	Rv3765c	1.13367	1.12662	-1.2605	-1.04247		-0.0106701
hemL	Rv0524	-1.09885	1.04972	1.05263	-1.04681		-0.0108292
otsA	Rv3490	-1.24833	-1.16231	1.15829	1.20748		-0.0112178
Rv2569c	Rv2569c	-1.14631	1.0519	1.06511	-1.01607		-0.0113431
Rv0455c	Rv0455c	1.18181	1.01396	-1	-1.24143		-0.0114141
fadE30	Rv3560c	-1.12662	-1.12039	1.07699	1.12428		-0.0114358
Rv1042c	Rv1042c	-1.24229	-1.17528	1.12662	1.24487		-0.0115178
Rv2306c	Rv2306c	-1.11651	-1.11497	1.13288	1.05044		-0.0120377
cobS	Rv2208	-1.32961	-1.40444	1.31859	1.3632		-0.0130639
aroA	Rv3227	-1.15189	-1.1042	1.04536	1.15429		-0.0141102
Rv3732	Rv3732	-1.00139	1.02243	-1.12506	1.04608		-0.0144831
Rv2073c	Rv2073c	1.09885	1.2201	-1.09429	-1.28343		-0.0146912
hypothetical protein	ORF00363	1.14552	-1.18591	1.02811	-1.04681		-0.0147733
Rv2599	Rv2599	-1.337	NA	NA	1.30677		-0.0151176
kefB	Rv3236c	1.14393	NA	NA	-1.17446		-0.0152655
atpB	Rv1304	1.17609	1.23971	-1.31768	-1.1607		-0.0156462
Rv3348	Rv3348	-1.19334	-1.11884	1.10038	1.14552		-0.0165691
Rv1672c	Rv1672c	1.15269	NA	NA	-1.18674		-0.0170252
PPE	Rv0442c	-1.23628	-1.05409	1.07699	1.14155		-0.0179564
Rv0386	Rv0386	-1.15829	-1.03598	1.10114	1.02101		-0.0180305
Rv0569	Rv0569	1.07699	1.09962	-1.09581	-1.15429		-0.0183737
Rv1647	Rv1647	1.06733	NA	NA	-1.1042		-0.0184368
Rv0863	Rv0863	1.40932	1.25701	-1.40153	-1.33886		-0.0185121
Hypothetical protein	ORF08434	-1.09657	1.07624	-1.08222	1.02669		-0.0189666
Rv2405	Rv2405	1.2861	1.17528	-1.32777	-1.20999		-0.0190964
lppM	Rv2171	-1.01889	1.00975	1.02385	-1.09126		-0.0191392
ppdK	Rv1127c	1.02527	-1.12896	-1.04681	1.07326		-0.0193118
PE_PGRS	Rv2741	-1.46612	NA	NA	1.42701		-0.0195511
Rv1964	Rv1964	-1.12896	1.04754	-1.08824	1.089		-0.0201684
groEL2	Rv0440	-1.14155	-1.15429	1.13131	1.08373		-0.0201999
thrC	Rv1295	-1.18427	-1.29684	1.28076	1.11884		-0.0203786
PE	Rv0151c	1.00347	NA	NA	-1.04464		-0.020582
Rv3433c	Rv3433c	-1.08448	-1.26576	1.06216	1.2033		-0.0211929
nusG	Rv0639	1.00208	1.04102	-1.10038	-1.03311		-0.0225974
Rv0926c	Rv0926c	1.0403	NA	NA	-1.08598		-0.0228408
atpC	Rv1311	-1.15509	-1.05995	1.04536	1.07773		-0.0229863
Rv1565c	Rv1565c	-1.11188	-1.15109	1.0403	1.13053		-0.0230345
Rv2877c	Rv2877c	-1.1065	NA	NA	1.05922		-0.0236395
mrr	Rv2528c	-1.28521	-1.23713	1.22349	1.20247		-0.0240954
PE_PGRS	Rv0124	-1.29415	-1.02527	1.0629	1.1591		-0.0243553
cwlM	Rv3915	-1.05995	-1.29146	1.17365	1.07773		-0.0250072
Rv0744c	Rv0744c	1.0196	1.09429	-1.03742	-1.17691		-0.0251088
Rv2251	Rv2251	1.07103	1.11961	-1.16393	-1.1274		-0.0251708
secD	Rv2587c	-1.23114	-1.15269	1.18181	1.09809		-0.0259816
mmpL10	Rv1183	-1.07177	1.09962	1.00208	-1.13603		-0.0265262
gmk	Rv1389	1.06733	-1.15509	-1.13603	1.11497		-0.0272059
dxs	Rv2682c	-1.09202	1.02527	1.07923	-1.12194		-0.0273671
Rv3860	Rv3860	1.07177	1.00278	-1.12896	-1.05555		-0.0274921
Rv1099c	Rv1099c	-1	1.04972	-1.1704	1.00905		-0.0279076
sugB	Rv1237	1.18921	1.18263	-1.37364	-1.11034		-0.0280342
Rv3338	Rv3338	-1.20999	-1.09429	1.12272	1.06807		-0.0283752
Rv3741c	Rv3741c	NA	NA	-1.12662	1.06881		-0.0289066
cysA3	Rv3117	-1.0274	1.01466	-1.11806	1.01396		-0.0292103
Rv1043c	Rv1043c	-1.15429	-1.00139	1.01607	1.02243		-0.0292935
lspA	Rv1539	-1.42208	-1.39281	1.32685	1.36983		-0.0295527
PPE	Rv1705c	1.09505	NA	NA	-1.15429		-0.0296165
hypothetical protein	ORFD0385	-1.24143	-1.55079	1.45095	1.22179		-0.0298671
fdhD	Rv2899c	NA	NA	-1.21504	1.15429		-0.0303757
Rv1271c	Rv1271c	1.02172	1.10267	-1.17528	-1.07475		-0.0314091
Rv1752	Rv1752	-1.18838	-1.0519	1.00208	1.1088		-0.0323507
accA2	Rv0973c	1.16554	1.04826	-1.21419	-1.12975		-0.0325346
phoS2	Rv0928	-1.12662	1.06069	NA	NA		-0.0329657
Rv2135c	Rv2135c	1.04174	1.02598	-1.08673	-1.11342		-0.0331087
Rv1197	Rv1197	1.09733	1.25963	-1.32225	-1.16716		-0.0331127
Rv1994c	Rv1994c	-1.01537	-1.21083	1.02669	1.06585		-0.0334157
Rv2117	Rv2117	-1.04247	1.0196	-1.11497	1.00417		-0.0334167
cmaA1	Rv3392c	1.02811	1.07029	-1.20247	-1.03025		-0.0335802
Rv2346c	Rv2346c	1.14314	1.22603	-1.34723	-1.15749		-0.0338876
Rv2426c	Rv2426c	1.04681	-1.07998	1.05409	-1.15829		-0.0343419
Rv1422	Rv1422	-1.28076	-1.232	1.28076	1.09202		-0.0349944
atpH	Rv1307	1.08448	1.14711	-1.264	-1.1088		-0.0353048
PE_PGRS	Rv2162c	-1.28699	-1.19086	1.26576	1.06807		-0.036006
Rv2696c	Rv2696c	-1.02456	-1.16878	1.04536	1.00139		-0.0366467
Rv0223c	Rv0223c	1.05995	1.03168	-1.11806	-1.12117		-0.036898
Rv2568c	Rv2568c	NA	NA	-1.13761	1.0629		-0.0373548
Rv0858c	Rv0858c	1.15509	-1.04464	-1.28254	1.0196		-0.0381222
Rv1580c	Rv1580c	1.02456	-1.17772	-1.02811	1.02385		-0.0393582
gabD1	Rv1731	-1.17121	-1.13997	1.08523	1.06659		-0.0398421
Rv2698	Rv2698	-1.18921	-1.48452	1.18674	1.32501		-0.0404967
Rv1120c	Rv1120c	1.20581	NA	-1.28699	NA		-0.0405907
PE_PGRS	Rv1450c	-1.32225	-1.19334	1.16231	1.18838		-0.0412233
Rv3898c	Rv3898c	-1.15749	-1.38127	1.18263	1.19086		-0.0413192
pepQ	Rv2535c	-1.14155	-1.10803	1.01326	1.06955		-0.0416958
Rv1276c	Rv1276c	1.05775	NA	NA	-1.14155		-0.0419019
Rv3896c	Rv3896c	-1.2033	-1.32317	1.20832	1.15029		-0.0419662
PE family protein	ORFD0295	1.06881	NA	NA	-1.15509		-0.0431399
Rv1192	Rv1192	-1.22179	-1.30134	1.09733	1.2518		-0.0435016
Rv2475c	Rv2475c	1.00139	-1.03383	-1.17936	1.03742		-0.043595
Rv3207c	Rv3207c	-1.14155	-1.13446	1.05263	1.04319		-0.0450476
PPE	Rv3144c	-1.16312	-1.18263	1.04464	1.11884		-0.0455695
Rv2749	Rv2749	-1.15269	-1.31494	1.17283	1.11111		-0.0459214
Rv1546	Rv1546	-1.23799	-1.33886	1.25614	1.13682		-0.0459715
Rv2347c	Rv2347c	1.04754	1.17854	-1.24747	-1.16635		-0.0469349
sseC	Rv3118	-1.14314	-1.08222	1.0324	1.00486		-0.0470252
fadE10	Rv0873	1.13918	1.10726	-1.2605	-1.17691		-0.0477405
Rv1965	Rv1965	NA	-1.1599	NA	1.06437		-0.0477647
hypothetical protein	ORF05779	NA	-1.10573	NA	1.00835		-0.0486891
Rv1117	Rv1117	1.06069	1.05044	-1.13367	-1.17283		-0.048843
emrE	Rv3065	-1.40834	-1.46612	1.44293	1.23285		-0.04967
Rv0689c	Rv0689c	-1.11806	-1.20497	1.0274	1.09505		-0.0501451
Rv1561	Rv1561	-1.35191	-1.29146	1.22179	1.22095		-0.0501571
atpG	Rv1309	1.089	1.06069	-1.23628	-1.11574		-0.0505825
Rv3906c	Rv3906c	1.22095	NA	NA	-1.32225		-0.050654
Rv2809	Rv2809	-1.17772	-1.16393	1.03958	1.09809		-0.0509943
Rv1676	Rv1676	-1.27987	1.02385	-1.00975	1.06142		-0.0510884
Rv2573	Rv2573	-1.23713	-1.04391	1.01115	1.06216		-0.0519333
Rv0276	Rv0276	1.09126	1.04826	-1.07699	-1.27191		-0.0523433
Rv2493	Rv2493	-1.27633	-1.27015	1.11034	1.22603		-0.0525265
Rv2464c	Rv2464c	-1.32593	-1.20916	1.11188	1.21167		-0.0528824
ilvG	Rv1820	-1.47529	-1.11651	1.2008	1.17936		-0.0529111
Rv0045c	Rv0045c	1.19086	1.08373	-1.24057	-1.24574		-0.0529305
mesJ	Rv3625c	-1.09733	-1.28788	1.09202	1.08073		-0.0531169
dapF	Rv2726c	-1.13761	-1.18099	1.00347	1.09733		-0.0544486
Rv2728c	Rv2728c	-1.33886	-1.24057	1.18591	1.17528		-0.0545579
Rv1914c	Rv1914c	NA	NA	1.08749	-1.19665		-0.0545803
ilvB	Rv3003c	-1.47939	-1.44995	1.3632	1.33053		-0.0589007
leuB	Rv2995c	1.13839	1.10803	-1.17446	-1.31221		-0.0600617
Rv3788	Rv3788	1.05922	1.22603	-1.24401	-1.28254		-0.0603238
folP	Rv3608c	-1.06437	-1.27191	1.03168	1.06069		-0.0609781
pknB	Rv0014c	1.04391	1.06069	-1.30044	-1.05263		-0.0621179
Rv0520	Rv0520	1.10803	-1.23371	NA	NA		-0.0628374
lpqW	Rv1166	-1.22349	1.04536	-1.14711	1.07326		-0.0629937
Rv2295	Rv2295	1.03598	-1.00835	-1.29594	1.01466		-0.063412
Rv1337	Rv1337	-1.30224	-1.17283	1.11265	1.10726		-0.0637911
kdpE	Rv1027c	-1.15269	-1.22179	1.00417	1.11265		-0.0644154
fadE23	Rv3140	-1.25353	-1.0519	1.00139	1.04536		-0.0646719
rbsK	Rv2436	-1.16635	-1.24574	1.1042	1.04319		-0.0661748
Rv0892	Rv0892	1.04826	1.04174	-1.03886	-1.31585		-0.0661769
PE	Rv3539	-1.18921	NA	NA	1.05629		-0.0664607
Rv2665	Rv2665	-1.22434	-1.11265	1.04826	1.0196		-0.0672816
clpX	Rv2457c	1.12818	1.06142	-1.33237	-1.12662		-0.0673472
[truncated: 1,775 more rows]
