# Supplementary material for: Combining Metabolite-Based Pharmacophores with Bayesian Machine Learning Models for Mycobacterium tuberculosis Drug Discovery
Source: PLoS One. 2015 Oct 30;10(10):e0141076. doi: 10.1371/journal.pone.0141076 (PMC4627656; doi:10.1371/journal.pone.0141076)
Supplement: S4 Table — (SDF) [file pone.0141076.s010.sdf]

Molecule
  SciTegic05221515303D

 18 19  0  0  0  0            999 V2000
    7.2207   11.8803   -0.0003 C   0  0  0  0  0  0  0  0  0  1  0  0
    5.8773   11.3744   -0.0003 O   0  0  0  0  0  0  0  0  0  2  0  0
    5.8518    9.9667    0.0000 C   0  0  0  0  0  0  0  0  0  3  0  0
    6.9805    9.2538    0.0002 C   0  0  0  0  0  0  0  0  0  4  0  0
    6.9239    7.7860    0.0004 C   0  0  0  0  0  0  0  0  0  5  0  0
    5.7457    7.1628    0.0005 C   0  0  0  0  0  0  0  0  0  6  0  0
    4.5089    7.9468    0.0003 C   0  0  0  0  0  0  0  0  0  7  0  0
    3.1707    7.2687    0.0003 C   0  0  0  0  0  0  0  0  0  8  0  0
    3.3006    5.8387    0.0001 N   0  0  0  0  0  0  0  0  0  9  0  0
    2.1893    5.1073    0.0004 C   0  0  0  0  0  0  0  0  0 10  0  0
    1.0900    5.6726    0.0009 O   0  0  0  0  0  0  0  0  0 11  0  0
    2.2438    3.6481    0.0002 C   0  0  0  0  0  0  0  0  0 12  0  0
    3.3599    2.9230   -0.0003 C   0  0  0  0  0  0  0  0  0 13  0  0
    2.9231    1.5288   -0.0004 C   0  0  0  0  0  0  0  0  0 14  0  0
    1.5923    1.5649    0.0000 C   0  0  0  0  0  0  0  0  0 15  0  0
    0.4664    0.0323    0.0001 Br  0  0  0  0  0  0  0  0  0 16  0  0
    1.1439    2.8466    0.0004 O   0  0  0  0  0  0  0  0  0 17  0  0
    4.5628    9.2772    0.0001 C   0  0  0  0  0  0  0  0  0 18  0  0
  1  2  1  0
  2  3  1  0
  3  4  2  0
  4  5  1  0
  5  6  2  0
  6  7  1  0
  7  8  1  0
  8  9  1  0
  9 10  1  0
 10 11  2  0
 10 12  1  0
 12 13  2  0
 13 14  1  0
 14 15  2  0
 15 16  1  0
 15 17  1  0
 12 17  1  0
  7 18  2  0
  3 18  1  0
M  END
> <Name>
Molecule

> <CDDNumber>
CDD-344036

> <Essentiality1>
Not Essential

> <TargetGene1>
glf (Rv3809c)

> <TargetGene1Link>
http://genome.tbdb.org/annotation/genome/tbdb/GeneDetails.html?sp=S7000000635246258

> <Essentiality1LinkPubMed1>
http://www.ncbi.nlm.nih.gov/pubmed?term=12657046

> <Gene1LinkPubMed1>
http://www.ncbi.nlm.nih.gov/pubmed?term=15456272

> <Pathway1Case1>
O-antigen biosynthesis (E. coli)

> <Pathway1Link1>
http://tbcyc.tbdb.org/MTH37RVV/NEW-IMAGE?type=PATHWAY&object=OANTIGEN-PWY

> <TargetGene1Predicted>
false

> <DistanceToCenter(1)>
0.190476

> <Cluster(1)>
1

> <DistanceToCenter(2)>
0.19047619047619

> <Cluster(2)>
1

$$$$

  SciTegic05221515302D

 17 18  0  0  0  0            999 V2000
    2.6636    9.4762    0.0000 C   0  0
    2.6636    7.9762    0.0000 O   0  0
    3.9626    7.2262    0.0000 C   0  0
    5.2617    7.9762    0.0000 C   0  0
    6.5607    7.2262    0.0000 C   0  0
    6.5607    5.7263    0.0000 C   0  0
    5.2617    4.9763    0.0000 C   0  0
    5.2617    3.4764    0.0000 N   0  0
    3.9626    2.7264    0.0000 C   0  0
    2.6636    3.4764    0.0000 O   0  0
    3.9626    1.2264    0.0000 C   0  0
    5.1762    0.3448    0.0000 C   0  0
    4.7126   -1.0819    0.0000 C   0  0
    3.2127   -1.0819    0.0000 C   0  0
    2.3311   -2.2953    0.0000 Br  0  0
    2.7492    0.3448    0.0000 O   0  0
    3.9626    5.7263    0.0000 C   0  0
  1  2  1  0
  2  3  1  0
  3  4  2  0
  4  5  1  0
  5  6  2  0
  6  7  1  0
  7  8  1  0
  8  9  1  0
  9 10  2  0
  9 11  1  0
 11 12  2  0
 12 13  1  0
 13 14  2  0
 14 15  1  0
 14 16  1  0
 11 16  1  0
  7 17  2  0
  3 17  1  0
M  END
> <CDDNumber>
CDD-344059

> <Essentiality1>
Not Essential

> <TargetGene1>
glf (Rv3809c)

> <TargetGene1Link>
http://genome.tbdb.org/annotation/genome/tbdb/GeneDetails.html?sp=S7000000635246258

> <Essentiality1LinkPubMed1>
http://www.ncbi.nlm.nih.gov/pubmed?term=12657046

> <Gene1LinkPubMed1>
http://www.ncbi.nlm.nih.gov/pubmed?term=15456272

> <Pathway1Case1>
O-antigen biosynthesis (E. coli)

> <Pathway1Link1>
http://tbcyc.tbdb.org/MTH37RVV/NEW-IMAGE?type=PATHWAY&object=OANTIGEN-PWY

> <TargetGene1Predicted>
false

> <DistanceToCenter(1)>
0

> <Cluster(1)>
1

> <DistanceToCenter(2)>
0

> <Cluster(2)>
1

$$$$

  SciTegic05221515302D

 21 22  0  0  0  0            999 V2000
    3.9490   -2.3000    0.0000 C   0  0
    2.6500   -3.0500    0.0000 C   0  0
    2.6500   -4.5500    0.0000 C   0  0
    3.9490   -5.3000    0.0000 C   0  0
    5.2481   -4.5500    0.0000 C   0  0
    5.2481   -3.0500    0.0000 C   0  0
    1.3510   -2.3000    0.0000 O   0  0
    0.0519   -3.0500    0.0000 C   0  0
    6.5471   -5.3000    0.0000 O   0  0
    7.8462   -4.5500    0.0000 C   0  0
    7.8462   -3.0500    0.0000 C   0  0
    9.1452   -5.3000    0.0000 C   0  0
    9.1452   -6.8000    0.0000 O   0  0
   10.4443   -4.5500    0.0000 N   0  0
   11.7433   -5.3000    0.0000 C   0  0
   11.7433   -6.8000    0.0000 C   0  0
   13.0423   -4.5501    0.0000 C   0  0
   13.0423   -7.5500    0.0000 C   0  0
   14.3413   -6.8000    0.0000 C   0  0
   14.3413   -5.3001    0.0000 C   0  0
   15.6404   -7.5500    0.0000 I   0  0
  2  3  1  0
  2  1  2  0
  3  4  2  0
  4  5  1  0
  5  6  2  0
  6  1  1  0
  2  7  1  0
  7  8  1  0
  5  9  1  0
  9 10  1  0
 10 11  1  0
 10 12  1  0
 12 13  2  0
 12 14  1  0
 14 15  1  0
 15 16  1  0
 15 17  2  0
 16 18  2  0
 18 19  1  0
 19 20  2  0
 20 17  1  0
 19 21  1  0
M  END
> <Essentiality1>
In Vitro Essential

> <TargetGene1>
guab2 (Rv3411)

> <TargetGene1Link>
http://genome.tbdb.org/annotation/genome/tbdb/GeneDetails.html?sp=S7000000635249864

> <Pathway1Case1>
guanosine nucleotides de novo biosynthesis

> <Pathway1Link1>
http://tbcyc.tbdb.org/MTH37RVV/NEW-IMAGE?type=PATHWAY&object=PWY-6125&detail-level=2

> <DistanceToCenter(1)>
0.225

> <Cluster(1)>
1

> <DistanceToCenter(2)>
0.225

> <Cluster(2)>
1

$$$$

  SciTegic05221515302D

 23 25  0  0  0  0            999 V2000
    1.5272    6.1248    0.0000 C   0  0
    1.5272    4.6248    0.0000 O   0  0
    2.8262    3.8748    0.0000 C   0  0
    4.1253    4.6248    0.0000 C   0  0
    5.4242    3.8748    0.0000 C   0  0
    5.4242    2.3748    0.0000 C   0  0
    4.1253    1.6248    0.0000 C   0  0
    4.1253    0.1248    0.0000 N   0  0
    2.8262   -0.6252    0.0000 C   0  0
    1.5272    0.1248    0.0000 O   0  0
    2.8262   -2.1252    0.0000 C   0  0
    4.0397   -3.0068    0.0000 C   0  0
    3.5762   -4.4335    0.0000 C   0  0
    2.0762   -4.4335    0.0000 C   0  0
    1.1946   -5.6470    0.0000 S   0  0
   -0.2972   -5.4903    0.0000 C   0  0
   -1.1788   -6.7037    0.0000 C   0  0
   -2.6707   -6.5470    0.0000 C   0  0
   -3.2808   -5.1766    0.0000 C   0  0
   -2.3990   -3.9630    0.0000 C   0  0
   -0.9074   -4.1199    0.0000 C   0  0
    1.6128   -3.0068    0.0000 O   0  0
    2.8262    2.3748    0.0000 C   0  0
  1  2  1  0
  2  3  1  0
  3  4  2  0
  4  5  1  0
  5  6  2  0
  6  7  1  0
  7  8  1  0
  8  9  1  0
  9 10  2  0
  9 11  1  0
 11 12  2  0
 12 13  1  0
 13 14  2  0
 14 15  1  0
 15 16  1  0
 16 17  2  0
 17 18  1  0
 18 19  2  0
 19 20  1  0
 20 21  2  0
 16 21  1  0
 14 22  1  0
 11 22  1  0
  7 23  2  0
  3 23  1  0
M  END
> <CDDNumber>
CDD-344101

> <Essentiality1>
Not Essential

> <TargetGene1>
glf (Rv3809c)

> <TargetGene1Link>
http://genome.tbdb.org/annotation/genome/tbdb/GeneDetails.html?sp=S7000000635246258

> <Essentiality1LinkPubMed1>
http://www.ncbi.nlm.nih.gov/pubmed?term=12657046

> <Gene1LinkPubMed1>
http://www.ncbi.nlm.nih.gov/pubmed?term=15456272

> <Pathway1Case1>
O-antigen biosynthesis (E. coli)

> <Pathway1Link1>
http://tbcyc.tbdb.org/MTH37RVV/NEW-IMAGE?type=PATHWAY&object=OANTIGEN-PWY

> <TargetGene1Predicted>
false

> <DistanceToCenter(1)>
0.232558139534884

> <Cluster(1)>
1

> <DistanceToCenter(2)>
0.232558139534884

> <Cluster(2)>
1

$$$$

  SciTegic05221515302D

 12 12  0  0  0  0            999 V2000
    3.0768    2.1378    0.0000 C   0  0
    1.6095    2.4496    0.0000 C   0  0
    1.1461    3.8762    0.0000 C   0  0
    0.6059    1.3349    0.0000 C   0  0
   -0.3979    2.4496    0.0000 C   0  0
    1.8193    0.4533    0.0000 S   0  0
    1.3559   -0.9734    0.0000 C   0  0
    2.2375   -2.1869    0.0000 O   0  0
   -0.1441   -0.9734    0.0000 C   0  0
   -1.0259   -2.1869    0.0000 C   0  0
   -0.6077    0.4533    0.0000 C   0  0
   -2.0343    0.9167    0.0000 O   0  0
  1  2  1  0
  2  3  1  0
  2  4  1  0
  4  5  1  0
  4  6  1  0
  6  7  1  0
  7  8  2  0
  7  9  1  0
  9 10  1  0
  9 11  2  0
  4 11  1  0
 11 12  1  0
M  END
> <CDDNumber>
CDD-341013

> <Essentiality1>
In Vitro Essential (0.04)

> <TargetGene1>
kasA (Rv2245)

> <TargetGene1Link>
http://genome.tbdb.org/annotation/genome/tbdb/GeneDetails.html?sp=S7000000635247470

> <Essentiality1LinkPubMed1>
http://www.ncbi.nlm.nih.gov/pubmed?term=12657046

> <Gene1LinkPubMed1>
http://www.ncbi.nlm.nih.gov/pubmed?term=16392800

> <Pathway1Case1>
Mycolate biosynthesis

> <Pathway1Link1>
http://tbcyc.tbdb.org/MTH37RVV/NEW-IMAGE?type=PATHWAY&object=PWYG-321&detail-level=2

> <TargetGene1Predicted>
false

> <DistanceToCenter(1)>
0.212121212121212

> <Cluster(1)>
3

> <DistanceToCenter(2)>
0.212121212121212

> <Cluster(2)>
5

$$$$

  SciTegic05221515302D

 26 28  0  0  0  0            999 V2000
    9.8417    5.8288    0.0000 C   0  0
    8.8380    4.7140    0.0000 C   0  0
    9.3015    3.2875    0.0000 O   0  0
    7.3707    5.0258    0.0000 N   0  0
    6.3671    3.9111    0.0000 C   0  0
    6.8306    2.4845    0.0000 C   0  0
    5.8269    1.3698    0.0000 C   0  0
    4.3596    1.6816    0.0000 C   0  0
    3.8962    3.1084    0.0000 C   0  0
    4.8998    4.2231    0.0000 C   0  0
    2.4289    3.4202    0.0000 C   0  0
    1.4252    2.3054    0.0000 C   0  0
   -0.0421    2.6173    0.0000 C   0  0
   -0.5055    4.0438    0.0000 C   0  0
   -1.9728    4.3558    0.0000 C   0  0
   -2.9766    3.2411    0.0000 C   0  0
   -3.9803    4.3558    0.0000 C   0  0
   -1.7630    2.3594    0.0000 S   0  0
   -2.2266    0.9327    0.0000 C   0  0
   -1.3448   -0.2808    0.0000 O   0  0
   -3.7267    0.9327    0.0000 C   0  0
   -4.6083   -0.2808    0.0000 C   0  0
   -4.1901    2.3594    0.0000 C   0  0
   -5.6167    2.8229    0.0000 O   0  0
    0.4981    5.1586    0.0000 C   0  0
    1.9654    4.8467    0.0000 C   0  0
  1  2  1  0
  2  3  2  0
  2  4  1  0
  4  5  1  0
  5  6  2  0
  6  7  1  0
  7  8  2  0
  8  9  1  0
  9 10  2  0
  5 10  1  0
  9 11  1  0
 11 12  2  0
 12 13  1  0
 13 14  2  0
 14 15  1  0
 15 16  1  0
 16 17  1  0
 16 18  1  0
 18 19  1  0
 19 20  2  0
 19 21  1  0
 21 22  1  0
 21 23  2  0
 16 23  1  0
 23 24  1  0
 14 25  1  0
 25 26  2  0
 11 26  1  0
M  END
> <CDDNumber>
CDD-343666

> <Essentiality1>
Not Essential

> <HumanHomolog1>
NO

> <HumanHomolog1Link>
http://www.ncbi.nlm.nih.gov/pubmed?term=16213791

> <TargetGene1>
fabH (Rv0533)

> <TargetGene1Link>
http://genome.tbdb.org/annotation/genome/tbdb/GeneDetails.html?sp=S7000000635248019

> <Essentiality1LinkPubMed1>
http://www.ncbi.nlm.nih.gov/pubmed?term=12657046

> <Gene1LinkPubMed1>
http://www.ncbi.nlm.nih.gov/pubmed?term=14552758

> <Pathway1Case1>
mycolate biosynthesis

> <Pathway1Link1>
http://biocyc.org/META/NEW-IMAGE?type=PATHWAY&object=PWYG-321&detail-level=2&detail-level=1

> <TargetGene1Predicted>
false

> <DistanceToCenter(1)>
0.319148936170213

> <Cluster(1)>
3

> <DistanceToCenter(2)>
0.319148936170213

> <Cluster(2)>
5

$$$$

  SciTegic05221515302D

 26 28  0  0  0  0            999 V2000
   -1.7890   -6.4382    0.0000 C   0  0
   -0.9074   -5.2245    0.0000 C   0  0
   -1.3708   -3.7980    0.0000 C   0  0
   -2.7976   -3.3345    0.0000 O   0  0
   -0.1574   -2.9164    0.0000 C   0  0
   -1.1610   -1.8016    0.0000 C   0  0
    0.8462   -1.8016    0.0000 C   0  0
    2.3135   -2.1134    0.0000 C   0  0
    3.3172   -0.9987    0.0000 C   0  0
    4.7844   -1.3107    0.0000 C   0  0
    5.2479   -2.7373    0.0000 C   0  0
    4.2442   -3.8520    0.0000 C   0  0
    2.7770   -3.5402    0.0000 C   0  0
    6.7152   -3.0491    0.0000 C   0  0
    7.7188   -1.9344    0.0000 C   0  0
    9.1861   -2.2464    0.0000 C   0  0
    9.6497   -3.6729    0.0000 C   0  0
    8.6459   -4.7876    0.0000 C   0  0
    7.1788   -4.4756    0.0000 C   0  0
   11.1168   -3.9847    0.0000 C   0  0
   12.5841   -4.2965    0.0000 C   0  0
   10.8050   -5.4520    0.0000 C   0  0
   11.4288   -2.5174    0.0000 C   0  0
    1.0561   -3.7980    0.0000 S   0  0
    0.5926   -5.2245    0.0000 C   0  0
    1.4742   -6.4382    0.0000 O   0  0
  1  2  1  0
  2  3  2  0
  3  4  1  0
  3  5  1  0
  5  6  1  0
  5  7  1  0
  7  8  1  0
  8  9  2  0
  9 10  1  0
 10 11  2  0
 11 12  1  0
 12 13  2  0
  8 13  1  0
 11 14  1  0
 14 15  2  0
 15 16  1  0
 16 17  2  0
 17 18  1  0
 18 19  2  0
 14 19  1  0
 17 20  1  0
 20 21  1  0
 20 22  1  0
 20 23  1  0
  5 24  1  0
 24 25  1  0
  2 25  1  0
 25 26  2  0
M  END
> <CDDNumber>
CDD-343522

> <Essentiality1>
Not Essential

> <HumanHomolog1>
NO

> <HumanHomolog1Link>
http://www.ncbi.nlm.nih.gov/pubmed?term=16213791

> <TargetGene1>
fabH (Rv0533)

> <TargetGene1Link>
http://genome.tbdb.org/annotation/genome/tbdb/GeneDetails.html?sp=S7000000635248019

> <Essentiality1LinkPubMed1>
http://www.ncbi.nlm.nih.gov/pubmed?term=12657046

> <Gene1LinkPubMed1>
http://www.ncbi.nlm.nih.gov/pubmed?term=14552758

> <Pathway1Case1>
mycolate biosynthesis

> <Pathway1Link1>
http://biocyc.org/META/NEW-IMAGE?type=PATHWAY&object=PWYG-321&detail-level=2&detail-level=1

> <TargetGene1Predicted>
false

> <DistanceToCenter(1)>
0.111111111111111

> <Cluster(1)>
3

> <DistanceToCenter(2)>
0.111111111111111

> <Cluster(2)>
5

$$$$

  SciTegic05221515302D

 14 14  0  0  0  0            999 V2000
    2.9843    0.8515    0.0000 C   0  0
    2.5208    2.2782    0.0000 C   0  0
    3.5244    3.3927    0.0000 C   0  0
    4.9917    3.0809    0.0000 C   0  0
    1.0536    2.5900    0.0000 C   0  0
    0.0500    1.4753    0.0000 C   0  0  1  0  0  0
   -0.9538    2.5900    0.0000 C   0  0
    1.2634    0.5936    0.0000 S   0  0
    0.7999   -0.8330    0.0000 C   0  0
    1.6816   -2.0465    0.0000 O   0  0
   -0.7000   -0.8330    0.0000 C   0  0
   -1.5818   -2.0465    0.0000 C   0  0
   -1.1637    0.5936    0.0000 C   0  0
   -2.5902    1.0571    0.0000 O   0  0
  1  2  1  0
  2  3  1  0
  3  4  2  0
  2  5  2  0
  6  5  1  1
  6  7  1  6
  6  8  1  0
  8  9  1  0
  9 10  1  0
  9 11  2  0
 11 12  1  0
 11 13  1  0
  6 13  1  0
 13 14  2  0
M  END
> <CDDNumber>
CDD-340102

> <Essentiality1>
In Vitro Essential  (0.04)

> <HumanHomolog1>
NO

> <HumanHomolog1Link>
http://www.ncbi.nlm.nih.gov/pubmed/?term=16904376

> <TargetGene1>
kasA (Rv2245)

> <TargetGene1Link>
http://genome.tbdb.org/annotation/genome/tbdb/GeneDetails.html?sp=S7000000635247470

> <Essentiality1LinkPubMed1>
http://www.ncbi.nlm.nih.gov/pubmed?term=12657046

> <Gene1LinkPubMed1>
http://www.ncbi.nlm.nih.gov/pubmed/19604480

> <Pathway1Case1>
Mycolate biosynthesis

> <Pathway1Link1>
http://tbcyc.tbdb.org/MTH37RVV/NEW-IMAGE?type=PATHWAY&object=PWYG-321&detail-level=2

> <Gene1LinkPubMed2>
http://www.ncbi.nlm.nih.gov/pubmed/10747933

> <Essentiality2>
In Vitro Essential  (0.04)

> <HumanHomolog2>
NO

> <HumanHomolog2Link>
http://www.ncbi.nlm.nih.gov/pubmed/?term=16904376

> <TargetGene2>
kasB (Rv2246)

> <TargetGene2Link>
http://genome.tbdb.org/annotation/genome/tbdb/GeneDetails.html?sp=S7000000635247461

> <Essentiality2LinkPubMed1>
http://www.ncbi.nlm.nih.gov/pubmed?term=12657046

> <Gene2LinkPubMed1>
http://www.ncbi.nlm.nih.gov/pubmed?term=10747933

> <Pathway2Case1>
Mycolate biosynthesis

> <Pathway2Link1>
http://tbcyc.tbdb.org/MTH37RVV/NEW-IMAGE?type=PATHWAY&object=PWYG-321&detail-level=2

> <TargetGene1Predicted>
false

> <TargetGene2Predicted>
false

> <DistanceToCenter(1)>
0.257142857142857

> <Cluster(1)>
3

> <DistanceToCenter(2)>
0.257142857142857

> <Cluster(2)>
5

$$$$

  SciTegic05221515302D

 22 24  0  0  0  0            999 V2000
   -1.1288   -6.4382    0.0000 C   0  0
   -0.2472   -5.2245    0.0000 C   0  0
   -0.7106   -3.7980    0.0000 C   0  0
   -2.1373   -3.3345    0.0000 O   0  0
    0.5028   -2.9164    0.0000 C   0  0
   -0.5008   -1.8016    0.0000 C   0  0
    1.5065   -1.8016    0.0000 C   0  0
    2.9738   -2.1134    0.0000 C   0  0
    3.9774   -0.9987    0.0000 C   0  0
    5.4447   -1.3107    0.0000 C   0  0
    5.9081   -2.7373    0.0000 C   0  0
    4.9045   -3.8520    0.0000 C   0  0
    3.4372   -3.5402    0.0000 C   0  0
    7.3754   -3.0491    0.0000 C   0  0
    8.3790   -1.9344    0.0000 C   0  0
    9.8463   -2.2464    0.0000 C   0  0
   10.3099   -3.6729    0.0000 C   0  0
    9.3061   -4.7876    0.0000 C   0  0
    7.8390   -4.4756    0.0000 C   0  0
    1.7163   -3.7980    0.0000 S   0  0
    1.2528   -5.2245    0.0000 C   0  0
    2.1345   -6.4382    0.0000 O   0  0
  1  2  1  0
  2  3  2  0
  3  4  1  0
  3  5  1  0
  5  6  1  0
  5  7  1  0
  7  8  1  0
  8  9  2  0
  9 10  1  0
 10 11  2  0
 11 12  1  0
 12 13  2  0
  8 13  1  0
 11 14  1  0
 14 15  2  0
 15 16  1  0
 16 17  2  0
 17 18  1  0
 18 19  2  0
 14 19  1  0
  5 20  1  0
 20 21  1  0
  2 21  1  0
 21 22  2  0
M  END
> <CDDNumber>
CDD-343260

> <Essentiality1>
Not Essential

> <HumanHomolog1>
NO

> <HumanHomolog1Link>
http://www.ncbi.nlm.nih.gov/pubmed?term=16213791

> <TargetGene1>
fabH (Rv0533)

> <TargetGene1Link>
http://genome.tbdb.org/annotation/genome/tbdb/GeneDetails.html?sp=S7000000635248019

> <Essentiality1LinkPubMed1>
http://www.ncbi.nlm.nih.gov/pubmed?term=12657046

> <Gene1LinkPubMed1>
http://www.ncbi.nlm.nih.gov/pubmed?term=14552758

> <Pathway1Case1>
mycolate biosynthesis

> <Pathway1Link1>
http://biocyc.org/META/NEW-IMAGE?type=PATHWAY&object=PWYG-321&detail-level=2&detail-level=1

> <TargetGene1Predicted>
false

> <DistanceToCenter(1)>
0.0857142857142857

> <Cluster(1)>
3

> <DistanceToCenter(2)>
0.0857142857142857

> <Cluster(2)>
5

$$$$

  SciTegic05221515302D

 22 24  0  0  0  0            999 V2000
    0.5505   -8.2279    0.0000 C   0  0
    1.4321   -7.0144    0.0000 C   0  0
    0.9687   -5.5879    0.0000 C   0  0
   -0.4581   -5.1242    0.0000 O   0  0
    2.1822   -4.7060    0.0000 C   0  0
    1.1785   -3.5913    0.0000 C   0  0
    3.1858   -3.5913    0.0000 C   0  0
    2.7224   -2.1647    0.0000 C   0  0
    1.2551   -1.8529    0.0000 C   0  0
    0.7916   -0.4263    0.0000 C   0  0
    1.7952    0.6885    0.0000 C   0  0
    3.2626    0.3766    0.0000 C   0  0
    3.7260   -1.0499    0.0000 C   0  0
    4.2662    1.4914    0.0000 C   0  0
    3.8027    2.9180    0.0000 C   0  0
    4.8064    4.0327    0.0000 C   0  0
    6.2737    3.7209    0.0000 C   0  0
    6.7372    2.2943    0.0000 C   0  0
    5.7335    1.1796    0.0000 C   0  0
    3.3956   -5.5879    0.0000 S   0  0
    2.9322   -7.0144    0.0000 C   0  0
    3.8138   -8.2279    0.0000 O   0  0
  1  2  1  0
  2  3  2  0
  3  4  1  0
  3  5  1  0
  5  6  1  0
  5  7  1  0
  7  8  1  0
  8  9  2  0
  9 10  1  0
 10 11  2  0
 11 12  1  0
 12 13  2  0
  8 13  1  0
 12 14  1  0
 14 15  2  0
 15 16  1  0
 16 17  2  0
 17 18  1  0
 18 19  2  0
 14 19  1  0
  5 20  1  0
 20 21  1  0
  2 21  1  0
 21 22  2  0
M  END
> <CDDNumber>
CDD-343320

> <Essentiality1>
Not Essential

> <HumanHomolog1>
NO

> <HumanHomolog1Link>
http://www.ncbi.nlm.nih.gov/pubmed?term=16213791

> <TargetGene1>
fabH (Rv0533)

> <TargetGene1Link>
http://genome.tbdb.org/annotation/genome/tbdb/GeneDetails.html?sp=S7000000635248019

> <Essentiality1LinkPubMed1>
http://www.ncbi.nlm.nih.gov/pubmed?term=12657046

> <Gene1LinkPubMed1>
http://www.ncbi.nlm.nih.gov/pubmed?term=14552758

> <Pathway1Case1>
mycolate biosynthesis

> <Pathway1Link1>
http://biocyc.org/META/NEW-IMAGE?type=PATHWAY&object=PWYG-321&detail-level=2&detail-level=1

> <TargetGene1Predicted>
false

> <DistanceToCenter(1)>
0.0857142857142857

> <Cluster(1)>
3

> <DistanceToCenter(2)>
0.0857142857142857

> <Cluster(2)>
5

$$$$

  SciTegic05221515302D

 20 21  0  0  0  0            999 V2000
   -1.4589   -5.4728    0.0000 C   0  0
   -0.5773   -4.2592    0.0000 C   0  0
   -1.0407   -2.8326    0.0000 C   0  0
   -2.4674   -2.3692    0.0000 O   0  0
    0.1727   -1.9510    0.0000 C   0  0
   -0.8309   -0.8363    0.0000 C   0  0
    1.1764   -0.8363    0.0000 C   0  0
    2.6437   -1.1481    0.0000 C   0  0
    4.1109   -1.4601    0.0000 C   0  0
    5.5780   -1.7719    0.0000 C   0  0
    6.5818   -0.6572    0.0000 C   0  0
    8.0489   -0.9690    0.0000 C   0  0
    8.5126   -2.3955    0.0000 C   0  0
    7.5089   -3.5103    0.0000 C   0  0
    6.0417   -3.1985    0.0000 C   0  0
    9.9799   -2.7075    0.0000 C   0  0
   11.4469   -3.0194    0.0000 N   0  0
    1.3862   -2.8326    0.0000 S   0  0
    0.9227   -4.2592    0.0000 C   0  0
    1.8044   -5.4728    0.0000 O   0  0
  1  2  1  0
  2  3  2  0
  3  4  1  0
  3  5  1  0
  5  6  1  0
  5  7  1  0
  7  8  1  0
  8  9  3  0
  9 10  1  0
 10 11  2  0
 11 12  1  0
 12 13  2  0
 13 14  1  0
 14 15  2  0
 10 15  1  0
 13 16  1  0
 16 17  3  0
  5 18  1  0
 18 19  1  0
  2 19  1  0
 19 20  2  0
M  END
> <CDDNumber>
CDD-344898

> <Essentiality1>
Not Essential

> <HumanHomolog1>
NO

> <HumanHomolog1Link>
http://www.ncbi.nlm.nih.gov/pubmed?term=16213791

> <TargetGene1>
fabH (Rv0533)

> <TargetGene1Link>
http://genome.tbdb.org/annotation/genome/tbdb/GeneDetails.html?sp=S7000000635248019

> <Essentiality1LinkPubMed1>
http://www.ncbi.nlm.nih.gov/pubmed?term=12657046

> <Gene1LinkPubMed1>
http://www.ncbi.nlm.nih.gov/pubmed?term=14552758

> <Pathway1Case1>
mycolate biosynthesis

> <Pathway1Link1>
http://biocyc.org/META/NEW-IMAGE?type=PATHWAY&object=PWYG-321&detail-level=2&detail-level=1

> <TargetGene1Predicted>
false

> <DistanceToCenter(1)>
0.135135135135135

> <Cluster(1)>
3

> <DistanceToCenter(2)>
0.135135135135135

> <Cluster(2)>
5

$$$$

  SciTegic05221515302D

 20 21  0  0  0  0            999 V2000
   -0.7987   -5.4728    0.0000 C   0  0
    0.0830   -4.2592    0.0000 C   0  0
   -0.3805   -2.8326    0.0000 C   0  0
   -1.8072   -2.3692    0.0000 O   0  0
    0.8330   -1.9510    0.0000 C   0  0
   -0.1707   -0.8363    0.0000 C   0  0
    1.8366   -0.8363    0.0000 C   0  0
    3.3039   -1.1481    0.0000 C   0  0
    4.7712   -1.4601    0.0000 C   0  0
    6.2383   -1.7719    0.0000 C   0  0
    7.2421   -0.6572    0.0000 C   0  0
    8.7092   -0.9690    0.0000 C   0  0
    9.1728   -2.3955    0.0000 C   0  0
    8.1692   -3.5103    0.0000 C   0  0
    6.7019   -3.1985    0.0000 C   0  0
    5.6981   -4.3132    0.0000 C   0  0
    4.6944   -5.4279    0.0000 N   0  0
    2.0464   -2.8326    0.0000 S   0  0
    1.5830   -4.2592    0.0000 C   0  0
    2.4646   -5.4728    0.0000 O   0  0
  1  2  1  0
  2  3  2  0
  3  4  1  0
  3  5  1  0
  5  6  1  0
  5  7  1  0
  7  8  1  0
  8  9  3  0
  9 10  1  0
 10 11  2  0
 11 12  1  0
 12 13  2  0
 13 14  1  0
 14 15  2  0
 10 15  1  0
 15 16  1  0
 16 17  3  0
  5 18  1  0
 18 19  1  0
  2 19  1  0
 19 20  2  0
M  END
> <CDDNumber>
CDD-344993

> <Essentiality1>
Not Essential

> <HumanHomolog1>
NO

> <HumanHomolog1Link>
http://www.ncbi.nlm.nih.gov/pubmed?term=16213791

> <TargetGene1>
fabH (Rv0533)

> <TargetGene1Link>
http://genome.tbdb.org/annotation/genome/tbdb/GeneDetails.html?sp=S7000000635248019

> <Essentiality1LinkPubMed1>
http://www.ncbi.nlm.nih.gov/pubmed?term=12657046

> <Gene1LinkPubMed1>
http://www.ncbi.nlm.nih.gov/pubmed?term=14552758

> <Pathway1Case1>
mycolate biosynthesis

> <Pathway1Link1>
http://biocyc.org/META/NEW-IMAGE?type=PATHWAY&object=PWYG-321&detail-level=2&detail-level=1

> <TargetGene1Predicted>
false

> <DistanceToCenter(1)>
0.157894736842105

> <Cluster(1)>
3

> <DistanceToCenter(2)>
0.157894736842105

> <Cluster(2)>
5

$$$$

  SciTegic05221515302D

 19 19  0  0  0  0            999 V2000
    7.5656   -2.3755    0.0000 C   0  0
    6.0984   -2.0637    0.0000 C   0  0
    5.0947   -3.1784    0.0000 C   0  0
    5.6349   -0.6370    0.0000 C   0  0
    4.1677   -0.3252    0.0000 C   0  0
    3.7042    1.1013    0.0000 C   0  0
    2.2370    1.4131    0.0000 C   0  0
    1.2334    0.2984    0.0000 C   0  0
    1.7736    2.8398    0.0000 C   0  0
    0.3063    3.1516    0.0000 C   0  0
   -0.6973    2.0369    0.0000 C   0  0
   -1.7011    3.1516    0.0000 C   0  0
    0.5161    1.1553    0.0000 S   0  0
    0.0527   -0.2714    0.0000 C   0  0
    0.9343   -1.4848    0.0000 O   0  0
   -1.4473   -0.2714    0.0000 C   0  0
   -2.3291   -1.4848    0.0000 C   0  0
   -1.9109    1.1553    0.0000 C   0  0
   -3.3374    1.6187    0.0000 O   0  0
  1  2  1  0
  2  3  1  0
  2  4  2  0
  4  5  1  0
  5  6  1  0
  6  7  1  0
  7  8  1  0
  7  9  2  0
  9 10  1  0
 10 11  1  0
 11 12  1  0
 11 13  1  0
 13 14  1  0
 14 15  2  0
 14 16  1  0
 16 17  1  0
 16 18  2  0
 11 18  1  0
 18 19  1  0
M  END
> <CDDNumber>
CDD-341027

> <Essentiality1>
In Vitro Essential (0.04)

> <TargetGene1>
kasA (Rv2245)

> <TargetGene1Link>
http://genome.tbdb.org/annotation/genome/tbdb/GeneDetails.html?sp=S7000000635247470

> <Essentiality1LinkPubMed1>
http://www.ncbi.nlm.nih.gov/pubmed?term=12657046

> <Gene1LinkPubMed1>
http://www.ncbi.nlm.nih.gov/pubmed?term=16392800

> <Pathway1Case1>
Mycolate biosynthesis

> <Pathway1Link1>
http://tbcyc.tbdb.org/MTH37RVV/NEW-IMAGE?type=PATHWAY&object=PWYG-321&detail-level=2

> <TargetGene1Predicted>
false

> <DistanceToCenter(1)>
0.189189189189189

> <Cluster(1)>
3

> <DistanceToCenter(2)>
0.189189189189189

> <Cluster(2)>
5

$$$$

  SciTegic05221515302D

 19 19  0  0  0  0            999 V2000
    1.5228   -1.5802    0.0000 C   0  0
    2.8218   -2.3302    0.0000 C   0  0
    4.1207   -1.5802    0.0000 C   0  0
    5.4198   -2.3302    0.0000 C   0  0
    6.7188   -1.5802    0.0000 C   0  0
    8.0179   -2.3302    0.0000 C   0  0
    9.3168   -1.5802    0.0000 C   0  0
   10.6158   -2.3302    0.0000 C   0  0
   11.9149   -1.5802    0.0000 C   0  0
   13.2137   -2.3302    0.0000 C   0  0
   13.2137   -3.8301    0.0000 C   0  0
   11.7221   -3.6734    0.0000 C   0  0
   14.7055   -3.6734    0.0000 S   0  0
   15.3157   -5.0437    0.0000 C   0  0
   16.7829   -5.3555    0.0000 O   0  0
   14.2010   -6.0473    0.0000 C   0  0
   14.3577   -7.5391    0.0000 C   0  0
   12.9019   -5.2974    0.0000 C   0  0
   11.5316   -5.9075    0.0000 O   0  0
  1  2  1  0
  2  3  1  0
  3  4  1  0
  4  5  1  0
  5  6  1  0
  6  7  1  0
  7  8  1  0
  8  9  1  0
  9 10  1  0
 10 11  1  0
 11 12  1  0
 11 13  1  0
 13 14  1  0
 14 15  2  0
 14 16  1  0
 16 17  1  0
 16 18  2  0
 11 18  1  0
 18 19  1  0
M  END
> <CDDNumber>
CDD-341042

> <Essentiality1>
Not Essential

> <HumanHomolog1>
NO

> <HumanHomolog1Link>
http://www.ncbi.nlm.nih.gov/pubmed?term=16213791

> <TargetGene1>
fabH (Rv0533)

> <TargetGene1Link>
http://genome.tbdb.org/annotation/genome/tbdb/GeneDetails.html?sp=S7000000635248019

> <Essentiality1LinkPubMed1>
http://www.ncbi.nlm.nih.gov/pubmed?term=12657046

> <Gene1LinkPubMed1>
http://www.ncbi.nlm.nih.gov/pubmed?term=14552758

> <Pathway1Case1>
mycolate biosynthesis

> <Pathway1Link1>
http://biocyc.org/META/NEW-IMAGE?type=PATHWAY&object=PWYG-321&detail-level=2&detail-level=1

> <TargetGene1Predicted>
false

> <DistanceToCenter(1)>
0.25

> <Cluster(1)>
3

> <DistanceToCenter(2)>
0.25

> <Cluster(2)>
5

$$$$

  SciTegic05221515302D

 18 19  0  0  0  0            999 V2000
   -0.4686   -3.9632    0.0000 C   0  0
    0.4131   -2.7496    0.0000 C   0  0
   -0.0504   -1.3230    0.0000 C   0  0
   -1.4772   -0.8595    0.0000 O   0  0
    1.1631   -0.4413    0.0000 C   0  0
    0.1594    0.6734    0.0000 C   0  0
    2.1667    0.6734    0.0000 C   0  0
    3.6340    0.3616    0.0000 C   0  0
    4.6377    1.4763    0.0000 C   0  0
    6.1050    1.1643    0.0000 C   0  0
    6.5685   -0.2622    0.0000 C   0  0
    8.0358   -0.5741    0.0000 Cl  0  0
    5.5648   -1.3770    0.0000 C   0  0
    6.0283   -2.8036    0.0000 Cl  0  0
    4.0975   -1.0652    0.0000 C   0  0
    2.3766   -1.3230    0.0000 S   0  0
    1.9131   -2.7496    0.0000 C   0  0
    2.7947   -3.9632    0.0000 O   0  0
  1  2  1  0
  2  3  2  0
  3  4  1  0
  3  5  1  0
  5  6  1  0
  5  7  1  0
  7  8  1  0
  8  9  2  0
  9 10  1  0
 10 11  2  0
 11 12  1  0
 11 13  1  0
 13 14  1  0
 13 15  2  0
  8 15  1  0
  5 16  1  0
 16 17  1  0
  2 17  1  0
 17 18  2  0
M  END
> <CDDNumber>
CDD-341034

> <Essentiality1>
Not Essential

> <HumanHomolog1>
NO

> <HumanHomolog1Link>
http://www.ncbi.nlm.nih.gov/pubmed?term=16213791

> <TargetGene1>
fabH (Rv0533)

> <TargetGene1Link>
http://genome.tbdb.org/annotation/genome/tbdb/GeneDetails.html?sp=S7000000635248019

> <Essentiality1LinkPubMed1>
http://www.ncbi.nlm.nih.gov/pubmed?term=12657046

> <Gene1LinkPubMed1>
http://www.ncbi.nlm.nih.gov/pubmed?term=14552758

> <Pathway1Case1>
mycolate biosynthesis

> <Pathway1Link1>
http://biocyc.org/META/NEW-IMAGE?type=PATHWAY&object=PWYG-321&detail-level=2&detail-level=1

> <TargetGene1Predicted>
false

> <DistanceToCenter(1)>
0.135135135135135

> <Cluster(1)>
3

> <DistanceToCenter(2)>
0.135135135135135

> <Cluster(2)>
5

$$$$

  SciTegic05221515302D

 31 34  0  0  0  0            999 V2000
    2.8142   -5.9396    0.0000 C   0  0
    3.6958   -4.7260    0.0000 C   0  0
    3.2322   -3.2994    0.0000 C   0  0
    1.8056   -2.8360    0.0000 O   0  0
    4.4458   -2.4178    0.0000 C   0  0
    3.4420   -1.3031    0.0000 C   0  0
    5.4494   -1.3031    0.0000 C   0  0
    6.9167   -1.6149    0.0000 C   0  0
    7.9203   -0.5002    0.0000 C   0  0
    9.3876   -0.8120    0.0000 C   0  0
    9.8511   -2.2387    0.0000 C   0  0
    8.8474   -3.3534    0.0000 C   0  0
    7.3802   -3.0414    0.0000 C   0  0
   11.3184   -2.5505    0.0000 C   0  0
   12.3220   -1.4358    0.0000 C   0  0
   13.7893   -1.7476    0.0000 C   0  0
   14.2527   -3.1742    0.0000 C   0  0
   15.7200   -3.4862    0.0000 C   0  0
   16.1834   -4.9127    0.0000 O   0  0
   17.6507   -5.2245    0.0000 C   0  0
   18.1144   -6.6511    0.0000 C   0  0
   19.5814   -6.9631    0.0000 C   0  0
   20.0451   -8.3896    0.0000 C   0  0
   19.0413   -9.5043    0.0000 C   0  0
   17.5742   -9.1925    0.0000 C   0  0
   17.1105   -7.7658    0.0000 C   0  0
   13.2491   -4.2889    0.0000 C   0  0
   11.7818   -3.9771    0.0000 C   0  0
    5.6593   -3.2994    0.0000 S   0  0
    5.1958   -4.7260    0.0000 C   0  0
    6.0774   -5.9396    0.0000 O   0  0
  1  2  1  0
  2  3  2  0
  3  4  1  0
  3  5  1  0
  5  6  1  0
  5  7  1  0
  7  8  1  0
  8  9  2  0
  9 10  1  0
 10 11  2  0
 11 12  1  0
 12 13  2  0
  8 13  1  0
 11 14  1  0
 14 15  2  0
 15 16  1  0
 16 17  2  0
 17 18  1  0
 18 19  1  0
 19 20  1  0
 20 21  1  0
 21 22  2  0
 22 23  1  0
 23 24  2  0
 24 25  1  0
 25 26  2  0
 21 26  1  0
 17 27  1  0
 27 28  2  0
 14 28  1  0
  5 29  1  0
 29 30  1  0
  2 30  1  0
 30 31  2  0
M  END
> <CDDNumber>
CDD-343630

> <Essentiality1>
Not Essential

> <HumanHomolog1>
NO

> <HumanHomolog1Link>
http://www.ncbi.nlm.nih.gov/pubmed?term=16213791

> <TargetGene1>
fabH (Rv0533)

> <TargetGene1Link>
http://genome.tbdb.org/annotation/genome/tbdb/GeneDetails.html?sp=S7000000635248019

> <Essentiality1LinkPubMed1>
http://www.ncbi.nlm.nih.gov/pubmed?term=12657046

> <Gene1LinkPubMed1>
http://www.ncbi.nlm.nih.gov/pubmed?term=14552758

> <Pathway1Case1>
mycolate biosynthesis

> <Pathway1Link1>
http://biocyc.org/META/NEW-IMAGE?type=PATHWAY&object=PWYG-321&detail-level=2&detail-level=1

> <TargetGene1Predicted>
false

> <DistanceToCenter(1)>
0.219512195121951

> <Cluster(1)>
3

> <DistanceToCenter(2)>
0.219512195121951

> <Cluster(2)>
5

$$$$

  SciTegic05221515302D

 18 19  0  0  0  0            999 V2000
   -0.4686   -3.9632    0.0000 C   0  0
    0.4131   -2.7496    0.0000 C   0  0
   -0.0504   -1.3230    0.0000 C   0  0
   -1.4772   -0.8595    0.0000 O   0  0
    1.1631   -0.4413    0.0000 C   0  0
    0.1594    0.6734    0.0000 C   0  0
    2.1667    0.6734    0.0000 C   0  0
    3.6340    0.3616    0.0000 C   0  0
    4.6377    1.4763    0.0000 C   0  0
    6.1050    1.1643    0.0000 C   0  0
    6.5685   -0.2622    0.0000 C   0  0
    8.0358   -0.5741    0.0000 Cl  0  0
    5.5648   -1.3770    0.0000 C   0  0
    4.0975   -1.0652    0.0000 C   0  0
    3.0938   -2.1799    0.0000 Cl  0  0
    2.3766   -1.3230    0.0000 S   0  0
    1.9131   -2.7496    0.0000 C   0  0
    2.7947   -3.9632    0.0000 O   0  0
  1  2  1  0
  2  3  2  0
  3  4  1  0
  3  5  1  0
  5  6  1  0
  5  7  1  0
  7  8  1  0
  8  9  2  0
  9 10  1  0
 10 11  2  0
 11 12  1  0
 11 13  1  0
 13 14  2  0
  8 14  1  0
 14 15  1  0
  5 16  1  0
 16 17  1  0
  2 17  1  0
 17 18  2  0
M  END
> <CDDNumber>
CDD-341031

> <Essentiality1>
http://www.ncbi.nlm.nih.gov/pubmed?term=12657046

> <HumanHomolog1Link>
Mycolate biosynthesis

> <TargetGene1>
kasB (Rv2246)

> <TargetGene1Link>
http://genome.tbdb.org/annotation/genome/tbdb/GeneDetails.html?sp=S7000000635247461

> <Gene1LinkPubMed1>
http://www.ncbi.nlm.nih.gov/pubmed?term=16392800

> <Pathway1Case1>
http://tbcyc.tbdb.org/MTH37RVV/NEW-IMAGE?type=PATHWAY&object=PWYG-321&detail-level=2

> <Gene1LinkPubMed4>
In Vitro Essential (0.04)

> <TargetGene1Predicted>
false

> <DistanceToCenter(1)>
0.135135135135135

> <Cluster(1)>
3

> <DistanceToCenter(2)>
0.135135135135135

> <Cluster(2)>
5

$$$$

  SciTegic05221515302D

 21 22  0  0  0  0            999 V2000
    8.2858    5.5404    0.0000 C   0  0
    7.2821    4.4257    0.0000 C   0  0
    7.7458    2.9991    0.0000 O   0  0
    5.8149    4.7375    0.0000 C   0  0
    4.8112    3.6227    0.0000 C   0  0
    3.3440    3.9347    0.0000 C   0  0
    2.8805    5.3613    0.0000 C   0  0
    3.8842    6.4760    0.0000 C   0  0
    5.3514    6.1642    0.0000 C   0  0
    1.4133    5.6731    0.0000 C   0  0
   -0.0538    5.9849    0.0000 C   0  0
   -1.5211    6.2969    0.0000 C   0  0
   -2.5249    5.1822    0.0000 C   0  0
   -3.5285    6.2969    0.0000 C   0  0
   -1.3113    4.3006    0.0000 S   0  0
   -1.7749    2.8738    0.0000 C   0  0
   -0.8931    1.6604    0.0000 O   0  0
   -3.2749    2.8738    0.0000 C   0  0
   -4.1565    1.6604    0.0000 C   0  0
   -3.7383    4.3006    0.0000 C   0  0
   -5.1649    4.7640    0.0000 O   0  0
  1  2  1  0
  2  3  2  0
  2  4  1  0
  4  5  2  0
  5  6  1  0
  6  7  2  0
  7  8  1  0
  8  9  2  0
  4  9  1  0
  7 10  1  0
 10 11  3  0
 11 12  1  0
 12 13  1  0
 13 14  1  0
 13 15  1  0
 15 16  1  0
 16 17  2  0
 16 18  1  0
 18 19  1  0
 18 20  2  0
 13 20  1  0
 20 21  1  0
M  END
> <CDDNumber>
CDD-344332

> <Essentiality1>
Not Essential

> <HumanHomolog1>
NO

> <HumanHomolog1Link>
http://www.ncbi.nlm.nih.gov/pubmed?term=16213791

> <TargetGene1>
fabH (Rv0533)

> <TargetGene1Link>
http://genome.tbdb.org/annotation/genome/tbdb/GeneDetails.html?sp=S7000000635248019

> <Essentiality1LinkPubMed1>
http://www.ncbi.nlm.nih.gov/pubmed?term=12657046

> <Gene1LinkPubMed1>
http://www.ncbi.nlm.nih.gov/pubmed?term=14552758

> <Pathway1Case1>
mycolate biosynthesis

> <Pathway1Link1>
http://biocyc.org/META/NEW-IMAGE?type=PATHWAY&object=PWYG-321&detail-level=2&detail-level=1

> <TargetGene1Predicted>
false

> <DistanceToCenter(1)>
0.0857142857142857

> <Cluster(1)>
3

> <DistanceToCenter(2)>
0.0857142857142857

> <Cluster(2)>
5

$$$$

  SciTegic05221515302D

 21 21  0  0  0  0            999 V2000
    2.2437   -2.1614    0.0000 C   0  0
    3.5427   -2.9114    0.0000 C   0  0
    4.8418   -2.1614    0.0000 C   0  0
    6.1407   -2.9114    0.0000 C   0  0
    7.4397   -2.1614    0.0000 C   0  0
    8.7388   -2.9114    0.0000 C   0  0
   10.0376   -2.1614    0.0000 C   0  0
   11.3367   -2.9114    0.0000 C   0  0
   12.6358   -2.1614    0.0000 C   0  0
   13.9346   -2.9114    0.0000 C   0  0
   15.2337   -2.1614    0.0000 C   0  0
   16.5327   -2.9114    0.0000 C   0  0
   16.5327   -4.4113    0.0000 C   0  0
   15.0410   -4.2546    0.0000 C   0  0
   18.0245   -4.2546    0.0000 S   0  0
   18.6345   -5.6249    0.0000 C   0  0
   20.1017   -5.9367    0.0000 O   0  0
   17.5198   -6.6285    0.0000 C   0  0
   17.6767   -8.1203    0.0000 C   0  0
   16.2209   -5.8786    0.0000 C   0  0
   14.8506   -6.4887    0.0000 O   0  0
  1  2  1  0
  2  3  1  0
  3  4  1  0
  4  5  1  0
  5  6  1  0
  6  7  1  0
  7  8  1  0
  8  9  1  0
  9 10  1  0
 10 11  1  0
 11 12  1  0
 12 13  1  0
 13 14  1  0
 13 15  1  0
 15 16  1  0
 16 17  2  0
 16 18  1  0
 18 19  1  0
 18 20  2  0
 13 20  1  0
 20 21  1  0
M  END
> <CDDNumber>
CDD-341043

> <Essentiality1>
In Vitro Essential (0.04)

> <TargetGene1>
kasA (Rv2245)

> <TargetGene1Link>
http://genome.tbdb.org/annotation/genome/tbdb/GeneDetails.html?sp=S7000000635247470

> <Essentiality1LinkPubMed1>
http://www.ncbi.nlm.nih.gov/pubmed?term=12657046

> <Gene1LinkPubMed1>
http://www.ncbi.nlm.nih.gov/pubmed?term=16392800

> <Pathway1Case1>
Mycolate biosynthesis

> <Pathway1Link1>
http://tbcyc.tbdb.org/MTH37RVV/NEW-IMAGE?type=PATHWAY&object=PWYG-321&detail-level=2

> <Essentiality2>
In Vitro Essential (0.04)

> <HumanHomolog2Link>
Mycolate biosynthesis

> <TargetGene2>
kasB (Rv2246)

> <TargetGene2Link>
http://genome.tbdb.org/annotation/genome/tbdb/GeneDetails.html?sp=S7000000635247461

> <Essentiality2LinkPubMed1>
http://www.ncbi.nlm.nih.gov/pubmed?term=12657046

> <Gene2LinkPubMed1>
http://www.ncbi.nlm.nih.gov/pubmed?term=16392800

> <Pathway2Case1>
http://tbcyc.tbdb.org/MTH37RVV/NEW-IMAGE?type=PATHWAY&object=PWYG-321&detail-level=2

> <TargetGene1Predicted>
false

> <TargetGene2Predicted>
false

> <DistanceToCenter(1)>
0.25

> <Cluster(1)>
3

> <DistanceToCenter(2)>
0.25

> <Cluster(2)>
5

$$$$

  SciTegic05221515302D

 22 23  0  0  0  0            999 V2000
    9.4228    5.2285    0.0000 C   0  0
    7.9556    5.5404    0.0000 O   0  0
    6.9520    4.4256    0.0000 C   0  0
    7.4156    2.9991    0.0000 O   0  0
    5.4847    4.7375    0.0000 C   0  0
    4.4811    3.6228    0.0000 C   0  0
    3.0138    3.9347    0.0000 C   0  0
    2.5504    5.3613    0.0000 C   0  0
    3.5540    6.4760    0.0000 C   0  0
    5.0213    6.1642    0.0000 C   0  0
    1.0831    5.6731    0.0000 C   0  0
   -0.3839    5.9849    0.0000 C   0  0
   -1.8512    6.2969    0.0000 C   0  0
   -2.8550    5.1822    0.0000 C   0  0
   -3.8586    6.2969    0.0000 C   0  0
   -1.6414    4.3006    0.0000 S   0  0
   -2.1050    2.8739    0.0000 C   0  0
   -1.2232    1.6604    0.0000 O   0  0
   -3.6050    2.8739    0.0000 C   0  0
   -4.4866    1.6604    0.0000 C   0  0
   -4.0684    4.3006    0.0000 C   0  0
   -5.4949    4.7640    0.0000 O   0  0
  1  2  1  0
  2  3  1  0
  3  4  2  0
  3  5  1  0
  5  6  2  0
  6  7  1  0
  7  8  2  0
  8  9  1  0
  9 10  2  0
  5 10  1  0
  8 11  1  0
 11 12  3  0
 12 13  1  0
 13 14  1  0
 14 15  1  0
 14 16  1  0
 16 17  1  0
 17 18  2  0
 17 19  1  0
 19 20  1  0
 19 21  2  0
 14 21  1  0
 21 22  1  0
M  END
> <CDDNumber>
CDD-344699

> <Essentiality1>
Not Essential

> <HumanHomolog1>
NO

> <HumanHomolog1Link>
http://www.ncbi.nlm.nih.gov/pubmed?term=16213791

> <TargetGene1>
fabH (Rv0533)

> <TargetGene1Link>
http://genome.tbdb.org/annotation/genome/tbdb/GeneDetails.html?sp=S7000000635248019

> <Essentiality1LinkPubMed1>
http://www.ncbi.nlm.nih.gov/pubmed?term=12657046

> <Gene1LinkPubMed1>
http://www.ncbi.nlm.nih.gov/pubmed?term=14552758

> <Pathway1Case1>
mycolate biosynthesis

> <Pathway1Link1>
http://biocyc.org/META/NEW-IMAGE?type=PATHWAY&object=PWYG-321&detail-level=2&detail-level=1

> <TargetGene1Predicted>
false

> <DistanceToCenter(1)>
0.157894736842105

> <Cluster(1)>
3

> <DistanceToCenter(2)>
0.157894736842105

> <Cluster(2)>
5

$$$$

  SciTegic05221515302D

 20 21  0  0  0  0            999 V2000
   -0.7985   -3.9631    0.0000 C   0  0
    0.0831   -2.7495    0.0000 C   0  0
   -0.3804   -1.3230    0.0000 C   0  0
   -1.8071   -0.8596    0.0000 O   0  0
    0.8331   -0.4414    0.0000 C   0  0
   -0.1706    0.6733    0.0000 C   0  0
    1.8367    0.6733    0.0000 C   0  0
    3.3039    0.3615    0.0000 C   0  0
    4.3075    1.4762    0.0000 C   0  0
    5.7747    1.1642    0.0000 C   0  0
    6.2382   -0.2623    0.0000 C   0  0
    5.2346   -1.3770    0.0000 C   0  0
    3.7673   -1.0652    0.0000 C   0  0
    7.7054   -0.5741    0.0000 C   0  0
    9.1727   -0.8859    0.0000 C   0  0
    7.3936   -2.0413    0.0000 C   0  0
    8.0172    0.8931    0.0000 C   0  0
    2.0465   -1.3230    0.0000 S   0  0
    1.5830   -2.7495    0.0000 C   0  0
    2.4647   -3.9631    0.0000 O   0  0
  1  2  1  0
  2  3  2  0
  3  4  1  0
  3  5  1  0
  5  6  1  0
  5  7  1  0
  7  8  1  0
  8  9  2  0
  9 10  1  0
 10 11  2  0
 11 12  1  0
 12 13  2  0
  8 13  1  0
 11 14  1  0
 14 15  1  0
 14 16  1  0
 14 17  1  0
  5 18  1  0
 18 19  1  0
  2 19  1  0
 19 20  2  0
M  END
> <CDDNumber>
CDD-344505

> <Essentiality1>
Not Essential

> <HumanHomolog1>
NO

> <HumanHomolog1Link>
http://www.ncbi.nlm.nih.gov/pubmed?term=16213791

> <TargetGene1>
fabH (Rv0533)

> <TargetGene1Link>
http://genome.tbdb.org/annotation/genome/tbdb/GeneDetails.html?sp=S7000000635248019

> <Essentiality1LinkPubMed1>
http://www.ncbi.nlm.nih.gov/pubmed?term=12657046

> <Gene1LinkPubMed1>
http://www.ncbi.nlm.nih.gov/pubmed?term=14552758

> <Pathway1Case1>
mycolate biosynthesis

> <Pathway1Link1>
http://biocyc.org/META/NEW-IMAGE?type=PATHWAY&object=PWYG-321&detail-level=2&detail-level=1

> <TargetGene1Predicted>
false

> <DistanceToCenter(1)>
0.0303030303030303

> <Cluster(1)>
3

> <DistanceToCenter(2)>
0.0303030303030303

> <Cluster(2)>
5

$$$$

  SciTegic05221515302D

 22 23  0  0  0  0            999 V2000
    8.2858    5.3597    0.0000 C   0  0
    7.2822    4.2450    0.0000 C   0  0
    7.7458    2.8185    0.0000 O   0  0
    5.8149    4.5568    0.0000 C   0  0
    4.8113    3.4421    0.0000 C   0  0
    3.3440    3.7541    0.0000 C   0  0
    2.8805    5.1806    0.0000 C   0  0
    3.8842    6.2954    0.0000 C   0  0
    5.3515    5.9835    0.0000 C   0  0
    6.3551    7.0983    0.0000 O   0  0
    1.4133    5.4925    0.0000 C   0  0
   -0.0538    5.8043    0.0000 C   0  0
   -1.5211    6.1163    0.0000 C   0  0
   -2.5249    5.0015    0.0000 C   0  0
   -3.5286    6.1163    0.0000 C   0  0
   -1.3113    4.1199    0.0000 S   0  0
   -1.7749    2.6932    0.0000 C   0  0
   -0.8931    1.4797    0.0000 O   0  0
   -3.2749    2.6932    0.0000 C   0  0
   -4.1566    1.4797    0.0000 C   0  0
   -3.7384    4.1199    0.0000 C   0  0
   -5.1649    4.5834    0.0000 O   0  0
  1  2  1  0
  2  3  2  0
  2  4  1  0
  4  5  2  0
  5  6  1  0
  6  7  2  0
  7  8  1  0
  8  9  2  0
  4  9  1  0
  9 10  1  0
  7 11  1  0
 11 12  3  0
 12 13  1  0
 13 14  1  0
 14 15  1  0
 14 16  1  0
 16 17  1  0
 17 18  2  0
 17 19  1  0
 19 20  1  0
 19 21  2  0
 14 21  1  0
 21 22  1  0
M  END
> <CDDNumber>
CDD-344506

> <Essentiality1>
Not Essential

> <HumanHomolog1>
NO

> <HumanHomolog1Link>
http://www.ncbi.nlm.nih.gov/pubmed?term=16213791

> <TargetGene1>
fabH (Rv0533)

> <TargetGene1Link>
http://genome.tbdb.org/annotation/genome/tbdb/GeneDetails.html?sp=S7000000635248019

> <Essentiality1LinkPubMed1>
http://www.ncbi.nlm.nih.gov/pubmed?term=12657046

> <Gene1LinkPubMed1>
http://www.ncbi.nlm.nih.gov/pubmed?term=14552758

> <Pathway1Case1>
mycolate biosynthesis

> <Pathway1Link1>
http://biocyc.org/META/NEW-IMAGE?type=PATHWAY&object=PWYG-321&detail-level=2&detail-level=1

> <TargetGene1Predicted>
false

> <DistanceToCenter(1)>
0.157894736842105

> <Cluster(1)>
3

> <DistanceToCenter(2)>
0.157894736842105

> <Cluster(2)>
5

$$$$

  SciTegic05221515302D

 18 19  0  0  0  0            999 V2000
   -0.4686   -3.9632    0.0000 C   0  0
    0.4131   -2.7496    0.0000 C   0  0
   -0.0504   -1.3230    0.0000 C   0  0
   -1.4772   -0.8595    0.0000 O   0  0
    1.1631   -0.4413    0.0000 C   0  0
    0.1594    0.6734    0.0000 C   0  0
    2.1667    0.6734    0.0000 C   0  0
    3.6340    0.3616    0.0000 C   0  0
    4.6377    1.4763    0.0000 C   0  0
    6.1050    1.1643    0.0000 C   0  0
    6.5685   -0.2622    0.0000 C   0  0
    8.0358   -0.5741    0.0000 F   0  0
    5.5648   -1.3770    0.0000 C   0  0
    4.0975   -1.0652    0.0000 C   0  0
    3.0938   -2.1799    0.0000 F   0  0
    2.3766   -1.3230    0.0000 S   0  0
    1.9131   -2.7496    0.0000 C   0  0
    2.7947   -3.9632    0.0000 O   0  0
  1  2  1  0
  2  3  2  0
  3  4  1  0
  3  5  1  0
  5  6  1  0
  5  7  1  0
  7  8  1  0
  8  9  2  0
  9 10  1  0
 10 11  2  0
 11 12  1  0
 11 13  1  0
 13 14  2  0
  8 14  1  0
 14 15  1  0
  5 16  1  0
 16 17  1  0
  2 17  1  0
 17 18  2  0
M  END
> <CDDNumber>
CDD-344992

> <Essentiality1>
Not Essential

> <HumanHomolog1>
NO

> <HumanHomolog1Link>
http://www.ncbi.nlm.nih.gov/pubmed?term=16213791

> <TargetGene1>
fabH (Rv0533)

> <TargetGene1Link>
http://genome.tbdb.org/annotation/genome/tbdb/GeneDetails.html?sp=S7000000635248019

> <Essentiality1LinkPubMed1>
http://www.ncbi.nlm.nih.gov/pubmed?term=12657046

> <Gene1LinkPubMed1>
http://www.ncbi.nlm.nih.gov/pubmed?term=14552758

> <Pathway1Case1>
mycolate biosynthesis

> <Pathway1Link1>
http://biocyc.org/META/NEW-IMAGE?type=PATHWAY&object=PWYG-321&detail-level=2&detail-level=1

> <TargetGene1Predicted>
false

> <DistanceToCenter(1)>
0.135135135135135

> <Cluster(1)>
3

> <DistanceToCenter(2)>
0.135135135135135

> <Cluster(2)>
5

$$$$

  SciTegic05221515302D

 12 12  0  0  0  0            999 V2000
   -0.8371   -2.5079    0.0000 C   0  0
    0.0447   -1.2944    0.0000 C   0  0
   -0.4189    0.1323    0.0000 C   0  0
   -1.8455    0.5958    0.0000 O   0  0
    0.7947    1.0139    0.0000 C   0  0
   -0.2091    2.1287    0.0000 C   0  0
    1.7984    2.1287    0.0000 C   0  0
    1.3349    3.5552    0.0000 C   0  0
    0.8713    4.9818    0.0000 C   0  0
    2.0082    0.1323    0.0000 S   0  0
    1.5447   -1.2944    0.0000 C   0  0
    2.4264   -2.5079    0.0000 O   0  0
  1  2  1  0
  2  3  2  0
  3  4  1  0
  3  5  1  0
  5  6  1  0
  5  7  1  0
  7  8  1  0
  8  9  3  0
  5 10  1  0
 10 11  1  0
  2 11  1  0
 11 12  2  0
M  END
> <CDDNumber>
CDD-343992

> <Essentiality1>
Not Essential

> <HumanHomolog1>
NO

> <HumanHomolog1Link>
http://www.ncbi.nlm.nih.gov/pubmed?term=16213791

> <TargetGene1>
fabH (Rv0533)

> <TargetGene1Link>
http://genome.tbdb.org/annotation/genome/tbdb/GeneDetails.html?sp=S7000000635248019

> <Essentiality1LinkPubMed1>
http://www.ncbi.nlm.nih.gov/pubmed?term=12657046

> <Gene1LinkPubMed1>
http://www.ncbi.nlm.nih.gov/pubmed?term=14552758

> <Pathway1Case1>
mycolate biosynthesis

> <Pathway1Link1>
http://biocyc.org/META/NEW-IMAGE?type=PATHWAY&object=PWYG-321&detail-level=2&detail-level=1

> <TargetGene1Predicted>
false

> <DistanceToCenter(1)>
0.0909090909090909

> <Cluster(1)>
3

> <DistanceToCenter(2)>
0.0909090909090909

> <Cluster(2)>
5

$$$$

  SciTegic05221515302D

 23 25  0  0  0  0            999 V2000
    2.4764   -5.1068    0.0000 C   0  0
    3.3581   -3.8931    0.0000 C   0  0
    2.8944   -2.4666    0.0000 C   0  0
    1.4679   -2.0031    0.0000 O   0  0
    4.1081   -1.5849    0.0000 C   0  0
    3.1042   -0.4702    0.0000 C   0  0
    5.1117   -0.4702    0.0000 C   0  0
    4.6483    0.9563    0.0000 C   0  0
    3.1810    1.2682    0.0000 C   0  0
    2.7175    2.6949    0.0000 C   0  0
    3.7212    3.8096    0.0000 C   0  0
    5.1884    3.4976    0.0000 C   0  0
    6.1921    4.6124    0.0000 O   0  0
    7.6593    4.3005    0.0000 C   0  0
    8.6630    5.4153    0.0000 C   0  0
   10.1303    5.1034    0.0000 C   0  0
   10.5937    3.6767    0.0000 C   0  0
    9.5901    2.5620    0.0000 C   0  0
    8.1228    2.8740    0.0000 C   0  0
    5.6519    2.0711    0.0000 C   0  0
    5.3215   -2.4666    0.0000 S   0  0
    4.8581   -3.8931    0.0000 C   0  0
    5.7397   -5.1068    0.0000 O   0  0
  1  2  1  0
  2  3  2  0
  3  4  1  0
  3  5  1  0
  5  6  1  0
  5  7  1  0
  7  8  1  0
  8  9  2  0
  9 10  1  0
 10 11  2  0
 11 12  1  0
 12 13  1  0
 13 14  1  0
 14 15  2  0
 15 16  1  0
 16 17  2  0
 17 18  1  0
 18 19  2  0
 14 19  1  0
 12 20  2  0
  8 20  1  0
  5 21  1  0
 21 22  1  0
  2 22  1  0
 22 23  2  0
M  END
> <CDDNumber>
CDD-344897

> <Essentiality1>
Not Essential

> <HumanHomolog1>
NO

> <HumanHomolog1Link>
http://www.ncbi.nlm.nih.gov/pubmed?term=16213791

> <TargetGene1>
fabH (Rv0533)

> <TargetGene1Link>
http://genome.tbdb.org/annotation/genome/tbdb/GeneDetails.html?sp=S7000000635248019

> <Essentiality1LinkPubMed1>
http://www.ncbi.nlm.nih.gov/pubmed?term=12657046

> <Gene1LinkPubMed1>
http://www.ncbi.nlm.nih.gov/pubmed?term=14552758

> <Pathway1Case1>
mycolate biosynthesis

> <Pathway1Link1>
http://biocyc.org/META/NEW-IMAGE?type=PATHWAY&object=PWYG-321&detail-level=2&detail-level=1

> <TargetGene1Predicted>
false

> <DistanceToCenter(1)>
0.135135135135135

> <Cluster(1)>
3

> <DistanceToCenter(2)>
0.135135135135135

> <Cluster(2)>
5

$$$$

  SciTegic05221515302D

 22 22  0  0  0  0            999 V2000
    1.2369   -2.9114    0.0000 C   0  0
    2.5360   -2.1614    0.0000 C   0  0
    3.8350   -2.9114    0.0000 C   0  0
    5.1341   -2.1614    0.0000 C   0  0
    6.4329   -2.9114    0.0000 C   0  0
    7.7320   -2.1614    0.0000 C   0  0
    9.0310   -2.9114    0.0000 C   0  0
   10.3299   -2.1614    0.0000 C   0  0
   11.6290   -2.9114    0.0000 C   0  0
   12.9280   -2.1614    0.0000 C   0  0
   14.2269   -2.9114    0.0000 C   0  0
   15.5260   -2.1614    0.0000 C   0  0
   16.8250   -2.9114    0.0000 C   0  0
   16.8250   -4.4113    0.0000 C   0  0
   15.3332   -4.2546    0.0000 C   0  0
   18.3168   -4.2546    0.0000 S   0  0
   18.9268   -5.6249    0.0000 C   0  0
   20.3940   -5.9367    0.0000 O   0  0
   17.8121   -6.6285    0.0000 C   0  0
   17.9690   -8.1203    0.0000 C   0  0
   16.5132   -5.8786    0.0000 C   0  0
   15.1429   -6.4887    0.0000 O   0  0
  1  2  1  0
  2  3  1  0
  3  4  1  0
  4  5  1  0
  5  6  1  0
  6  7  1  0
  7  8  1  0
  8  9  1  0
  9 10  1  0
 10 11  1  0
 11 12  1  0
 12 13  1  0
 13 14  1  0
 14 15  1  0
 14 16  1  0
 16 17  1  0
 17 18  2  0
 17 19  1  0
 19 20  1  0
 19 21  2  0
 14 21  1  0
 21 22  1  0
M  END
> <CDDNumber>
CDD-341044

> <Essentiality1>
Not Essential

> <HumanHomolog1>
NO

> <HumanHomolog1Link>
http://www.ncbi.nlm.nih.gov/pubmed?term=16213791

> <TargetGene1>
fabH (Rv0533)

> <TargetGene1Link>
http://genome.tbdb.org/annotation/genome/tbdb/GeneDetails.html?sp=S7000000635248019

> <Essentiality1LinkPubMed1>
http://www.ncbi.nlm.nih.gov/pubmed?term=12657046

> <Gene1LinkPubMed1>
http://www.ncbi.nlm.nih.gov/pubmed?term=14552758

> <Pathway1Case1>
mycolate biosynthesis

> <Pathway1Link1>
http://biocyc.org/META/NEW-IMAGE?type=PATHWAY&object=PWYG-321&detail-level=2&detail-level=1

> <TargetGene1Predicted>
false

> <DistanceToCenter(1)>
0.25

> <Cluster(1)>
3

> <DistanceToCenter(2)>
0.25

> <Cluster(2)>
5

$$$$

  SciTegic05221515302D

 23 25  0  0  0  0            999 V2000
   -1.4589   -6.4382    0.0000 C   0  0
   -0.5773   -5.2245    0.0000 C   0  0
   -1.0407   -3.7980    0.0000 C   0  0
   -2.4674   -3.3345    0.0000 O   0  0
    0.1727   -2.9164    0.0000 C   0  0
   -0.8309   -1.8016    0.0000 C   0  0
    1.1764   -1.8016    0.0000 C   0  0
    2.6437   -2.1134    0.0000 C   0  0
    3.6473   -0.9987    0.0000 C   0  0
    5.1146   -1.3107    0.0000 C   0  0
    5.5780   -2.7373    0.0000 C   0  0
    4.5744   -3.8520    0.0000 C   0  0
    3.1071   -3.5402    0.0000 C   0  0
    7.0453   -3.0491    0.0000 C   0  0
    8.0489   -1.9344    0.0000 C   0  0
    9.5162   -2.2464    0.0000 C   0  0
    9.9799   -3.6729    0.0000 C   0  0
   11.4469   -3.9847    0.0000 C   0  0
    8.9760   -4.7876    0.0000 C   0  0
    7.5089   -4.4756    0.0000 C   0  0
    1.3862   -3.7980    0.0000 S   0  0
    0.9227   -5.2245    0.0000 C   0  0
    1.8044   -6.4382    0.0000 O   0  0
  1  2  1  0
  2  3  2  0
  3  4  1  0
  3  5  1  0
  5  6  1  0
  5  7  1  0
  7  8  1  0
  8  9  2  0
  9 10  1  0
 10 11  2  0
 11 12  1  0
 12 13  2  0
  8 13  1  0
 11 14  1  0
 14 15  2  0
 15 16  1  0
 16 17  2  0
 17 18  1  0
 17 19  1  0
 19 20  2  0
 14 20  1  0
  5 21  1  0
 21 22  1  0
  2 22  1  0
 22 23  2  0
M  END
> <CDDNumber>
CDD-343476

> <Essentiality1>
Not Essential

> <HumanHomolog1>
NO

> <HumanHomolog1Link>
http://www.ncbi.nlm.nih.gov/pubmed?term=16213791

> <TargetGene1>
fabH (Rv0533)

> <TargetGene1Link>
http://genome.tbdb.org/annotation/genome/tbdb/GeneDetails.html?sp=S7000000635248019

> <Essentiality1LinkPubMed1>
http://www.ncbi.nlm.nih.gov/pubmed?term=12657046

> <Gene1LinkPubMed1>
http://www.ncbi.nlm.nih.gov/pubmed?term=14552758

> <Pathway1Case1>
mycolate biosynthesis

> <Pathway1Link1>
http://biocyc.org/META/NEW-IMAGE?type=PATHWAY&object=PWYG-321&detail-level=2&detail-level=1

> <TargetGene1Predicted>
false

> <DistanceToCenter(1)>
0.0857142857142857

> <Cluster(1)>
3

> <DistanceToCenter(2)>
0.0857142857142857

> <Cluster(2)>
5

$$$$

  SciTegic05221515302D

 17 18  0  0  0  0            999 V2000
   -0.4686   -3.9632    0.0000 C   0  0
    0.4131   -2.7496    0.0000 C   0  0
   -0.0504   -1.3230    0.0000 C   0  0
   -1.4771   -0.8595    0.0000 O   0  0
    1.1631   -0.4414    0.0000 C   0  0
    0.1594    0.6734    0.0000 C   0  0
    2.1667    0.6734    0.0000 C   0  0
    3.6340    0.3616    0.0000 C   0  0
    4.6377    1.4763    0.0000 C   0  0
    6.1050    1.1643    0.0000 C   0  0
    6.5684   -0.2623    0.0000 C   0  0
    8.0357   -0.5741    0.0000 C   0  0
    5.5648   -1.3770    0.0000 C   0  0
    4.0975   -1.0652    0.0000 C   0  0
    2.3766   -1.3230    0.0000 S   0  0
    1.9131   -2.7496    0.0000 C   0  0
    2.7947   -3.9632    0.0000 O   0  0
  1  2  1  0
  2  3  2  0
  3  4  1  0
  3  5  1  0
  5  6  1  0
  5  7  1  0
  7  8  1  0
  8  9  2  0
  9 10  1  0
 10 11  2  0
 11 12  1  0
 11 13  1  0
 13 14  2  0
  8 14  1  0
  5 15  1  0
 15 16  1  0
  2 16  1  0
 16 17  2  0
M  END
> <CDDNumber>
CDD-344331

> <Essentiality1>
Not Essential

> <HumanHomolog1>
NO

> <HumanHomolog1Link>
http://www.ncbi.nlm.nih.gov/pubmed?term=16213791

> <TargetGene1>
fabH (Rv0533)

> <TargetGene1Link>
http://genome.tbdb.org/annotation/genome/tbdb/GeneDetails.html?sp=S7000000635248019

> <Essentiality1LinkPubMed1>
http://www.ncbi.nlm.nih.gov/pubmed?term=12657046

> <Gene1LinkPubMed1>
http://www.ncbi.nlm.nih.gov/pubmed?term=14552758

> <Pathway1Case1>
mycolate biosynthesis

> <Pathway1Link1>
http://biocyc.org/META/NEW-IMAGE?type=PATHWAY&object=PWYG-321&detail-level=2&detail-level=1

> <TargetGene1Predicted>
false

> <DistanceToCenter(1)>
0

> <Cluster(1)>
3

> <DistanceToCenter(2)>
0

> <Cluster(2)>
5

$$$$

  SciTegic05221515302D

 18 19  0  0  0  0            999 V2000
    6.0117    4.3739    0.0000 C   0  0
    5.0080    3.2592    0.0000 O   0  0
    3.5408    3.5710    0.0000 C   0  0
    2.5371    2.4562    0.0000 C   0  0
    1.0699    2.7681    0.0000 C   0  0
    0.6064    4.1946    0.0000 C   0  0
   -0.8609    4.5066    0.0000 C   0  0
   -1.8647    3.3919    0.0000 C   0  0
   -2.8683    4.5066    0.0000 C   0  0
   -0.6510    2.5102    0.0000 S   0  0
   -1.1147    1.0835    0.0000 C   0  0
   -0.2329   -0.1299    0.0000 O   0  0
   -2.6147    1.0835    0.0000 C   0  0
   -3.4963   -0.1299    0.0000 C   0  0
   -3.0781    2.5102    0.0000 C   0  0
   -4.5047    2.9737    0.0000 O   0  0
    1.6100    5.3093    0.0000 C   0  0
    3.0773    4.9975    0.0000 C   0  0
  1  2  1  0
  2  3  1  0
  3  4  2  0
  4  5  1  0
  5  6  2  0
  6  7  1  0
  7  8  1  0
  8  9  1  0
  8 10  1  0
 10 11  1  0
 11 12  2  0
 11 13  1  0
 13 14  1  0
 13 15  2  0
  8 15  1  0
 15 16  1  0
  6 17  1  0
 17 18  2  0
  3 18  1  0
M  END
> <CDDNumber>
CDD-344698

> <Essentiality1>
Not Essential

> <HumanHomolog1>
NO

> <HumanHomolog1Link>
http://www.ncbi.nlm.nih.gov/pubmed?term=16213791

> <TargetGene1>
fabH (Rv0533)

> <TargetGene1Link>
http://genome.tbdb.org/annotation/genome/tbdb/GeneDetails.html?sp=S7000000635248019

> <Essentiality1LinkPubMed1>
http://www.ncbi.nlm.nih.gov/pubmed?term=12657046

> <Gene1LinkPubMed1>
http://www.ncbi.nlm.nih.gov/pubmed?term=14552758

> <Pathway1Case1>
mycolate biosynthesis

> <Pathway1Link1>
http://biocyc.org/META/NEW-IMAGE?type=PATHWAY&object=PWYG-321&detail-level=2&detail-level=1

> <TargetGene1Predicted>
false

> <DistanceToCenter(1)>
0.111111111111111

> <Cluster(1)>
3

> <DistanceToCenter(2)>
0.111111111111111

> <Cluster(2)>
5

$$$$

  SciTegic05221515302D

 24 26  0  0  0  0            999 V2000
   -1.6848   -6.4382    0.0000 C   0  0
   -0.8031   -5.2245    0.0000 C   0  0
   -1.2666   -3.7980    0.0000 C   0  0
   -2.6933   -3.3345    0.0000 O   0  0
   -0.0531   -2.9164    0.0000 C   0  0
   -1.0568   -1.8016    0.0000 C   0  0
    0.9505   -1.8016    0.0000 C   0  0
    2.4178   -2.1134    0.0000 C   0  0
    3.4214   -0.9987    0.0000 C   0  0
    4.8887   -1.3107    0.0000 C   0  0
    5.3522   -2.7373    0.0000 C   0  0
    4.3485   -3.8520    0.0000 C   0  0
    2.8813   -3.5402    0.0000 C   0  0
    6.8194   -3.0491    0.0000 C   0  0
    7.8231   -1.9344    0.0000 C   0  0
    9.2904   -2.2464    0.0000 C   0  0
    9.7540   -3.6729    0.0000 C   0  0
   11.2211   -3.9847    0.0000 C   0  0
   12.2249   -2.8700    0.0000 O   0  0
    8.7502   -4.7876    0.0000 C   0  0
    7.2831   -4.4756    0.0000 C   0  0
    1.1603   -3.7980    0.0000 S   0  0
    0.6969   -5.2245    0.0000 C   0  0
    1.5785   -6.4382    0.0000 O   0  0
  1  2  1  0
  2  3  2  0
  3  4  1  0
  3  5  1  0
  5  6  1  0
  5  7  1  0
  7  8  1  0
  8  9  2  0
  9 10  1  0
 10 11  2  0
 11 12  1  0
 12 13  2  0
  8 13  1  0
 11 14  1  0
 14 15  2  0
 15 16  1  0
 16 17  2  0
 17 18  1  0
 18 19  2  0
 17 20  1  0
 20 21  2  0
 14 21  1  0
  5 22  1  0
 22 23  1  0
  2 23  1  0
 23 24  2  0
M  END
> <CDDNumber>
CDD-343562

> <Essentiality1>
Not Essential

> <HumanHomolog1>
NO

> <HumanHomolog1Link>
http://www.ncbi.nlm.nih.gov/pubmed?term=16213791

> <TargetGene1>
fabH (Rv0533)

> <TargetGene1Link>
http://genome.tbdb.org/annotation/genome/tbdb/GeneDetails.html?sp=S7000000635248019

> <Essentiality1LinkPubMed1>
http://www.ncbi.nlm.nih.gov/pubmed?term=12657046

> <Gene1LinkPubMed1>
http://www.ncbi.nlm.nih.gov/pubmed?term=14552758

> <Pathway1Case1>
mycolate biosynthesis

> <Pathway1Link1>
http://biocyc.org/META/NEW-IMAGE?type=PATHWAY&object=PWYG-321&detail-level=2&detail-level=1

> <TargetGene1Predicted>
false

> <DistanceToCenter(1)>
0.135135135135135

> <Cluster(1)>
3

> <DistanceToCenter(2)>
0.135135135135135

> <Cluster(2)>
5

$$$$

  SciTegic05221515302D

 24 26  0  0  0  0            999 V2000
   -1.6848   -6.4382    0.0000 C   0  0
   -0.8031   -5.2245    0.0000 C   0  0
   -1.2666   -3.7980    0.0000 C   0  0
   -2.6933   -3.3345    0.0000 O   0  0
   -0.0531   -2.9164    0.0000 C   0  0
   -1.0568   -1.8016    0.0000 C   0  0
    0.9505   -1.8016    0.0000 C   0  0
    2.4178   -2.1134    0.0000 C   0  0
    3.4214   -0.9987    0.0000 C   0  0
    4.8887   -1.3107    0.0000 C   0  0
    5.3522   -2.7373    0.0000 C   0  0
    4.3485   -3.8520    0.0000 C   0  0
    2.8813   -3.5402    0.0000 C   0  0
    6.8194   -3.0491    0.0000 C   0  0
    7.8231   -1.9344    0.0000 C   0  0
    9.2904   -2.2464    0.0000 C   0  0
    9.7540   -3.6729    0.0000 C   0  0
   11.2211   -3.9847    0.0000 C   0  0
   12.2249   -2.8700    0.0000 O   0  0
    8.7502   -4.7876    0.0000 C   0  0
    7.2831   -4.4756    0.0000 C   0  0
    1.1603   -3.7980    0.0000 S   0  0
    0.6969   -5.2245    0.0000 C   0  0
    1.5785   -6.4382    0.0000 O   0  0
  1  2  1  0
  2  3  2  0
  3  4  1  0
  3  5  1  0
  5  6  1  0
  5  7  1  0
  7  8  1  0
  8  9  2  0
  9 10  1  0
 10 11  2  0
 11 12  1  0
 12 13  2  0
  8 13  1  0
 11 14  1  0
 14 15  2  0
 15 16  1  0
 16 17  2  0
 17 18  1  0
 18 19  1  0
 17 20  1  0
 20 21  2  0
 14 21  1  0
  5 22  1  0
 22 23  1  0
  2 23  1  0
 23 24  2  0
M  END
> <CDDNumber>
CDD-343592

> <Essentiality1>
Not Essential

> <HumanHomolog1>
NO

> <HumanHomolog1Link>
http://www.ncbi.nlm.nih.gov/pubmed?term=16213791

> <TargetGene1>
fabH (Rv0533)

> <TargetGene1Link>
http://genome.tbdb.org/annotation/genome/tbdb/GeneDetails.html?sp=S7000000635248019

> <Essentiality1LinkPubMed1>
http://www.ncbi.nlm.nih.gov/pubmed?term=12657046

> <Gene1LinkPubMed1>
http://www.ncbi.nlm.nih.gov/pubmed?term=14552758

> <Pathway1Case1>
mycolate biosynthesis

> <Pathway1Link1>
http://biocyc.org/META/NEW-IMAGE?type=PATHWAY&object=PWYG-321&detail-level=2&detail-level=1

> <TargetGene1Predicted>
false

> <DistanceToCenter(1)>
0.2

> <Cluster(1)>
3

> <DistanceToCenter(2)>
0.2

> <Cluster(2)>
5

$$$$

  SciTegic05221515302D

 23 23  0  0  0  0            999 V2000
  -11.8874   -6.1943    0.0000 C   0  0
  -10.5885   -6.9443    0.0000 C   0  0
   -9.2894   -6.1943    0.0000 C   0  0
   -7.9904   -6.9443    0.0000 C   0  0
   -6.6915   -6.1943    0.0000 C   0  0
   -5.3924   -6.9443    0.0000 C   0  0
   -4.0933   -6.1943    0.0000 C   0  0
   -2.7943   -6.9443    0.0000 C   0  0
   -1.4954   -6.1943    0.0000 C   0  0
   -0.1963   -6.9443    0.0000 C   0  0
    1.1027   -6.1943    0.0000 C   0  0
    2.4016   -6.9443    0.0000 C   0  0
    3.7007   -6.1943    0.0000 C   0  0
    4.9998   -6.9443    0.0000 C   0  0
    6.2988   -6.1943    0.0000 C   0  0
    6.9088   -7.5647    0.0000 C   0  0
    5.4170   -4.9807    0.0000 S   0  0
    6.2988   -3.7673    0.0000 C   0  0
    5.8352   -2.3407    0.0000 O   0  0
    7.7254   -4.2307    0.0000 C   0  0
    8.9388   -3.3491    0.0000 C   0  0
    7.7254   -5.7307    0.0000 C   0  0
    8.9388   -6.6125    0.0000 O   0  0
  1  2  1  0
  2  3  1  0
  3  4  1  0
  4  5  1  0
  5  6  1  0
  6  7  1  0
  7  8  1  0
  8  9  1  0
  9 10  1  0
 10 11  1  0
 11 12  1  0
 12 13  1  0
 13 14  1  0
 14 15  1  0
 15 16  1  0
 15 17  1  0
 17 18  1  0
 18 19  2  0
 18 20  1  0
 20 21  1  0
 20 22  2  0
 15 22  1  0
 22 23  1  0
M  END
> <CDDNumber>
CDD-341045

> <Essentiality1>
Not Essential

> <HumanHomolog1>
NO

> <HumanHomolog1Link>
http://www.ncbi.nlm.nih.gov/pubmed?term=16213791

> <TargetGene1>
fabH (Rv0533)

> <TargetGene1Link>
http://genome.tbdb.org/annotation/genome/tbdb/GeneDetails.html?sp=S7000000635248019

> <Essentiality1LinkPubMed1>
http://www.ncbi.nlm.nih.gov/pubmed?term=12657046

> <Gene1LinkPubMed1>
http://www.ncbi.nlm.nih.gov/pubmed?term=14552758

> <Pathway1Case1>
mycolate biosynthesis

> <Pathway1Link1>
http://biocyc.org/META/NEW-IMAGE?type=PATHWAY&object=PWYG-321&detail-level=2&detail-level=1

> <TargetGene1Predicted>
false

> <DistanceToCenter(1)>
0.25

> <Cluster(1)>
3

> <DistanceToCenter(2)>
0.25

> <Cluster(2)>
5

$$$$

  SciTegic05221515302D

 18 19  0  0  0  0            999 V2000
    8.0127    5.8747    0.0000 C   0  0
    6.5456    6.1865    0.0000 O   0  0
    5.5418    5.0719    0.0000 C   0  0
    6.0054    3.6452    0.0000 C   0  0
    5.0016    2.5305    0.0000 C   0  0
    3.5345    2.8425    0.0000 C   0  0
    3.0708    4.2690    0.0000 C   0  0
    1.6038    4.5809    0.0000 C   0  0
    0.5999    3.4661    0.0000 C   0  0
   -0.4037    4.5809    0.0000 C   0  0
    1.8136    2.5845    0.0000 S   0  0
    1.3499    1.1579    0.0000 C   0  0
    2.2316   -0.0557    0.0000 O   0  0
   -0.1501    1.1579    0.0000 C   0  0
   -1.0317   -0.0557    0.0000 C   0  0
   -0.6135    2.5845    0.0000 C   0  0
   -2.0401    3.0479    0.0000 O   0  0
    4.0747    5.3838    0.0000 C   0  0
  1  2  1  0
  2  3  1  0
  3  4  2  0
  4  5  1  0
  5  6  2  0
  6  7  1  0
  7  8  1  0
  8  9  1  0
  9 10  1  0
  9 11  1  0
 11 12  1  0
 12 13  2  0
 12 14  1  0
 14 15  1  0
 14 16  2  0
  9 16  1  0
 16 17  1  0
  7 18  2  0
  3 18  1  0
M  END
> <CDDNumber>
CDD-344829

> <Essentiality1>
Not Essential

> <HumanHomolog1>
NO

> <HumanHomolog1Link>
http://www.ncbi.nlm.nih.gov/pubmed?term=16213791

> <TargetGene1>
fabH (Rv0533)

> <TargetGene1Link>
http://genome.tbdb.org/annotation/genome/tbdb/GeneDetails.html?sp=S7000000635248019

> <Essentiality1LinkPubMed1>
http://www.ncbi.nlm.nih.gov/pubmed?term=12657046

> <Gene1LinkPubMed1>
http://www.ncbi.nlm.nih.gov/pubmed?term=14552758

> <Pathway1Case1>
mycolate biosynthesis

> <Pathway1Link1>
http://biocyc.org/META/NEW-IMAGE?type=PATHWAY&object=PWYG-321&detail-level=2&detail-level=1

> <TargetGene1Predicted>
false

> <DistanceToCenter(1)>
0.111111111111111

> <Cluster(1)>
3

> <DistanceToCenter(2)>
0.111111111111111

> <Cluster(2)>
5

$$$$

  SciTegic05221515302D

 16 17  0  0  0  0            999 V2000
   -0.1384   -3.9632    0.0000 C   0  0
    0.7432   -2.7496    0.0000 C   0  0
    0.2797   -1.3230    0.0000 C   0  0
   -1.1470   -0.8595    0.0000 O   0  0
    1.4932   -0.4413    0.0000 C   0  0
    0.4896    0.6734    0.0000 C   0  0
    2.4969    0.6734    0.0000 C   0  0
    3.9642    0.3616    0.0000 C   0  0
    4.9678    1.4763    0.0000 C   0  0
    6.4351    1.1643    0.0000 C   0  0
    6.8986   -0.2622    0.0000 C   0  0
    5.8950   -1.3770    0.0000 C   0  0
    4.4277   -1.0652    0.0000 C   0  0
    2.7067   -1.3230    0.0000 S   0  0
    2.2432   -2.7496    0.0000 C   0  0
    3.1249   -3.9632    0.0000 O   0  0
  1  2  1  0
  2  3  2  0
  3  4  1  0
  3  5  1  0
  5  6  1  0
  5  7  1  0
  7  8  1  0
  8  9  2  0
  9 10  1  0
 10 11  2  0
 11 12  1  0
 12 13  2  0
  8 13  1  0
  5 14  1  0
 14 15  1  0
  2 15  1  0
 15 16  2  0
M  END
> <CDDNumber>
CDD-341029

> <Essentiality1>
Not Essential

> <HumanHomolog1>
NO

> <HumanHomolog1Link>
http://www.ncbi.nlm.nih.gov/pubmed?term=16213791

> <TargetGene1>
fabH (Rv0533)

> <TargetGene1Link>
http://genome.tbdb.org/annotation/genome/tbdb/GeneDetails.html?sp=S7000000635248019

> <Essentiality1LinkPubMed1>
http://www.ncbi.nlm.nih.gov/pubmed?term=12657046

> <Gene1LinkPubMed1>
http://www.ncbi.nlm.nih.gov/pubmed?term=14552758

> <Pathway1Case1>
mycolate biosynthesis

> <Pathway1Link1>
http://biocyc.org/META/NEW-IMAGE?type=PATHWAY&object=PWYG-321&detail-level=2&detail-level=1

> <TargetGene2>
kasA (Rv2245)

> <TargetGene2Link>
http://genome.tbdb.org/annotation/genome/tbdb/GeneDetails.html?sp=S7000000635247470

> <Essentiality2LinkPubMed1>
In Vitro Essential (0.04)

> <Gene2LinkPubMed1>
http://www.ncbi.nlm.nih.gov/pubmed?term=16392800

> <Pathway2Case1>
Mycolate biosynthesis

> <Pathway2Link1>
http://tbcyc.tbdb.org/MTH37RVV/NEW-IMAGE?type=PATHWAY&object=PWYG-321&detail-level=2

> <Essentiality2LinkPubMed2>
http://www.ncbi.nlm.nih.gov/pubmed?term=12657046

> <TargetGene1Predicted>
false

> <TargetGene2Predicted>
false

> <DistanceToCenter(1)>
0

> <Cluster(1)>
3

> <DistanceToCenter(2)>
0

> <Cluster(2)>
5

$$$$

  SciTegic05221515302D

 18 19  0  0  0  0            999 V2000
   -0.2600   -4.1439    0.0000 C   0  0
    0.6217   -2.9302    0.0000 C   0  0
    0.1582   -1.5036    0.0000 C   0  0
   -1.2686   -1.0402    0.0000 O   0  0
    1.3717   -0.6220    0.0000 C   0  0
    0.3680    0.4928    0.0000 C   0  0
    2.3753    0.4928    0.0000 C   0  0
    3.8426    0.1810    0.0000 C   0  0
    4.8463    1.2957    0.0000 C   0  0
    6.3136    0.9837    0.0000 C   0  0
    7.3173    2.0985    0.0000 F   0  0
    6.7771   -0.4429    0.0000 C   0  0
    5.7734   -1.5576    0.0000 C   0  0
    6.2369   -2.9842    0.0000 F   0  0
    4.3061   -1.2458    0.0000 C   0  0
    2.5852   -1.5036    0.0000 S   0  0
    2.1217   -2.9302    0.0000 C   0  0
    3.0033   -4.1439    0.0000 O   0  0
  1  2  1  0
  2  3  2  0
  3  4  1  0
  3  5  1  0
  5  6  1  0
  5  7  1  0
  7  8  1  0
  8  9  2  0
  9 10  1  0
 10 11  1  0
 10 12  2  0
 12 13  1  0
 13 14  1  0
 13 15  2  0
  8 15  1  0
  5 16  1  0
 16 17  1  0
  2 17  1  0
 17 18  2  0
M  END
> <CDDNumber>
CDD-343152

> <Essentiality1>
Not Essential

> <HumanHomolog1>
NO

> <HumanHomolog1Link>
http://www.ncbi.nlm.nih.gov/pubmed?term=16213791

> <TargetGene1>
fabH (Rv0533)

> <TargetGene1Link>
http://genome.tbdb.org/annotation/genome/tbdb/GeneDetails.html?sp=S7000000635248019

> <Essentiality1LinkPubMed1>
http://www.ncbi.nlm.nih.gov/pubmed?term=12657046

> <Gene1LinkPubMed1>
http://www.ncbi.nlm.nih.gov/pubmed?term=14552758

> <Pathway1Case1>
mycolate biosynthesis

> <Pathway1Link1>
http://biocyc.org/META/NEW-IMAGE?type=PATHWAY&object=PWYG-321&detail-level=2&detail-level=1

> <TargetGene1Predicted>
false

> <DistanceToCenter(1)>
0.111111111111111

> <Cluster(1)>
3

> <DistanceToCenter(2)>
0.111111111111111

> <Cluster(2)>
5

$$$$

  SciTegic05221515302D

 13 13  0  0  0  0            999 V2000
    3.8546    3.3927    0.0000 C   0  0
    2.8509    2.2782    0.0000 C   0  0
    3.3144    0.8515    0.0000 C   0  0
    1.3837    2.5900    0.0000 C   0  0
    0.3801    1.4753    0.0000 C   0  0
   -0.6237    2.5900    0.0000 C   0  0
    1.5935    0.5936    0.0000 S   0  0
    1.1301   -0.8331    0.0000 C   0  0
    2.0117   -2.0465    0.0000 O   0  0
   -0.3699   -0.8331    0.0000 C   0  0
   -1.2517   -2.0465    0.0000 C   0  0
   -0.8335    0.5936    0.0000 C   0  0
   -2.2601    1.0571    0.0000 O   0  0
  1  2  1  0
  2  3  1  0
  2  4  1  0
  4  5  1  0
  5  6  1  0
  5  7  1  0
  7  8  1  0
  8  9  2  0
  8 10  1  0
 10 11  1  0
 10 12  2  0
  5 12  1  0
 12 13  1  0
M  END
> <CDDNumber>
CDD-341011

> <Essentiality1>
Not Essential

> <HumanHomolog1>
NO

> <HumanHomolog1Link>
http://www.ncbi.nlm.nih.gov/pubmed?term=16213791

> <TargetGene1>
fabH (Rv0533)

> <TargetGene1Link>
http://genome.tbdb.org/annotation/genome/tbdb/GeneDetails.html?sp=S7000000635248019

> <Essentiality1LinkPubMed1>
http://www.ncbi.nlm.nih.gov/pubmed?term=12657046

> <Gene1LinkPubMed1>
http://www.ncbi.nlm.nih.gov/pubmed?term=14552758

> <Pathway1Case1>
mycolate biosynthesis

> <Pathway1Link1>
http://biocyc.org/META/NEW-IMAGE?type=PATHWAY&object=PWYG-321&detail-level=2&detail-level=1

> <TargetGene1Predicted>
false

> <DistanceToCenter(1)>
0.0909090909090909

> <Cluster(1)>
3

> <DistanceToCenter(2)>
0.0909090909090909

> <Cluster(2)>
5

$$$$

  SciTegic05221515302D

 17 18  0  0  0  0            999 V2000
   -0.4686   -3.9632    0.0000 C   0  0
    0.4131   -2.7496    0.0000 C   0  0
   -0.0504   -1.3230    0.0000 C   0  0
   -1.4771   -0.8595    0.0000 O   0  0
    1.1631   -0.4414    0.0000 C   0  0
    0.1594    0.6734    0.0000 C   0  0
    2.1667    0.6734    0.0000 C   0  0
    3.6340    0.3616    0.0000 C   0  0
    4.6377    1.4763    0.0000 C   0  0
    6.1050    1.1643    0.0000 C   0  0
    6.5684   -0.2623    0.0000 C   0  0
    8.0357   -0.5741    0.0000 I   0  0
    5.5648   -1.3770    0.0000 C   0  0
    4.0975   -1.0652    0.0000 C   0  0
    2.3766   -1.3230    0.0000 S   0  0
    1.9131   -2.7496    0.0000 C   0  0
    2.7947   -3.9632    0.0000 O   0  0
  1  2  1  0
  2  3  2  0
  3  4  1  0
  3  5  1  0
  5  6  1  0
  5  7  1  0
  7  8  1  0
  8  9  2  0
  9 10  1  0
 10 11  2  0
 11 12  1  0
 11 13  1  0
 13 14  2  0
  8 14  1  0
  5 15  1  0
 15 16  1  0
  2 16  1  0
 16 17  2  0
M  END
> <CDDNumber>
CDD-343403

> <Essentiality1>
Not Essential

> <HumanHomolog1>
NO

> <HumanHomolog1Link>
http://www.ncbi.nlm.nih.gov/pubmed?term=16213791

> <TargetGene1>
fabH (Rv0533)

> <TargetGene1Link>
http://genome.tbdb.org/annotation/genome/tbdb/GeneDetails.html?sp=S7000000635248019

> <Essentiality1LinkPubMed1>
http://www.ncbi.nlm.nih.gov/pubmed?term=12657046

> <Gene1LinkPubMed1>
http://www.ncbi.nlm.nih.gov/pubmed?term=14552758

> <Pathway1Case1>
mycolate biosynthesis

> <Pathway1Link1>
http://biocyc.org/META/NEW-IMAGE?type=PATHWAY&object=PWYG-321&detail-level=2&detail-level=1

> <TargetGene1Predicted>
false

> <DistanceToCenter(1)>
0.111111111111111

> <Cluster(1)>
3

> <DistanceToCenter(2)>
0.111111111111111

> <Cluster(2)>
5

$$$$

  SciTegic05221515302D

 14 14  0  0  0  0            999 V2000
    2.9843    0.8515    0.0000 C   0  0
    2.5208    2.2782    0.0000 C   0  0
    3.5244    3.3927    0.0000 C   0  0
    4.9917    3.0809    0.0000 C   0  0
    1.0536    2.5900    0.0000 C   0  0
    0.0500    1.4753    0.0000 C   0  0
   -0.9538    2.5900    0.0000 C   0  0
    1.2634    0.5936    0.0000 S   0  0
    0.7999   -0.8330    0.0000 C   0  0
    1.6816   -2.0465    0.0000 O   0  0
   -0.7000   -0.8330    0.0000 C   0  0
   -1.5818   -2.0465    0.0000 C   0  0
   -1.1637    0.5936    0.0000 C   0  0
   -2.5902    1.0571    0.0000 O   0  0
  1  2  1  0
  2  3  1  0
  3  4  2  0
  2  5  2  0
  5  6  1  0
  6  7  1  0
  6  8  1  0
  8  9  1  0
  9 10  2  0
  9 11  1  0
 11 12  1  0
 11 13  2  0
  6 13  1  0
 13 14  1  0
M  END
> <CDDNumber>
CDD-53392

> <Essentiality1>
Not Essential

> <HumanHomolog1>
NO

> <HumanHomolog1Link>
http://www.ncbi.nlm.nih.gov/pubmed?term=16213791

> <TargetGene1>
fabH (Rv0533)

> <TargetGene1Link>
http://genome.tbdb.org/annotation/genome/tbdb/GeneDetails.html?sp=S7000000635248019

> <Essentiality1LinkPubMed1>
http://www.ncbi.nlm.nih.gov/pubmed?term=12657046

> <Gene1LinkPubMed1>
http://www.ncbi.nlm.nih.gov/pubmed?term=14552758

> <Pathway1Case1>
mycolate biosynthesis

> <Pathway1Link1>
http://biocyc.org/META/NEW-IMAGE?type=PATHWAY&object=PWYG-321&detail-level=2&detail-level=1

> <TargetGene1Predicted>
false

> <DistanceToCenter(1)>
0.235294117647059

> <Cluster(1)>
3

> <DistanceToCenter(2)>
0.235294117647059

> <Cluster(2)>
5

$$$$

  SciTegic05221515302D

 14 14  0  0  0  0            999 V2000
    4.5730    0.7203    0.0000 C   0  0
    3.1058    1.0321    0.0000 C   0  0
    2.1022   -0.0826    0.0000 C   0  0
    2.6423    2.4588    0.0000 C   0  0
    1.1751    2.7706    0.0000 C   0  0
    0.1715    1.6559    0.0000 C   0  0
   -0.8323    2.7706    0.0000 C   0  0
    1.3849    0.7743    0.0000 S   0  0
    0.9215   -0.6524    0.0000 C   0  0
    1.8031   -1.8659    0.0000 O   0  0
   -0.5785   -0.6524    0.0000 C   0  0
   -1.4603   -1.8659    0.0000 C   0  0
   -1.0421    0.7743    0.0000 C   0  0
   -2.4686    1.2377    0.0000 O   0  0
  1  2  1  0
  2  3  1  0
  2  4  2  0
  4  5  1  0
  5  6  1  0
  6  7  1  0
  6  8  1  0
  8  9  1  0
  9 10  2  0
  9 11  1  0
 11 12  1  0
 11 13  2  0
  6 13  1  0
 13 14  1  0
M  END
> <CDDNumber>
CDD-341022

> <Essentiality1>
Not Essential

> <HumanHomolog1>
NO

> <HumanHomolog1Link>
http://www.ncbi.nlm.nih.gov/pubmed?term=16213791

> <TargetGene1>
fabH (Rv0533)

> <TargetGene1Link>
http://genome.tbdb.org/annotation/genome/tbdb/GeneDetails.html?sp=S7000000635248019

> <Essentiality1LinkPubMed1>
http://www.ncbi.nlm.nih.gov/pubmed?term=12657046

> <Gene1LinkPubMed1>
http://www.ncbi.nlm.nih.gov/pubmed?term=14552758

> <Pathway1Case1>
mycolate biosynthesis

> <Pathway1Link1>
http://biocyc.org/META/NEW-IMAGE?type=PATHWAY&object=PWYG-321&detail-level=2&detail-level=1

> <TargetGene1Predicted>
false

> <DistanceToCenter(1)>
0.117647058823529

> <Cluster(1)>
3

> <DistanceToCenter(2)>
0.117647058823529

> <Cluster(2)>
5

$$$$

  SciTegic05221515302D

 14 14  0  0  0  0            999 V2000
   -0.1324    3.6162    0.0000 C   0  0
    1.3349    3.3044    0.0000 C   0  0
    1.7984    1.8779    0.0000 C   0  0
    0.7947    0.7631    0.0000 C   0  0
   -0.2091    1.8779    0.0000 C   0  0
    2.0082   -0.1185    0.0000 S   0  0
    1.5447   -1.5452    0.0000 C   0  0
    2.4264   -2.7587    0.0000 O   0  0
    0.0447   -1.5452    0.0000 C   0  0
   -0.8371   -2.7587    0.0000 C   0  0
   -0.4189   -0.1185    0.0000 C   0  0
   -1.8455    0.3450    0.0000 O   0  0
    2.3385    4.4191    0.0000 C   0  0
    1.8749    5.8457    0.0000 C   0  0
  1  2  1  0
  2  3  1  0
  3  4  1  0
  4  5  1  0
  4  6  1  0
  6  7  1  0
  7  8  2  0
  7  9  1  0
  9 10  1  0
  9 11  2  0
  4 11  1  0
 11 12  1  0
  2 13  1  0
 13 14  2  0
M  END
> <CDDNumber>
CDD-341025

> <Essentiality1>
In Vitro Essential (0.04)

> <TargetGene1>
kasA (Rv2245)

> <TargetGene1Link>
http://genome.tbdb.org/annotation/genome/tbdb/GeneDetails.html?sp=S7000000635247470

> <Essentiality1LinkPubMed1>
http://www.ncbi.nlm.nih.gov/pubmed?term=12657046

> <Gene1LinkPubMed1>
http://www.ncbi.nlm.nih.gov/pubmed?term=16392800

> <Pathway1Case1>
Mycolate biosynthesis

> <Pathway1Link1>
http://tbcyc.tbdb.org/MTH37RVV/NEW-IMAGE?type=PATHWAY&object=PWYG-321&detail-level=2

> <TargetGene1Predicted>
false

> <DistanceToCenter(1)>
0.142857142857143

> <Cluster(1)>
3

> <DistanceToCenter(2)>
0.142857142857143

> <Cluster(2)>
5

$$$$

  SciTegic05221515302D

 15 15  0  0  0  0            999 V2000
    0.0810   -0.4178    0.0000 C   0  0
    1.3801   -1.1678    0.0000 C   0  0
    2.6790   -0.4178    0.0000 C   0  0
    3.9780   -1.1678    0.0000 C   0  0
    5.2771   -0.4178    0.0000 C   0  0
    6.5762   -1.1678    0.0000 C   0  0
    6.5762   -2.6677    0.0000 C   0  0
    5.0844   -2.5110    0.0000 C   0  0
    8.0677   -2.5110    0.0000 S   0  0
    8.6779   -3.8813    0.0000 C   0  0
   10.1451   -4.1931    0.0000 O   0  0
    7.5632   -4.8849    0.0000 C   0  0
    7.7199   -6.3767    0.0000 C   0  0
    6.2642   -4.1350    0.0000 C   0  0
    4.8940   -4.7449    0.0000 O   0  0
  1  2  1  0
  2  3  1  0
  3  4  1  0
  4  5  1  0
  5  6  1  0
  6  7  1  0
  7  8  1  0
  7  9  1  0
  9 10  1  0
 10 11  2  0
 10 12  1  0
 12 13  1  0
 12 14  2  0
  7 14  1  0
 14 15  1  0
M  END
> <CDDNumber>
CDD-341038

> <Essentiality1>
Not Essential

> <HumanHomolog1>
NO

> <HumanHomolog1Link>
http://www.ncbi.nlm.nih.gov/pubmed?term=16213791

> <TargetGene1>
fabH (Rv0533)

> <TargetGene1Link>
http://genome.tbdb.org/annotation/genome/tbdb/GeneDetails.html?sp=S7000000635248019

> <Essentiality1LinkPubMed1>
http://www.ncbi.nlm.nih.gov/pubmed?term=12657046

> <Gene1LinkPubMed1>
http://www.ncbi.nlm.nih.gov/pubmed?term=14552758

> <Pathway1Case1>
mycolate biosynthesis

> <Pathway1Link1>
http://biocyc.org/META/NEW-IMAGE?type=PATHWAY&object=PWYG-321&detail-level=2&detail-level=1

> <TargetGene1Predicted>
false

> <DistanceToCenter(1)>
0.230769230769231

> <Cluster(1)>
3

> <DistanceToCenter(2)>
0.230769230769231

> <Cluster(2)>
5

$$$$

  SciTegic05221515302D

 15 15  0  0  0  0            999 V2000
    4.9917    3.0809    0.0000 C   0  0
    3.5244    3.3927    0.0000 C   0  0
    2.5208    2.2782    0.0000 C   0  0
    2.9843    0.8515    0.0000 C   0  0
    1.9806   -0.2632    0.0000 C   0  0
    1.0536    2.5900    0.0000 C   0  0
    0.0500    1.4753    0.0000 C   0  0
   -0.9539    2.5900    0.0000 C   0  0
    1.2634    0.5936    0.0000 S   0  0
    0.7999   -0.8331    0.0000 C   0  0
    1.6816   -2.0465    0.0000 O   0  0
   -0.7000   -0.8331    0.0000 C   0  0
   -1.5818   -2.0465    0.0000 C   0  0
   -1.1637    0.5936    0.0000 C   0  0
   -2.5902    1.0571    0.0000 O   0  0
  1  2  1  0
  2  3  1  0
  3  4  1  0
  4  5  1  0
  3  6  1  0
  6  7  1  0
  7  8  1  0
  7  9  1  0
  9 10  1  0
 10 11  2  0
 10 12  1  0
 12 13  1  0
 12 14  2  0
  7 14  1  0
 14 15  1  0
M  END
> <CDDNumber>
CDD-341012

> <Essentiality1>
http://www.ncbi.nlm.nih.gov/pubmed?term=12657046

> <HumanHomolog1Link>
Mycolate biosynthesis

> <TargetGene1>
kasB (Rv2246)

> <TargetGene1Link>
http://genome.tbdb.org/annotation/genome/tbdb/GeneDetails.html?sp=S7000000635247461

> <Gene1LinkPubMed1>
http://www.ncbi.nlm.nih.gov/pubmed?term=16392800

> <Pathway1Case1>
http://tbcyc.tbdb.org/MTH37RVV/NEW-IMAGE?type=PATHWAY&object=PWYG-321&detail-level=2

> <Gene1LinkPubMed4>
In Vitro Essential (0.04)

> <TargetGene1Predicted>
false

> <DistanceToCenter(1)>
0.117647058823529

> <Cluster(1)>
3

> <DistanceToCenter(2)>
0.117647058823529

> <Cluster(2)>
5

$$$$

  SciTegic05221515302D

 14 14  0  0  0  0            999 V2000
   -0.1324    3.6162    0.0000 C   0  0
    1.3349    3.3044    0.0000 C   0  0
    1.7984    1.8779    0.0000 C   0  0
    0.7947    0.7631    0.0000 C   0  0  1  0  0  0
   -0.2091    1.8779    0.0000 C   0  0
    2.0082   -0.1185    0.0000 S   0  0
    1.5447   -1.5452    0.0000 C   0  0
    2.4264   -2.7587    0.0000 O   0  0
    0.0447   -1.5452    0.0000 C   0  0
   -0.8371   -2.7587    0.0000 C   0  0
   -0.4189   -0.1185    0.0000 C   0  0
   -1.8455    0.3450    0.0000 O   0  0
    2.3385    4.4191    0.0000 C   0  0
    1.8749    5.8457    0.0000 C   0  0
  1  2  1  0
  2  3  1  0
  4  3  1  1
  4  5  1  6
  4  6  1  0
  6  7  1  0
  7  8  2  0
  7  9  1  0
  9 10  1  0
  9 11  2  0
  4 11  1  0
 11 12  1  0
  2 13  1  0
 13 14  2  0
M  END
> <CDDNumber>
CDD-341036

> <Essentiality1>
Not Essential

> <HumanHomolog1>
NO

> <HumanHomolog1Link>
http://www.ncbi.nlm.nih.gov/pubmed?term=16213791

> <TargetGene1>
fabH (Rv0533)

> <TargetGene1Link>
http://genome.tbdb.org/annotation/genome/tbdb/GeneDetails.html?sp=S7000000635248019

> <Essentiality1LinkPubMed1>
http://www.ncbi.nlm.nih.gov/pubmed?term=12657046

> <Gene1LinkPubMed1>
http://www.ncbi.nlm.nih.gov/pubmed?term=14552758

> <Pathway1Case1>
mycolate biosynthesis

> <Pathway1Link1>
http://biocyc.org/META/NEW-IMAGE?type=PATHWAY&object=PWYG-321&detail-level=2&detail-level=1

> <TargetGene1Predicted>
false

> <DistanceToCenter(1)>
0.142857142857143

> <Cluster(1)>
3

> <DistanceToCenter(2)>
0.142857142857143

> <Cluster(2)>
5

$$$$

  SciTegic05221515302D

 15 15  0  0  0  0            999 V2000
    5.7695    4.0149    0.0000 C   0  0
    4.7659    2.9002    0.0000 C   0  0
    3.2986    3.2120    0.0000 C   0  0
    2.2950    2.0975    0.0000 C   0  0
    2.7585    0.6708    0.0000 C   0  0
    0.8278    2.4093    0.0000 C   0  0
   -0.1759    1.2946    0.0000 C   0  0  1  0  0  0
   -1.1797    2.4093    0.0000 C   0  0
    1.0376    0.4130    0.0000 S   0  0
    0.5741   -1.0137    0.0000 C   0  0
    1.4558   -2.2271    0.0000 O   0  0
   -0.9258   -1.0137    0.0000 C   0  0
   -1.8076   -2.2271    0.0000 C   0  0
   -1.3895    0.4130    0.0000 C   0  0
   -2.8160    0.8764    0.0000 O   0  0
  1  2  1  0
  2  3  2  0
  3  4  1  0
  4  5  1  0
  4  6  2  0
  7  6  1  1
  7  8  1  6
  7  9  1  0
  9 10  1  0
 10 11  2  0
 10 12  1  0
 12 13  1  0
 12 14  2  0
  7 14  1  0
 14 15  1  0
M  END
> <CDDNumber>
CDD-341041

> <Essentiality1>
In Vitro Essential (0.04)

> <TargetGene1>
kasA (Rv2245)

> <TargetGene1Link>
http://genome.tbdb.org/annotation/genome/tbdb/GeneDetails.html?sp=S7000000635247470

> <Essentiality1LinkPubMed1>
http://www.ncbi.nlm.nih.gov/pubmed?term=12657046

> <Gene1LinkPubMed1>
http://www.ncbi.nlm.nih.gov/pubmed?term=16392800

> <Pathway1Case1>
Mycolate biosynthesis

> <Pathway1Link1>
http://tbcyc.tbdb.org/MTH37RVV/NEW-IMAGE?type=PATHWAY&object=PWYG-321&detail-level=2

> <Essentiality2>
In Vitro Essential (0.04)

> <HumanHomolog2Link>
Mycolate biosynthesis

> <TargetGene2>
kasB (Rv2246)

> <TargetGene2Link>
http://genome.tbdb.org/annotation/genome/tbdb/GeneDetails.html?sp=S7000000635247461

> <Essentiality2LinkPubMed1>
http://www.ncbi.nlm.nih.gov/pubmed?term=12657046

> <Gene2LinkPubMed1>
http://www.ncbi.nlm.nih.gov/pubmed?term=16392800

> <Pathway2Case1>
http://tbcyc.tbdb.org/MTH37RVV/NEW-IMAGE?type=PATHWAY&object=PWYG-321&detail-level=2

> <TargetGene1Predicted>
false

> <TargetGene2Predicted>
false

> <DistanceToCenter(1)>
0.1875

> <Cluster(1)>
3

> <DistanceToCenter(2)>
0.1875

> <Cluster(2)>
5

$$$$

  SciTegic05221515302D

 15 16  0  0  0  0            999 V2000
   -0.6355   -4.6092    0.0000 C   0  0
    0.2464   -3.3958    0.0000 C   0  0
   -0.2173   -1.9692    0.0000 C   0  0
   -1.6438   -1.5056    0.0000 O   0  0
    0.9964   -1.0874    0.0000 C   0  0
   -0.0075    0.0273    0.0000 C   0  0
    2.2098   -1.9692    0.0000 S   0  0
    1.7464   -3.3958    0.0000 C   0  0
    2.6280   -4.6092    0.0000 O   0  0
    2.0000    0.0273    0.0000 C   0  0
    1.5366    1.4539    0.0000 C   0  0
    2.5402    2.5686    0.0000 C   0  0
    4.0075    2.2566    0.0000 C   0  0
    4.4709    0.8301    0.0000 C   0  0
    3.4673   -0.2847    0.0000 C   0  0
  1  2  1  0
  2  3  2  0
  3  4  1  0
  3  5  1  0
  5  6  1  0
  5  7  1  0
  7  8  1  0
  2  8  1  0
  8  9  2  0
  5 10  1  0
 10 11  1  0
 11 12  1  0
 12 13  1  0
 13 14  1  0
 14 15  1  0
 10 15  1  0
M  END
> <CDDNumber>
CDD-341018

> <Essentiality1>
Not Essential

> <HumanHomolog1>
NO

> <HumanHomolog1Link>
http://www.ncbi.nlm.nih.gov/pubmed?term=16213791

> <TargetGene1>
fabH (Rv0533)

> <TargetGene1Link>
http://genome.tbdb.org/annotation/genome/tbdb/GeneDetails.html?sp=S7000000635248019

> <Essentiality1LinkPubMed1>
http://www.ncbi.nlm.nih.gov/pubmed?term=12657046

> <Gene1LinkPubMed1>
http://www.ncbi.nlm.nih.gov/pubmed?term=14552758

> <Pathway1Case1>
mycolate biosynthesis

> <Pathway1Link1>
http://biocyc.org/META/NEW-IMAGE?type=PATHWAY&object=PWYG-321&detail-level=2&detail-level=1

> <TargetGene1Predicted>
false

> <DistanceToCenter(1)>
0.282051282051282

> <Cluster(1)>
3

> <DistanceToCenter(2)>
0.282051282051282

> <Cluster(2)>
5

$$$$

  SciTegic05221515302D

 22 24  0  0  0  0            999 V2000
   -5.4883   -4.9874    0.0000 C   0  0
   -4.1892   -4.2374    0.0000 C   0  0
   -4.1892   -2.7375    0.0000 C   0  0
   -2.8902   -1.9875    0.0000 C   0  0
   -1.5913   -2.7375    0.0000 C   0  0
   -1.5913   -4.2374    0.0000 C   0  0
   -2.8902   -4.9874    0.0000 C   0  0
   -0.2923   -1.9875    0.0000 S   0  0
    0.4577   -3.2865    0.0000 O   0  0
   -1.0423   -0.6884    0.0000 O   0  0
    1.0068   -1.2375    0.0000 C   0  0
    1.0068    0.2625    0.0000 C   0  0
    2.3056    1.0124    0.0000 C   0  0
    2.3056    2.5124    0.0000 O   0  0
    3.6047    0.2625    0.0000 C   0  0
    4.9037    1.0124    0.0000 C   0  0
    6.2028    0.2625    0.0000 C   0  0
    6.2028   -1.2375    0.0000 C   0  0
    4.9037   -1.9875    0.0000 C   0  0
    3.6047   -1.2375    0.0000 C   0  0
    2.3056   -1.9875    0.0000 C   0  0
    2.3056   -3.4874    0.0000 O   0  0
  1  2  1  0
  2  3  2  0
  3  4  1  0
  4  5  2  0
  5  6  1  0
  6  7  2  0
  2  7  1  0
  5  8  1  0
  8  9  2  0
  8 10  2  0
  8 11  1  0
 11 12  2  0
 12 13  1  0
 13 14  2  0
 13 15  1  0
 15 16  2  0
 16 17  1  0
 17 18  2  0
 18 19  1  0
 19 20  2  0
 15 20  1  0
 20 21  1  0
 11 21  1  0
 21 22  2  0
M  END
> <CDDNumber>
CDD-343410

> <Essentiality1>
Not Essential

> <HumanHomolog1>
NO

> <HumanHomolog1Link>
http://www.ncbi.nlm.nih.gov/pubmed?term=16213791

> <TargetGene1>
fabH (Rv0533)

> <TargetGene1Link>
http://genome.tbdb.org/annotation/genome/tbdb/GeneDetails.html?sp=S7000000635248019

> <Essentiality1LinkPubMed1>
http://www.ncbi.nlm.nih.gov/pubmed?term=12657046

> <Gene1LinkPubMed1>
http://www.ncbi.nlm.nih.gov/pubmed?term=14552758

> <Pathway1Case1>
mycolate biosynthesis

> <Pathway1Link1>
http://biocyc.org/META/NEW-IMAGE?type=PATHWAY&object=PWYG-321&detail-level=2&detail-level=1

> <TargetGene1Predicted>
false

> <DistanceToCenter(1)>
0.186046511627907

> <Cluster(1)>
4

> <DistanceToCenter(2)>
0.186046511627907

> <Cluster(2)>
80

$$$$

  SciTegic05221515302D

 22 24  0  0  0  0            999 V2000
    2.3056   -4.1624    0.0000 O   0  0
    2.3056   -2.6624    0.0000 C   0  0
    1.0068   -1.9125    0.0000 C   0  0
    1.0068   -0.4125    0.0000 C   0  0
    2.3056    0.3375    0.0000 C   0  0
    2.3056    1.8374    0.0000 O   0  0
    3.6047   -0.4125    0.0000 C   0  0
    4.9037    0.3375    0.0000 C   0  0
    6.2028   -0.4125    0.0000 C   0  0
    6.2028   -1.9125    0.0000 C   0  0
    4.9037   -2.6624    0.0000 C   0  0
    3.6047   -1.9125    0.0000 C   0  0
   -0.2923    0.3375    0.0000 S   0  0
    0.4577    1.6365    0.0000 O   0  0
   -1.0423   -0.9616    0.0000 O   0  0
   -1.5913    1.0875    0.0000 C   0  0
   -2.8902    0.3375    0.0000 C   0  0
   -4.1892    1.0875    0.0000 C   0  0
   -4.1892    2.5874    0.0000 C   0  0
   -5.4883    3.3374    0.0000 Cl  0  0
   -2.8902    3.3374    0.0000 C   0  0
   -1.5913    2.5874    0.0000 C   0  0
  1  2  1  0
  2  3  1  0
  3  4  2  0
  4  5  1  0
  5  6  1  0
  5  7  2  0
  7  8  1  0
  8  9  2  0
  9 10  1  0
 10 11  2  0
 11 12  1  0
  2 12  2  0
  7 12  1  0
  4 13  1  0
 13 14  2  0
 13 15  2  0
 13 16  1  0
 16 17  2  0
 17 18  1  0
 18 19  2  0
 19 20  1  0
 19 21  1  0
 21 22  2  0
 16 22  1  0
M  END
> <CDDNumber>
CDD-344706

> <Essentiality1>
Not Essential

> <HumanHomolog1>
NO

> <HumanHomolog1Link>
http://www.ncbi.nlm.nih.gov/pubmed?term=16213791

> <TargetGene1>
fabH (Rv0533)

> <TargetGene1Link>
http://genome.tbdb.org/annotation/genome/tbdb/GeneDetails.html?sp=S7000000635248019

> <Essentiality1LinkPubMed1>
http://www.ncbi.nlm.nih.gov/pubmed?term=12657046

> <Gene1LinkPubMed1>
http://www.ncbi.nlm.nih.gov/pubmed?term=14552758

> <Pathway1Case1>
mycolate biosynthesis

> <Pathway1Link1>
http://biocyc.org/META/NEW-IMAGE?type=PATHWAY&object=PWYG-321&detail-level=2&detail-level=1

> <TargetGene1Predicted>
false

> <DistanceToCenter(1)>
0.116279069767442

> <Cluster(1)>
4

> <DistanceToCenter(2)>
0.116279069767442

> <Cluster(2)>
80

$$$$

  SciTegic05221515302D

 24 27  0  0  0  0            999 V2000
   -4.7739    2.9062    0.0000 O   0  0
   -3.4748    3.6562    0.0000 C   0  0
   -3.4748    5.1562    0.0000 O   0  0
   -2.1759    2.9062    0.0000 C   0  0
   -0.8768    3.6562    0.0000 S   0  0
   -0.8768    5.1562    0.0000 O   0  0
    0.4222    2.9062    0.0000 C   0  0
    1.7212    3.6562    0.0000 C   0  0
    3.0202    2.9062    0.0000 C   0  0
    3.0202    1.4062    0.0000 C   0  0
    4.3193    0.6562    0.0000 C   0  0
    5.6184    1.4062    0.0000 C   0  0
    6.9173    0.6562    0.0000 C   0  0
    6.9173   -0.8437    0.0000 C   0  0
    5.6184   -1.5938    0.0000 C   0  0
    4.3193   -0.8437    0.0000 C   0  0
    3.0202   -1.5938    0.0000 C   0  0
    3.0202   -3.0938    0.0000 O   0  0
    1.7212   -0.8437    0.0000 C   0  0
    0.4222   -1.5938    0.0000 C   0  0
   -0.8768   -0.8437    0.0000 C   0  0
   -0.8768    0.6562    0.0000 C   0  0
    0.4222    1.4062    0.0000 C   0  0
    1.7212    0.6562    0.0000 C   0  0
  1  2  1  0
  2  3  2  0
  2  4  1  0
  4  5  1  0
  5  6  2  0
  5  7  1  0
  7  8  1  0
  8  9  2  0
  9 10  1  0
 10 11  1  0
 11 12  2  0
 12 13  1  0
 13 14  2  0
 14 15  1  0
 15 16  2  0
 11 16  1  0
 16 17  1  0
 17 18  2  0
 17 19  1  0
 19 20  2  0
 20 21  1  0
 21 22  2  0
 22 23  1  0
  7 23  2  0
 23 24  1  0
 10 24  2  0
 19 24  1  0
M  END
> <Essentiality1>
In Vitro Essential (0.11)

> <HumanHomolog1>
NO

> <HumanHomolog1Link>
http://www.ncbi.nlm.nih.gov/pubmed/?term=16904376

> <TargetGene1>
cysH (Rv2392)

> <TargetGene1Link>
http://genome.tbdb.org/annotation/genome/tbdb/GeneDetails.html?sp=S7000000635244974

> <Essentiality1LinkPubMed1>
http://www.ncbi.nlm.nih.gov/pubmed?term=12657046

> <Gene1LinkPubMed1>
http://www.ncbi.nlm.nih.gov/pubmed?term=18855373

> <Pathway1Case1>
sulfate reduction I (assimilatory)

> <Pathway1Link1>
http://tbcyc.tbdb.org/MTH37RVV/NEW-IMAGE?type=PATHWAY&object=SO4ASSIM-PWY

> <TargetGene1Predicted>
false

> <DistanceToCenter(1)>
0.311111111111111

> <Cluster(1)>
4

> <DistanceToCenter(2)>
0

> <Cluster(2)>
6

$$$$
BAS 04912643
  SciTegic05221515303D

 15 16  0  0  0  0            999 V2000
    4.0129   -2.4752    0.0000 N   0  3  0  0  0  0  0  0  0  1  0  0
    2.8067   -3.1791   -0.0002 C   0  0  0  0  0  0  0  0  0  2  0  0
    2.7957   -4.5123   -0.0002 C   0  0  0  0  0  0  0  0  0  3  0  0
    4.0530   -5.2121    0.0001 N   0  3  0  0  0  0  0  0  0  4  0  0
    5.1366   -4.5478    0.0002 C   0  0  0  0  0  0  0  0  0  5  0  0
    5.1165   -3.1015    0.0002 C   0  0  0  0  0  0  0  0  0  6  0  0
    6.4210   -5.2343    0.0005 C   0  0  0  0  0  0  0  0  0  7  0  0
    6.3792   -2.3764    0.0004 C   0  0  0  0  0  0  0  0  0  8  0  0
    7.5307   -3.0495    0.0006 C   0  0  0  0  0  0  0  0  0  9  0  0
    7.5523   -4.5275    0.0007 C   0  0  0  0  0  0  0  0  0 10  0  0
    4.0056   -1.1515   -0.0001 O   0  5  0  0  0  0  0  0  0 11  0  0
    4.1323   -6.5336    0.0001 O   0  5  0  0  0  0  0  0  0 12  0  0
    1.4590   -5.1860   -0.0004 C   0  0  0  0  0  0  0  0  0 13  0  0
    0.4457   -4.4782   -0.0006 O   0  0  0  0  0  0  0  0  0 14  0  0
    1.2874   -6.6834   -0.0004 C   0  0  0  0  0  0  0  0  0 15  0  0
  2  3  2  0
  2  1  1  0
  3  4  1  0
  4  5  2  0
  5  6  1  0
  6  1  2  0
  5  7  1  0
  6  8  1  0
  8  9  2  0
  9 10  1  0
 10  7  2  0
  1 11  1  0
  4 12  1  0
  3 13  1  0
 13 14  2  0
 13 15  1  0
M  CHG  4   1   1   4   1  11  -1  12  -1
M  END
> <Name>
BAS 04912643

> <DistanceToCenter>
0.370967741935484

> <Cluster>
4

$$$$

  SciTegic05221515302D

 18 19  0  0  0  0            999 V2000
    0.7145    1.1250    0.0000 C   0  0
    0.7145   -0.3750    0.0000 C   0  0
    2.0134   -1.1250    0.0000 C   0  0
    2.0134   -2.6250    0.0000 C   0  0
    0.7145   -3.3750    0.0000 C   0  0
   -0.5845   -2.6250    0.0000 C   0  0
   -0.5845   -1.1250    0.0000 C   0  0
    0.7145   -4.8750    0.0000 S   0  0
   -0.7855   -4.8750    0.0000 O   0  0
    2.2145   -4.8750    0.0000 O   0  0
    0.7145   -6.3750    0.0000 C   0  0
    2.0134   -7.1250    0.0000 C   0  0
    2.0134   -8.6250    0.0000 C   0  0
    3.3125   -9.3750    0.0000 O   0  0
    0.7145   -9.3750    0.0000 C   0  0
   -0.5845   -8.6250    0.0000 C   0  0
   -0.5845   -7.1250    0.0000 C   0  0
   -1.8836   -6.3750    0.0000 O   0  0
  1  2  1  0
  2  3  2  0
  3  4  1  0
  4  5  2  0
  5  6  1  0
  6  7  2  0
  2  7  1  0
  5  8  1  0
  8  9  2  0
  8 10  2  0
  8 11  1  0
 11 12  2  0
 12 13  1  0
 13 14  1  0
 13 15  2  0
 15 16  1  0
 16 17  2  0
 11 17  1  0
 17 18  1  0
M  END
> <CDDNumber>
CDD-343157

> <Essentiality1>
Not Essential

> <HumanHomolog1>
NO

> <HumanHomolog1Link>
http://www.ncbi.nlm.nih.gov/pubmed?term=16213791

> <TargetGene1>
fabH (Rv0533)

> <TargetGene1Link>
http://genome.tbdb.org/annotation/genome/tbdb/GeneDetails.html?sp=S7000000635248019

> <Essentiality1LinkPubMed1>
http://www.ncbi.nlm.nih.gov/pubmed?term=12657046

> <Gene1LinkPubMed1>
http://www.ncbi.nlm.nih.gov/pubmed?term=14552758

> <Pathway1Case1>
mycolate biosynthesis

> <Pathway1Link1>
http://biocyc.org/META/NEW-IMAGE?type=PATHWAY&object=PWYG-321&detail-level=2&detail-level=1

> <TargetGene1Predicted>
false

> <DistanceToCenter(1)>
0.0256410256410257

> <Cluster(1)>
4

> <DistanceToCenter(2)>
0.0256410256410257

> <Cluster(2)>
80

$$$$

  SciTegic05221515302D

 21 22  0  0  0  0            999 V2000
   -0.5845    2.8687    0.0000 C   0  0
   -0.5845    1.3687    0.0000 C   0  0
   -1.8836    0.6188    0.0000 O   0  0
    0.7145    0.6188    0.0000 N   0  0
    0.7145   -0.8813    0.0000 C   0  0
    2.0134   -1.6313    0.0000 C   0  0
    2.0134   -3.1312    0.0000 C   0  0
    0.7145   -3.8813    0.0000 C   0  0
   -0.5845   -3.1312    0.0000 C   0  0
   -0.5845   -1.6313    0.0000 C   0  0
    0.7145   -5.3812    0.0000 S   0  0
   -0.7855   -5.3812    0.0000 O   0  0
    2.2145   -5.3812    0.0000 O   0  0
    0.7145   -6.8813    0.0000 C   0  0
    2.0134   -7.6312    0.0000 C   0  0
    2.0134   -9.1313    0.0000 C   0  0
    3.3125   -9.8812    0.0000 O   0  0
    0.7145   -9.8812    0.0000 C   0  0
   -0.5845   -9.1313    0.0000 C   0  0
   -0.5845   -7.6312    0.0000 C   0  0
   -1.8836   -6.8813    0.0000 O   0  0
  1  2  1  0
  2  3  2  0
  2  4  1  0
  4  5  1  0
  5  6  2  0
  6  7  1  0
  7  8  2  0
  8  9  1  0
  9 10  2  0
  5 10  1  0
  8 11  1  0
 11 12  2  0
 11 13  2  0
 11 14  1  0
 14 15  2  0
 15 16  1  0
 16 17  1  0
 16 18  2  0
 18 19  1  0
 19 20  2  0
 14 20  1  0
 20 21  1  0
M  END
> <CDDNumber>
CDD-343269

> <Essentiality1>
Not Essential

> <HumanHomolog1>
NO

> <HumanHomolog1Link>
http://www.ncbi.nlm.nih.gov/pubmed?term=16213791

> <TargetGene1>
fabH (Rv0533)

> <TargetGene1Link>
http://genome.tbdb.org/annotation/genome/tbdb/GeneDetails.html?sp=S7000000635248019

> <Essentiality1LinkPubMed1>
http://www.ncbi.nlm.nih.gov/pubmed?term=12657046

> <Gene1LinkPubMed1>
http://www.ncbi.nlm.nih.gov/pubmed?term=14552758

> <Pathway1Case1>
mycolate biosynthesis

> <Pathway1Link1>
http://biocyc.org/META/NEW-IMAGE?type=PATHWAY&object=PWYG-321&detail-level=2&detail-level=1

> <TargetGene1Predicted>
false

> <DistanceToCenter(1)>
0.224489795918367

> <Cluster(1)>
4

> <DistanceToCenter(2)>
0.224489795918367

> <Cluster(2)>
80

$$$$

  SciTegic05221515302D

 20 22  0  0  0  0            999 V2000
   -5.4883   -4.6499    0.0000 C   0  0
   -4.1892   -3.8999    0.0000 C   0  0
   -4.1892   -2.4000    0.0000 C   0  0
   -2.8902   -1.6500    0.0000 C   0  0
   -1.5913   -2.4000    0.0000 C   0  0
   -1.5913   -3.8999    0.0000 C   0  0
   -2.8902   -4.6499    0.0000 C   0  0
   -0.2923   -1.6500    0.0000 S   0  0
    0.4577   -2.9491    0.0000 O   0  0
   -1.0423   -0.3509    0.0000 O   0  0
    1.0068   -0.9000    0.0000 C   0  0
    1.0068    0.5999    0.0000 C   0  0
    2.3056    1.3499    0.0000 C   0  0
    3.6047    0.5999    0.0000 C   0  0
    4.9037    1.3499    0.0000 C   0  0
    6.2028    0.5999    0.0000 C   0  0
    6.2028   -0.9000    0.0000 C   0  0
    4.9037   -1.6500    0.0000 C   0  0
    3.6047   -0.9000    0.0000 C   0  0
    2.3056   -1.6500    0.0000 C   0  0
  1  2  1  0
  2  3  2  0
  3  4  1  0
  4  5  2  0
  5  6  1  0
  6  7  2  0
  2  7  1  0
  5  8  1  0
  8  9  2  0
  8 10  2  0
  8 11  1  0
 11 12  2  0
 12 13  1  0
 13 14  2  0
 14 15  1  0
 15 16  2  0
 16 17  1  0
 17 18  2  0
 18 19  1  0
 14 19  1  0
 19 20  2  0
 11 20  1  0
M  END
> <CDDNumber>
CDD-343326

> <Essentiality1>
Not Essential

> <HumanHomolog1>
NO

> <HumanHomolog1Link>
http://www.ncbi.nlm.nih.gov/pubmed?term=16213791

> <TargetGene1>
fabH (Rv0533)

> <TargetGene1Link>
http://genome.tbdb.org/annotation/genome/tbdb/GeneDetails.html?sp=S7000000635248019

> <Essentiality1LinkPubMed1>
http://www.ncbi.nlm.nih.gov/pubmed?term=12657046

> <Gene1LinkPubMed1>
http://www.ncbi.nlm.nih.gov/pubmed?term=14552758

> <Pathway1Case1>
mycolate biosynthesis

> <Pathway1Link1>
http://biocyc.org/META/NEW-IMAGE?type=PATHWAY&object=PWYG-321&detail-level=2&detail-level=1

> <TargetGene1Predicted>
false

> <DistanceToCenter(1)>
0.282051282051282

> <Cluster(1)>
4

> <DistanceToCenter(2)>
0

> <Cluster(2)>
54

$$$$

  SciTegic05221515302D

 22 24  0  0  0  0            999 V2000
   -5.4883   -4.9874    0.0000 C   0  0
   -4.1892   -4.2374    0.0000 C   0  0
   -4.1892   -2.7375    0.0000 C   0  0
   -2.8902   -1.9875    0.0000 C   0  0
   -1.5913   -2.7375    0.0000 C   0  0
   -1.5913   -4.2374    0.0000 C   0  0
   -2.8902   -4.9874    0.0000 C   0  0
   -0.2923   -1.9875    0.0000 S   0  0
    0.4577   -3.2865    0.0000 O   0  0
   -1.0423   -0.6884    0.0000 O   0  0
    1.0068   -1.2375    0.0000 C   0  0
    1.0068    0.2625    0.0000 C   0  0
    2.3056    1.0124    0.0000 C   0  0
    2.3056    2.5124    0.0000 O   0  0
    3.6047    0.2625    0.0000 C   0  0
    4.9037    1.0124    0.0000 C   0  0
    6.2028    0.2625    0.0000 C   0  0
    6.2028   -1.2375    0.0000 C   0  0
    4.9037   -1.9875    0.0000 C   0  0
    3.6047   -1.2375    0.0000 C   0  0
    2.3056   -1.9875    0.0000 C   0  0
    2.3056   -3.4874    0.0000 O   0  0
  1  2  1  0
  2  3  2  0
  3  4  1  0
  4  5  2  0
  5  6  1  0
  6  7  2  0
  2  7  1  0
  5  8  1  0
  8  9  2  0
  8 10  2  0
  8 11  1  0
 11 12  2  0
 12 13  1  0
 13 14  1  0
 13 15  2  0
 15 16  1  0
 16 17  2  0
 17 18  1  0
 18 19  2  0
 19 20  1  0
 15 20  1  0
 20 21  2  0
 11 21  1  0
 21 22  1  0
M  END
> <CDDNumber>
CDD-343129

> <Essentiality1>
Not Essential

> <HumanHomolog1>
NO

> <HumanHomolog1Link>
http://www.ncbi.nlm.nih.gov/pubmed?term=16213791

> <TargetGene1>
fabH (Rv0533)

> <TargetGene1Link>
http://genome.tbdb.org/annotation/genome/tbdb/GeneDetails.html?sp=S7000000635248019

> <Essentiality1LinkPubMed1>
http://www.ncbi.nlm.nih.gov/pubmed?term=12657046

> <Gene1LinkPubMed1>
http://www.ncbi.nlm.nih.gov/pubmed?term=14552758

> <Pathway1Case1>
mycolate biosynthesis

> <Pathway1Link1>
http://biocyc.org/META/NEW-IMAGE?type=PATHWAY&object=PWYG-321&detail-level=2&detail-level=1

> <TargetGene1Predicted>
false

> <DistanceToCenter(1)>
0

> <Cluster(1)>
4

> <DistanceToCenter(2)>
0

> <Cluster(2)>
80

$$$$

  SciTegic05221515302D

 21 23  0  0  0  0            999 V2000
    2.0134   -4.1624    0.0000 O   0  0
    2.0134   -2.6624    0.0000 C   0  0
    0.7145   -1.9125    0.0000 C   0  0
    0.7145   -0.4125    0.0000 C   0  0
    2.0134    0.3375    0.0000 C   0  0
    2.0134    1.8374    0.0000 O   0  0
    3.3124   -0.4125    0.0000 C   0  0
    4.6115    0.3375    0.0000 C   0  0
    5.9105   -0.4125    0.0000 C   0  0
    5.9105   -1.9125    0.0000 C   0  0
    4.6115   -2.6624    0.0000 C   0  0
    3.3124   -1.9125    0.0000 C   0  0
   -0.5846    0.3375    0.0000 S   0  0
    0.1654    1.6365    0.0000 O   0  0
   -1.3345   -0.9616    0.0000 O   0  0
   -1.8836    1.0875    0.0000 C   0  0
   -3.1825    0.3375    0.0000 C   0  0
   -4.4815    1.0875    0.0000 C   0  0
   -4.4815    2.5874    0.0000 C   0  0
   -3.1825    3.3374    0.0000 C   0  0
   -1.8836    2.5874    0.0000 C   0  0
  1  2  1  0
  2  3  1  0
  3  4  2  0
  4  5  1  0
  5  6  1  0
  5  7  2  0
  7  8  1  0
  8  9  2  0
  9 10  1  0
 10 11  2  0
 11 12  1  0
  2 12  2  0
  7 12  1  0
  4 13  1  0
 13 14  2  0
 13 15  2  0
 13 16  1  0
 16 17  2  0
 17 18  1  0
 18 19  2  0
 19 20  1  0
 20 21  2  0
 16 21  1  0
M  END
> <CDDNumber>
CDD-344339

> <Essentiality1>
Not Essential

> <HumanHomolog1>
NO

> <HumanHomolog1Link>
http://www.ncbi.nlm.nih.gov/pubmed?term=16213791

> <TargetGene1>
fabH (Rv0533)

> <TargetGene1Link>
http://genome.tbdb.org/annotation/genome/tbdb/GeneDetails.html?sp=S7000000635248019

> <Essentiality1LinkPubMed1>
http://www.ncbi.nlm.nih.gov/pubmed?term=12657046

> <Gene1LinkPubMed1>
http://www.ncbi.nlm.nih.gov/pubmed?term=14552758

> <Pathway1Case1>
mycolate biosynthesis

> <Pathway1Link1>
http://biocyc.org/META/NEW-IMAGE?type=PATHWAY&object=PWYG-321&detail-level=2&detail-level=1

> <TargetGene1Predicted>
false

> <DistanceToCenter(1)>
0.0256410256410257

> <Cluster(1)>
4

> <DistanceToCenter(2)>
0.0256410256410257

> <Cluster(2)>
80

$$$$

  SciTegic05221515302D

 26 29  0  0  0  0            999 V2000
   -5.3583   -6.2249    0.0000 C   0  0
   -4.0593   -5.4749    0.0000 C   0  0
   -4.0593   -3.9750    0.0000 C   0  0
   -2.7604   -3.2250    0.0000 C   0  0
   -1.4613   -3.9750    0.0000 C   0  0
   -1.4613   -5.4749    0.0000 C   0  0
   -2.7604   -6.2249    0.0000 C   0  0
   -0.1623   -3.2250    0.0000 S   0  0
    0.5877   -4.5240    0.0000 O   0  0
   -0.9123   -1.9259    0.0000 O   0  0
    1.1366   -2.4750    0.0000 C   0  0
    1.1366   -0.9750    0.0000 C   0  0
    2.4356   -0.2251    0.0000 C   0  0
    2.4356    1.2749    0.0000 O   0  0
    3.7347   -0.9750    0.0000 C   0  0
    5.0337   -0.2251    0.0000 C   0  0
    6.3326   -0.9750    0.0000 C   0  0
    7.6317   -0.2251    0.0000 C   0  0
    8.9307   -0.9750    0.0000 C   0  0
    8.9307   -2.4750    0.0000 C   0  0
    7.6317   -3.2250    0.0000 C   0  0
    6.3326   -2.4750    0.0000 C   0  0
    5.0337   -3.2250    0.0000 C   0  0
    3.7347   -2.4750    0.0000 C   0  0
    2.4356   -3.2250    0.0000 C   0  0
    2.4356   -4.7249    0.0000 O   0  0
  1  2  1  0
  2  3  2  0
  3  4  1  0
  4  5  2  0
  5  6  1  0
  6  7  2  0
  2  7  1  0
  5  8  1  0
  8  9  2  0
  8 10  2  0
  8 11  1  0
 11 12  2  0
 12 13  1  0
 13 14  1  0
 13 15  2  0
 15 16  1  0
 16 17  2  0
 17 18  1  0
 18 19  2  0
 19 20  1  0
 20 21  2  0
 21 22  1  0
 17 22  1  0
 22 23  2  0
 23 24  1  0
 15 24  1  0
 24 25  2  0
 11 25  1  0
 25 26  1  0
M  END
> <CDDNumber>
CDD-345000

> <Essentiality1>
Not Essential

> <HumanHomolog1>
NO

> <HumanHomolog1Link>
http://www.ncbi.nlm.nih.gov/pubmed?term=16213791

> <TargetGene1>
fabH (Rv0533)

> <TargetGene1Link>
http://genome.tbdb.org/annotation/genome/tbdb/GeneDetails.html?sp=S7000000635248019

> <Essentiality1LinkPubMed1>
http://www.ncbi.nlm.nih.gov/pubmed?term=12657046

> <Gene1LinkPubMed1>
http://www.ncbi.nlm.nih.gov/pubmed?term=14552758

> <Pathway1Case1>
mycolate biosynthesis

> <Pathway1Link1>
http://biocyc.org/META/NEW-IMAGE?type=PATHWAY&object=PWYG-321&detail-level=2&detail-level=1

> <TargetGene1Predicted>
false

> <DistanceToCenter(1)>
0

> <Cluster(1)>
4

> <DistanceToCenter(2)>
0

> <Cluster(2)>
80

$$$$

  SciTegic05221515302D

 20 21  0  0  0  0            999 V2000
   -3.1825   -6.1499    0.0000 O   0  0
   -3.1825   -4.6499    0.0000 C   0  0
   -4.4815   -3.8999    0.0000 O   0  0
   -1.8836   -3.8999    0.0000 C   0  0
   -1.8836   -2.4000    0.0000 C   0  0
   -0.5846   -1.6500    0.0000 S   0  0
    0.1654   -2.9491    0.0000 O   0  0
   -1.3345   -0.3509    0.0000 O   0  0
    0.7145   -0.9000    0.0000 C   0  0
    0.7145    0.5999    0.0000 C   0  0
    2.0134    1.3499    0.0000 C   0  0
    2.0134    2.8499    0.0000 O   0  0
    3.3124    0.5999    0.0000 C   0  0
    4.6115    1.3499    0.0000 C   0  0
    5.9105    0.5999    0.0000 C   0  0
    5.9105   -0.9000    0.0000 C   0  0
    4.6115   -1.6500    0.0000 C   0  0
    3.3124   -0.9000    0.0000 C   0  0
    2.0134   -1.6500    0.0000 C   0  0
    2.0134   -3.1500    0.0000 O   0  0
  1  2  1  0
  2  3  2  0
  2  4  1  0
  4  5  1  0
  5  6  1  0
  6  7  2  0
  6  8  2  0
  6  9  1  0
  9 10  2  0
 10 11  1  0
 11 12  1  0
 11 13  2  0
 13 14  1  0
 14 15  2  0
 15 16  1  0
 16 17  2  0
 17 18  1  0
 13 18  1  0
 18 19  2  0
  9 19  1  0
 19 20  1  0
M  END
> <CDDNumber>
CDD-343998

> <Essentiality1>
Not Essential

> <HumanHomolog1>
NO

> <HumanHomolog1Link>
http://www.ncbi.nlm.nih.gov/pubmed?term=16213791

> <TargetGene1>
fabH (Rv0533)

> <TargetGene1Link>
http://genome.tbdb.org/annotation/genome/tbdb/GeneDetails.html?sp=S7000000635248019

> <Essentiality1LinkPubMed1>
http://www.ncbi.nlm.nih.gov/pubmed?term=12657046

> <Gene1LinkPubMed1>
http://www.ncbi.nlm.nih.gov/pubmed?term=14552758

> <Pathway1Case1>
mycolate biosynthesis

> <Pathway1Link1>
http://biocyc.org/META/NEW-IMAGE?type=PATHWAY&object=PWYG-321&detail-level=2&detail-level=1

> <TargetGene1Predicted>
false

> <DistanceToCenter(1)>
0.208333333333333

> <Cluster(1)>
4

> <DistanceToCenter(2)>
0.208333333333333

> <Cluster(2)>
80

$$$$

  SciTegic05221515302D

 25 27  0  0  0  0            999 V2000
   -6.4951   -6.7311    0.0000 C   0  0
   -5.1960   -5.9811    0.0000 C   0  0
   -3.8970   -6.7311    0.0000 O   0  0
   -5.1960   -4.4812    0.0000 N   0  0
   -3.8970   -3.7312    0.0000 C   0  0
   -3.8970   -2.2312    0.0000 C   0  0
   -2.5979   -1.4813    0.0000 C   0  0
   -1.2991   -2.2312    0.0000 C   0  0
   -1.2991   -3.7312    0.0000 C   0  0
   -2.5979   -4.4812    0.0000 C   0  0
    0.0000   -1.4813    0.0000 S   0  0
    0.7500   -2.7803    0.0000 O   0  0
   -0.7500   -0.1822    0.0000 O   0  0
    1.2991   -0.7313    0.0000 C   0  0
    1.2991    0.7687    0.0000 C   0  0
    2.5979    1.5186    0.0000 C   0  0
    2.5979    3.0186    0.0000 O   0  0
    3.8970    0.7687    0.0000 C   0  0
    5.1960    1.5186    0.0000 C   0  0
    6.4951    0.7687    0.0000 C   0  0
    6.4951   -0.7313    0.0000 C   0  0
    5.1960   -1.4813    0.0000 C   0  0
    3.8970   -0.7313    0.0000 C   0  0
    2.5979   -1.4813    0.0000 C   0  0
    2.5979   -2.9812    0.0000 O   0  0
  1  2  1  0
  2  3  2  0
  2  4  1  0
  4  5  1  0
  5  6  2  0
  6  7  1  0
  7  8  2  0
  8  9  1  0
  9 10  2  0
  5 10  1  0
  8 11  1  0
 11 12  2  0
 11 13  2  0
 11 14  1  0
 14 15  2  0
 15 16  1  0
 16 17  1  0
 16 18  2  0
 18 19  1  0
 19 20  2  0
 20 21  1  0
 21 22  2  0
 22 23  1  0
 18 23  1  0
 23 24  2  0
 14 24  1  0
 24 25  1  0
M  END
> <CDDNumber>
CDD-344511

> <Essentiality1>
Not Essential

> <HumanHomolog1>
NO

> <HumanHomolog1Link>
http://www.ncbi.nlm.nih.gov/pubmed?term=16213791

> <TargetGene1>
fabH (Rv0533)

> <TargetGene1Link>
http://genome.tbdb.org/annotation/genome/tbdb/GeneDetails.html?sp=S7000000635248019

> <Essentiality1LinkPubMed1>
http://www.ncbi.nlm.nih.gov/pubmed?term=12657046

> <Gene1LinkPubMed1>
http://www.ncbi.nlm.nih.gov/pubmed?term=14552758

> <Pathway1Case1>
mycolate biosynthesis

> <Pathway1Link1>
http://biocyc.org/META/NEW-IMAGE?type=PATHWAY&object=PWYG-321&detail-level=2&detail-level=1

> <TargetGene1Predicted>
false

> <DistanceToCenter(1)>
0.204081632653061

> <Cluster(1)>
4

> <DistanceToCenter(2)>
0.204081632653061

> <Cluster(2)>
80

$$$$

  SciTegic05221515302D

 25 28  0  0  0  0            999 V2000
   -5.4883   -1.1438    0.0000 O   0  0
   -4.1892   -1.8938    0.0000 C   0  0
   -2.8902   -1.1438    0.0000 C   0  0
   -1.5913   -1.8938    0.0000 C   0  0
   -1.5913   -3.3937    0.0000 C   0  0
   -0.2923   -4.1437    0.0000 O   0  0
   -2.8902   -4.1437    0.0000 C   0  0
   -2.8902   -5.6436    0.0000 C   0  0
   -4.1892   -6.3936    0.0000 C   0  0
   -5.4883   -5.6436    0.0000 C   0  0
   -5.4883   -4.1437    0.0000 C   0  0
   -4.1892   -3.3937    0.0000 C   0  0
   -0.2923   -1.1438    0.0000 S   0  0
    0.4577   -2.4428    0.0000 O   0  0
   -1.0423    0.1553    0.0000 O   0  0
    1.0068   -0.3938    0.0000 C   0  0
    1.0068    1.1061    0.0000 C   0  0
    2.3056    1.8561    0.0000 C   0  0
    3.6047    1.1061    0.0000 C   0  0
    4.9037    1.8561    0.0000 C   0  0
    6.2028    1.1061    0.0000 C   0  0
    6.2028   -0.3938    0.0000 C   0  0
    4.9037   -1.1438    0.0000 C   0  0
    3.6047   -0.3938    0.0000 C   0  0
    2.3056   -1.1438    0.0000 C   0  0
  1  2  1  0
  2  3  1  0
  3  4  2  0
  4  5  1  0
  5  6  1  0
  5  7  2  0
  7  8  1  0
  8  9  2  0
  9 10  1  0
 10 11  2  0
 11 12  1  0
  2 12  2  0
  7 12  1  0
  4 13  1  0
 13 14  2  0
 13 15  2  0
 13 16  1  0
 16 17  2  0
 17 18  1  0
 18 19  2  0
 19 20  1  0
 20 21  2  0
 21 22  1  0
 22 23  2  0
 23 24  1  0
 19 24  1  0
 24 25  2  0
 16 25  1  0
M  END
> <CDDNumber>
CDD-344902

> <Essentiality1>
Not Essential

> <HumanHomolog1>
NO

> <HumanHomolog1Link>
http://www.ncbi.nlm.nih.gov/pubmed?term=16213791

> <TargetGene1>
fabH (Rv0533)

> <TargetGene1Link>
http://genome.tbdb.org/annotation/genome/tbdb/GeneDetails.html?sp=S7000000635248019

> <Essentiality1LinkPubMed1>
http://www.ncbi.nlm.nih.gov/pubmed?term=12657046

> <Gene1LinkPubMed1>
http://www.ncbi.nlm.nih.gov/pubmed?term=14552758

> <Pathway1Case1>
mycolate biosynthesis

> <Pathway1Link1>
http://biocyc.org/META/NEW-IMAGE?type=PATHWAY&object=PWYG-321&detail-level=2&detail-level=1

> <TargetGene1Predicted>
false

> <DistanceToCenter(1)>
0.0256410256410257

> <Cluster(1)>
4

> <DistanceToCenter(2)>
0.0256410256410257

> <Cluster(2)>
80

$$$$

  SciTegic05221515302D

 16 17  0  0  0  0            999 V2000
   -2.4681   -3.0749    0.0000 C   0  0
   -1.1691   -2.3250    0.0000 S   0  0
   -0.4191   -3.6240    0.0000 O   0  0
   -1.9190   -1.0259    0.0000 O   0  0
    0.1300   -1.5750    0.0000 C   0  0
    0.1300   -0.0750    0.0000 C   0  0
    1.4289    0.6750    0.0000 C   0  0
    1.4289    2.1749    0.0000 O   0  0
    2.7279   -0.0750    0.0000 C   0  0
    4.0270    0.6750    0.0000 C   0  0
    5.3260   -0.0750    0.0000 C   0  0
    5.3260   -1.5750    0.0000 C   0  0
    4.0270   -2.3250    0.0000 C   0  0
    2.7279   -1.5750    0.0000 C   0  0
    1.4289   -2.3250    0.0000 C   0  0
    1.4289   -3.8249    0.0000 O   0  0
  1  2  1  0
  2  3  2  0
  2  4  2  0
  2  5  1  0
  5  6  2  0
  6  7  1  0
  7  8  1  0
  7  9  2  0
  9 10  1  0
 10 11  2  0
 11 12  1  0
 12 13  2  0
 13 14  1  0
  9 14  1  0
 14 15  2  0
  5 15  1  0
 15 16  1  0
M  END
> <CDDNumber>
CDD-343771

> <Essentiality1>
Not Essential

> <HumanHomolog1>
NO

> <HumanHomolog1Link>
http://www.ncbi.nlm.nih.gov/pubmed?term=16213791

> <TargetGene1>
fabH (Rv0533)

> <TargetGene1Link>
http://genome.tbdb.org/annotation/genome/tbdb/GeneDetails.html?sp=S7000000635248019

> <Essentiality1LinkPubMed1>
http://www.ncbi.nlm.nih.gov/pubmed?term=12657046

> <Gene1LinkPubMed1>
http://www.ncbi.nlm.nih.gov/pubmed?term=14552758

> <Pathway1Case1>
mycolate biosynthesis

> <Pathway1Link1>
http://biocyc.org/META/NEW-IMAGE?type=PATHWAY&object=PWYG-321&detail-level=2&detail-level=1

> <TargetGene1Predicted>
false

> <DistanceToCenter(1)>
0.025

> <Cluster(1)>
4

> <DistanceToCenter(2)>
0.025

> <Cluster(2)>
80

$$$$

  SciTegic05221515302D

 24 26  0  0  0  0            999 V2000
   -6.4951   -6.7311    0.0000 C   0  0
   -5.1960   -5.9811    0.0000 C   0  0
   -5.1960   -4.4812    0.0000 C   0  0
   -3.8970   -3.7312    0.0000 C   0  0
   -3.8970   -2.2312    0.0000 C   0  0
   -2.5979   -1.4813    0.0000 C   0  0
   -1.2991   -2.2312    0.0000 C   0  0
   -1.2991   -3.7312    0.0000 C   0  0
   -2.5979   -4.4812    0.0000 C   0  0
    0.0000   -1.4813    0.0000 S   0  0
    0.7500   -2.7803    0.0000 O   0  0
   -0.7500   -0.1822    0.0000 O   0  0
    1.2991   -0.7313    0.0000 C   0  0
    1.2991    0.7687    0.0000 C   0  0
    2.5979    1.5186    0.0000 C   0  0
    2.5979    3.0186    0.0000 O   0  0
    3.8970    0.7687    0.0000 C   0  0
    5.1960    1.5186    0.0000 C   0  0
    6.4951    0.7687    0.0000 C   0  0
    6.4951   -0.7313    0.0000 C   0  0
    5.1960   -1.4813    0.0000 C   0  0
    3.8970   -0.7313    0.0000 C   0  0
    2.5979   -1.4813    0.0000 C   0  0
    2.5979   -2.9812    0.0000 O   0  0
  1  2  1  0
  2  3  1  0
  3  4  1  0
  4  5  2  0
  5  6  1  0
  6  7  2  0
  7  8  1  0
  8  9  2  0
  4  9  1  0
  7 10  1  0
 10 11  2  0
 10 12  2  0
 10 13  1  0
 13 14  2  0
 14 15  1  0
 15 16  1  0
 15 17  2  0
 17 18  1  0
 18 19  2  0
 19 20  1  0
 20 21  2  0
 21 22  1  0
 17 22  1  0
 22 23  2  0
 13 23  1  0
 23 24  1  0
M  END
> <CDDNumber>
CDD-344835

> <Essentiality1>
Not Essential

> <HumanHomolog1>
NO

> <HumanHomolog1Link>
http://www.ncbi.nlm.nih.gov/pubmed?term=16213791

> <TargetGene1>
fabH (Rv0533)

> <TargetGene1Link>
http://genome.tbdb.org/annotation/genome/tbdb/GeneDetails.html?sp=S7000000635248019

> <Essentiality1LinkPubMed1>
http://www.ncbi.nlm.nih.gov/pubmed?term=12657046

> <Gene1LinkPubMed1>
http://www.ncbi.nlm.nih.gov/pubmed?term=14552758

> <Pathway1Case1>
mycolate biosynthesis

> <Pathway1Link1>
http://biocyc.org/META/NEW-IMAGE?type=PATHWAY&object=PWYG-321&detail-level=2&detail-level=1

> <TargetGene1Predicted>
false

> <DistanceToCenter(1)>
0.0930232558139535

> <Cluster(1)>
4

> <DistanceToCenter(2)>
0.0930232558139535

> <Cluster(2)>
80

$$$$

  SciTegic05221515302D

 14 13  0  0  0  0            999 V2000
   -2.6537   -2.4030    0.0000 C   0  0
   -1.1807   -2.1195    0.0000 C   0  0
   -0.1987   -3.2535    0.0000 C   0  0  1  0  0  0
   -0.6896   -4.6708    0.0000 C   0  0
   -2.1628   -4.9543    0.0000 O   0  0
    1.2742   -2.9699    0.0000 N   0  0
    2.2562   -4.1039    0.0000 C   0  0
    3.7294   -3.8205    0.0000 C   0  0
    4.7112   -4.9543    0.0000 N   0  0
    6.1843   -4.6708    0.0000 C   0  0  1  0  0  0
    7.1663   -5.8047    0.0000 C   0  0
    8.6393   -5.5212    0.0000 C   0  0
    6.6752   -3.2535    0.0000 C   0  0
    8.1484   -2.9699    0.0000 O   0  0
  1  2  1  0
  2  3  1  0
  3  4  1  0
  4  5  1  0
  3  6  1  6
  6  7  1  0
  7  8  1  0
  8  9  1  0
 10  9  1  6
 10 11  1  0
 11 12  1  0
 10 13  1  0
 13 14  1  0
M  END
> <CDDNumber>
CDD-1761

> <ResistanceMutations>
embB

> <Essentiality1>
In Vivo Essential  (0.167)

> <HumanHomolog1>
NO

> <HumanHomolog1Link>
http://www.ncbi.nlm.nih.gov/pubmed/?term=16904376

> <TargetGene1>
embA (Rv3794)

> <TargetGene1Link>
http://tbcyc.tbdb.org/MTH37RVV/NEW-IMAGE?type=GENE-IN-PWY&object=RV3794&detail-level=2

> <Essentiality1LinkPubMed1>
http://www.ncbi.nlm.nih.gov/pubmed/?term=14569030

> <Gene1LinkPubMed1>
http://www.ncbi.nlm.nih.gov/pubmed?term=18174142

> <Pathway1Case1>
Arabinogalactan biosynthesis

> <Pathway1Link1>
http://www.jbc.org/content/275/43/33890.full

> <Essentiality2>
In Vivo Essential

> <HumanHomolog2>
NO

> <HumanHomolog2Link>
http://www.ncbi.nlm.nih.gov/pubmed/?term=16904376

> <TargetGene2>
embC (Rv3793)

> <TargetGene2Link>
http://tbcyc.tbdb.org/MTH37RVV/NEW-IMAGE?type=GENE-IN-PWY&object=RV3793&detail-level=2

> <Essentiality2LinkPubMed1>
http://www.ncbi.nlm.nih.gov/pubmed/?term=14569030

> <Gene2LinkPubMed1>
http://www.ncbi.nlm.nih.gov/pubmed?term=19596878

> <Pathway2Case1>
Arabinogalactan biosynthesis

> <Pathway2Link1>
http://www.jbc.org/content/275/43/33890.full

> <Essentiality2LinkPubMed2>
http://www.ncbi.nlm.nih.gov/pubmed?term=20394526

> <Essentiality3>
In Vitro Essential (0.06)

> <HumanHomolog3>
NO

> <HumanHomolog3Link>
http://www.ncbi.nlm.nih.gov/pubmed/?term=16904376

> <TargetGene3>
embB (Rv3795)

> <TargetGene3Link>
http://genome.tbdb.org/annotation/genome/tbdb/GeneDetails.html?sp=S7000000635251640

> <Essentiality3LinkPubMed1>
http://www.ncbi.nlm.nih.gov/pubmed?term=12657046

> <Gene3LinkPubMed1>
http://www.ncbi.nlm.nih.gov/pubmed?term=9257740

> <Pathway3Case1>
Arabinogalactan biosynthesis

> <Pathway3Link1>
http://www.jbc.org/content/275/43/33890.full

> <TargetGene1Predicted>
false

> <TargetGene2Predicted>
false

> <TargetGene3Predicted>
false

> <DistanceToCenter(1)>
0

> <Cluster(1)>
5

> <DistanceToCenter(2)>
0

> <Cluster(2)>
9

$$$$

  SciTegic05221515302D

 34 33  0  0  0  0            999 V2000
    7.1896    9.8693    0.0000 C   0  0
    8.4886    9.1194    0.0000 C   0  0  1  0  0  0
    8.4886    7.6194    0.0000 N   0  0
    9.7877    9.8693    0.0000 C   0  0  2  0  0  0
    9.7877   11.3693    0.0000 O   0  0
   11.0866    9.1194    0.0000 C   0  0
   12.3856    9.8693    0.0000 C   0  0
   13.6847    9.1194    0.0000 C   0  0
   14.9837    9.8693    0.0000 C   0  0
   16.2826    9.1194    0.0000 C   0  0
   17.5816    9.8693    0.0000 C   0  0
   18.8807    9.1194    0.0000 C   0  0
   20.1796    9.8693    0.0000 C   0  0
   21.4786    9.1194    0.0000 C   0  0
   22.7777    9.8693    0.0000 C   0  0
   24.0767    9.1194    0.0000 C   0  0
   25.3756    9.8693    0.0000 C   0  0
   26.6747    9.1194    0.0000 C   0  0
   26.6747    7.6194    0.0000 O   0  0
   27.9737    9.8693    0.0000 C   0  0
   29.2726    9.1194    0.0000 C   0  0
   30.5716    9.8693    0.0000 C   0  0
   31.8707    9.1194    0.0000 C   0  0
   33.1695    9.8693    0.0000 C   0  0
   34.4686    9.1194    0.0000 C   0  0
   35.7677    9.8693    0.0000 C   0  0
   37.0667    9.1194    0.0000 C   0  0
   38.3656    9.8693    0.0000 C   0  0
   39.6646    9.1194    0.0000 C   0  0  1  0  0  0
   39.6646    7.6194    0.0000 O   0  0
   40.9637    9.8693    0.0000 C   0  0  1  0  0  0
   40.9637   11.3693    0.0000 N   0  0
   42.2626    9.1194    0.0000 C   0  0
   43.5616    9.8693    0.0000 O   0  0
  1  2  1  0
  2  3  1  6
  2  4  1  0
  4  5  1  6
  4  6  1  0
  6  7  1  0
  7  8  1  0
  8  9  1  0
  9 10  1  0
 10 11  1  0
 11 12  1  0
 12 13  1  0
 13 14  1  0
 14 15  1  0
 15 16  1  0
 16 17  1  0
 17 18  1  0
 18 19  2  0
 18 20  1  0
 20 21  1  0
 21 22  1  0
 22 23  1  0
 23 24  1  0
 24 25  1  0
 25 26  1  0
 26 27  1  0
 27 28  1  0
 28 29  1  0
 29 30  1  6
 29 31  1  0
 31 32  1  1
 31 33  1  0
 33 34  1  0
M  END
> <CDDNumber>
CDD-340419

> <Essentiality1>
Not Essential

> <TargetGene1>
mca (Rv1082)

> <TargetGene1Link>
http://genome.tbdb.org/annotation/genome/tbdb/GeneDetails.html?sp=S7000000635249366

> <Essentiality1LinkPubMed1>
http://www.ncbi.nlm.nih.gov/pubmed?term=12657046

> <Gene1LinkPubMed1>
http://www.ncbi.nlm.nih.gov/pubmed?term=12538025

> <Pathway1Case1>
mycothiol-mediated detoxification

> <Pathway1Link1>
http://biocyc.org/MTBRV/NEW-IMAGE?type=PATHWAY&object=PWY1G-1

> <TargetGene1Predicted>
false

> <DistanceToCenter(1)>
0.365853658536585

> <Cluster(1)>
5

> <DistanceToCenter(2)>
0.25

> <Cluster(2)>
86

$$$$

  SciTegic05221515302D

 24 26  0  0  0  0            999 V2000
   -5.1000   -1.5490    0.0000 C   0  0
   -3.8010   -1.1490    0.0000 C   0  0
   -4.3500   -0.2500    0.0000 C   0  0
   -2.5019   -1.8990    0.0000 C   0  0
   -3.0510   -1.0000    0.0000 C   0  0
   -1.7519   -0.2500    0.0000 C   0  0
   -4.3500    1.2500    0.0000 C   0  0
   -3.8010    0.3510    0.0000 C   0  0
   -1.7519    1.2500    0.0000 C   0  0  2  0  0  0
   -3.0510    2.0000    0.0000 C   0  0
   -0.4529    2.0000    0.0000 N   0  0
    0.8462    1.2501    0.0000 C   0  0
    2.1452    2.0001    0.0000 C   0  0
    3.4443    1.2501    0.0000 N   0  0
    4.7433    2.0001    0.0000 C   0  0
    6.0423    1.2502    0.0000 C   0  0
    7.3414    2.0002    0.0000 C   0  0
    7.3413    3.5002    0.0000 C   0  0
    8.6404    1.2502    0.0000 C   0  0
    9.9394    2.0002    0.0000 C   0  0
   11.2385    1.2503    0.0000 C   0  0
   12.5375    2.0003    0.0000 C   0  0
   12.5375    3.5003    0.0000 C   0  0
   13.8366    1.2503    0.0000 C   0  0
  1  2  1  0
  1  3  1  0
  2  4  1  0
  3  5  1  0
  6  5  1  0
  4  6  1  0
  3  7  1  0
  2  8  1  0
  6  9  1  0
  7 10  1  0
  9 10  1  0
  8 10  1  0
  9 11  1  6
 11 12  1  0
 12 13  1  0
 13 14  1  0
 14 15  1  0
 15 16  1  0
 16 17  2  0
 17 18  1  0
 17 19  1  0
 19 20  1  0
 20 21  1  0
 21 22  2  0
 22 23  1  0
 22 24  1  0
M  END
> <Essentiality1>
Not Essential

> <TargetGene1>
mmpL3 (Rv0206c)

> <TargetGene1Link>
http://genome.tbdb.org/annotation/genome/tbdb/GeneDetails.html?sp=S7000000635248043

> <Gene1LinkPubMed1>
http://www.ncbi.nlm.nih.gov/pubmed/22827305

> <Pathway1Case1>
Export of trehalose monomycolate

> <Gene1LinkPubMed2>
http://www.ncbi.nlm.nih.gov/pubmed/22252828

> <DistanceToCenter(1)>
0.48936170212766

> <Cluster(1)>
5

> <DistanceToCenter(2)>
0

> <Cluster(2)>
41

$$$$
d-Cycloserine
  SciTegic05221515303D

  7  7  0  0  0  0            999 V2000
    1.0098    1.9434   -1.0824 N   0  0  0  0  0  0  0  0  0  1  0  0
    0.8372    1.3090    0.2316 C   0  0  0  0  0  0  0  0  0  2  0  0
    1.9263    0.2613    0.4193 C   0  0  0  0  0  0  0  0  0  3  0  0
    1.5328   -0.7940   -0.5321 O   0  0  0  0  0  0  0  0  0  4  0  0
    0.1620   -0.7595   -0.4931 N   0  0  0  0  0  0  0  0  0  5  0  0
   -0.2748    0.3939    0.1256 C   0  0  0  0  0  0  0  0  0  6  0  0
   -1.4588    0.6944    0.3127 O   0  0  0  0  0  0  0  0  0  7  0  0
  2  1  1  0
  2  3  1  0
  3  4  1  0
  4  5  1  0
  5  6  1  0
  2  6  1  0
  6  7  2  0
M  END
> <Name>
d-Cycloserine

> <CDDNumber>
CDD-176

> <ResistanceMutations>
alr (overproduction) and ddl (overproduction)

> <Essentiality1>
In Vitro Essential (0.08)

> <HumanHomolog1>
NO

> <HumanHomolog1Link>
http://www.ncbi.nlm.nih.gov/pubmed?term=16213791

> <TargetGene1>
alr (Rv3423c)

> <TargetGene1Link>
http://genome.tbdb.org/annotation/genome/tbdb/GeneDetails.html?sp=S7000000635247950

> <Essentiality1LinkPubMed1>
http://www.ncbi.nlm.nih.gov/pubmed?term=12657046

> <Gene1LinkPubMed1>
http://www.ncbi.nlm.nih.gov/pubmed?term=19301903

> <Pathway1Case1>
Alanine biosynthesis I

> <Pathway1Link1>
http://tbcyc.tbdb.org/MTH37RVV/NEW-IMAGE?type=PATHWAY&object=ALANINE-VALINESYN-PWY

> <TargetGene1Predicted>
true

> <DistanceToCenter(1)>
0

> <Cluster(1)>
6

> <DistanceToCenter(2)>
0

> <Cluster(2)>
8

$$$$

  SciTegic05221515302D

 12 12  0  0  0  0            999 V2000
   -1.1691    5.1562    0.0000 C   0  0
   -1.1691    3.6562    0.0000 C   0  0
    0.1300    2.9062    0.0000 C   0  0
    0.1300    1.4062    0.0000 C   0  0
    1.4289    0.6562    0.0000 C   0  0
    1.4289   -0.8437    0.0000 C   0  0
    0.1300   -1.5938    0.0000 C   0  0
   -1.1691   -0.8437    0.0000 C   0  0
   -1.1691    0.6562    0.0000 N   0  0
    2.7279   -1.5938    0.0000 C   0  0
    4.0270   -0.8437    0.0000 N   0  0
    2.7279   -3.0938    0.0000 S   0  0
  1  2  1  0
  2  3  1  0
  3  4  1  0
  4  5  2  0
  5  6  1  0
  6  7  2  0
  7  8  1  0
  8  9  2  0
  4  9  1  0
  6 10  1  0
 10 11  1  0
 10 12  2  0
M  END
> <CDDNumber>
CDD-52427

> <Essentiality1>
In Vitro Essential  (0.06)

> <TargetGene1>
sahH (Rv3248c)

> <TargetGene1Link>
http://genome.tbdb.org/annotation/genome/tbdb/GeneDetails.html?sp=S7000000635252318

> <Essentiality1LinkPubMed1>
http://www.ncbi.nlm.nih.gov/pubmed?term=12657046

> <Gene1LinkPubMed1>
http://www.ncbi.nlm.nih.gov/pubmed?term=19301903

> <Pathway1Case1>
methionine degradation I (to homocysteine)

> <Pathway1Link1>
http://biocyc.org/MTBRV/NEW-IMAGE?type=PATHWAY&object=METHIONINE-DEG1-PWY

> <TargetGene1Predicted>
true

> <DistanceToCenter(1)>
0

> <Cluster(1)>
7

> <DistanceToCenter(2)>
0

> <Cluster(2)>
3

$$$$

  SciTegic05221515302D

 11 11  0  0  0  0            999 V2000
   -1.1691    3.9937    0.0000 C   0  0
    0.1300    3.2438    0.0000 C   0  0
    0.1300    1.7437    0.0000 C   0  0
    1.4289    0.9937    0.0000 C   0  0
    1.4289   -0.5062    0.0000 C   0  0
    0.1300   -1.2562    0.0000 C   0  0
   -1.1691   -0.5062    0.0000 C   0  0
   -1.1691    0.9937    0.0000 N   0  0
    2.7279   -1.2562    0.0000 C   0  0
    4.0270   -0.5062    0.0000 N   0  0
    2.7279   -2.7562    0.0000 S   0  0
  1  2  1  0
  2  3  1  0
  3  4  2  0
  4  5  1  0
  5  6  2  0
  6  7  1  0
  7  8  2  0
  3  8  1  0
  5  9  1  0
  9 10  1  0
  9 11  2  0
M  END
> <CDDNumber>
CDD-254

> <ResistanceMutations>
ethA (drug activation); inhA (promotor mutations)

> <Essentiality1>
Not Essential

> <HumanHomolog1>
NO

> <HumanHomolog1Link>
http://www.ncbi.nlm.nih.gov/pubmed/?term=16904376

> <TargetGene1>
inhA (Rv1484)

> <TargetGene1Link>
http://genome.tbdb.org/annotation/genome/tbdb/GeneDetails.html?sp=S7000000635253566

> <Essentiality1LinkPubMed1>
http://www.ncbi.nlm.nih.gov/pubmed?term=12657046

> <Gene1LinkPubMed1>
http://www.ncbi.nlm.nih.gov/pubmed/8284673

> <Pathway1Case1>
Mycolate biosynthesis

> <Pathway1Link1>
http://tbcyc.tbdb.org/MTH37RVV/NEW-IMAGE?type=PATHWAY&object=PWYG-321&detail-level=2

> <TargetGene1Predicted>
false

> <DistanceToCenter(1)>
0.0833333333333334

> <Cluster(1)>
7

> <DistanceToCenter(2)>
0.0833333333333334

> <Cluster(2)>
3

$$$$

  SciTegic05221515302D

 37 41  0  0  0  0            999 V2000
   13.4102   -0.8382    0.0000 Br  0  0
    4.9679    1.2471    0.0000 O   0  0
    5.5170    2.1981    0.0000 O   0  0
    1.2180   -2.6501    0.0000 N   0  0
    8.1151    2.1981    0.0000 N   0  0
    4.2179   -0.0519    0.0000 C   0  0  2  0  0  0
    5.5170   -0.8019    0.0000 C   0  0  1  0  0  0
    3.4680   -1.3510    0.0000 C   0  0
    2.9189    0.6981    0.0000 C   0  0
    6.8161   -0.0519    0.0000 C   0  0
    1.9680   -1.3510    0.0000 C   0  0
    5.5170   -2.3019    0.0000 C   0  0
    2.9189    2.1981    0.0000 C   0  0
    1.6198   -0.0519    0.0000 C   0  0
    8.1151   -0.8019    0.0000 C   0  0
    1.6198    2.9481    0.0000 C   0  0
    6.8161    1.4481    0.0000 C   0  0
    6.8161   -3.0519    0.0000 C   0  0
    4.2179   -3.0519    0.0000 C   0  0
    0.3208    0.6981    0.0000 C   0  0
    4.2840    2.9583    0.0000 C   0  0
    9.4141   -0.0519    0.0000 C   0  0
    0.3208    2.1981    0.0000 C   0  0
    9.4141    1.4481    0.0000 C   0  0
    1.9680   -3.9490    0.0000 C   0  0
   -0.2820   -2.6501    0.0000 C   0  0
    1.5958    4.5104    0.0000 C   0  0
    6.8161   -4.5519    0.0000 C   0  0
    4.2179   -4.5519    0.0000 C   0  0
    4.2959    4.5207    0.0000 C   0  0
    5.5170   -5.3019    0.0000 C   0  0
    2.9428    5.3019    0.0000 C   0  0
   10.7549   -0.8540    0.0000 C   0  0
   10.7549    2.2500    0.0000 C   0  0
   12.1141   -0.0831    0.0000 C   0  0
   12.1141    1.4793    0.0000 C   0  0
    5.5170    3.6981    0.0000 C   0  0
  1 35  1  0
  6  2  1  6
  3 17  1  0
  3 37  1  0
  4 11  1  0
  4 25  1  0
  4 26  1  0
  5 17  1  0
  5 24  2  0
  6  7  1  0
  6  8  1  0
  6  9  1  0
  7 10  1  0
  7 12  1  1
  8 11  1  0
  9 13  1  0
  9 14  2  0
 10 15  1  0
 10 17  2  0
 12 18  2  0
 12 19  1  0
 13 16  1  0
 13 21  2  0
 14 20  1  0
 15 22  2  0
 16 23  1  0
 16 27  2  0
 18 28  1  0
 19 29  2  0
 20 23  2  0
 21 30  1  0
 22 24  1  0
 22 33  1  0
 24 34  1  0
 27 32  1  0
 28 31  2  0
 29 31  1  0
 30 32  2  0
 33 35  2  0
 34 36  2  0
 35 36  1  0
M  END
> <CDDNumber>
CDD-1772

> <Essentiality1>
In Vitro Essential

> <TargetGene1>
atpE (Rv1305)

> <TargetGene1Link>
http://genome.tbdb.org/annotation/genome/tbdb/GeneDetails.html?sp=S7000000635255969

> <Gene1LinkPubMed1>
http://www.ncbi.nlm.nih.gov/pubmed/20521931

> <Pathway1Case1>
Adenosine nucleotides de novo biosynthesis

> <Pathway1Link1>
http://tbcyc.tbdb.org/MTH37RVV/NEW-IMAGE?type=PATHWAY&object=PWY-6126&detail-level=2

> <Gene1LinkPubMed2>
http://www.ncbi.nlm.nih.gov/pubmed/17496888

> <DistanceToCenter(1)>
0

> <Cluster(1)>
8

> <DistanceToCenter(2)>
0

> <Cluster(2)>
27

$$$$

  SciTegic05221515302D

 37 41  0  0  0  0            999 V2000
    2.3057   -8.1375    0.0000 C   0  0
    2.3057   -6.6375    0.0000 O   0  0
    1.0068   -5.8875    0.0000 C   0  0
   -0.2923   -6.6375    0.0000 N   0  0
   -1.5914   -5.8875    0.0000 C   0  0
   -2.8903   -6.6375    0.0000 C   0  0
   -4.1894   -5.8875    0.0000 C   0  0
   -4.1894   -4.3875    0.0000 C   0  0
   -5.4885   -3.6375    0.0000 Br  0  0
   -2.8903   -3.6375    0.0000 C   0  0
   -1.5914   -4.3875    0.0000 C   0  0
   -0.2923   -3.6375    0.0000 C   0  0
    1.0068   -4.3875    0.0000 C   0  0
    2.3057   -3.6375    0.0000 C   0  0  1  0  0  0
    3.6048   -4.3875    0.0000 C   0  0
    4.9039   -3.6375    0.0000 C   0  0
    6.2030   -4.3875    0.0000 C   0  0
    6.2030   -5.8875    0.0000 C   0  0
    4.9039   -6.6375    0.0000 C   0  0
    3.6048   -5.8875    0.0000 C   0  0
    2.3057   -2.1375    0.0000 C   0  0  1  0  0  0
    3.8057   -2.1375    0.0000 O   0  0
    0.8057   -2.1375    0.0000 C   0  0
    0.0557   -0.8384    0.0000 C   0  0
   -1.4443   -0.8384    0.0000 N   0  0
   -2.1943    0.4605    0.0000 C   0  0
   -2.1943   -2.1375    0.0000 C   0  0
    2.3057   -0.6375    0.0000 C   0  0
    1.0068    0.1125    0.0000 C   0  0
    1.0068    1.6125    0.0000 C   0  0
    2.3057    2.3625    0.0000 C   0  0
    3.6048    1.6125    0.0000 C   0  0
    4.9039    2.3625    0.0000 C   0  0
    6.2030    1.6125    0.0000 C   0  0
    6.2030    0.1125    0.0000 C   0  0
    4.9039   -0.6375    0.0000 C   0  0
    3.6048    0.1125    0.0000 C   0  0
  1  2  1  0
  2  3  1  0
  3  4  1  0
  4  5  2  0
  5  6  1  0
  6  7  2  0
  7  8  1  0
  8  9  1  0
  8 10  2  0
 10 11  1  0
  5 11  1  0
 11 12  2  0
 12 13  1  0
  3 13  2  0
 13 14  1  0
 14 15  1  6
 15 16  2  0
 16 17  1  0
 17 18  2  0
 18 19  1  0
 19 20  2  0
 15 20  1  0
 14 21  1  0
 21 22  1  6
 21 23  1  0
 23 24  1  0
 24 25  1  0
 25 26  1  0
 25 27  1  0
 21 28  1  1
 28 29  1  0
 29 30  2  0
 30 31  1  0
 31 32  2  0
 32 33  1  0
 33 34  2  0
 34 35  1  0
 35 36  2  0
 36 37  1  0
 28 37  2  0
 32 37  1  0
M  END
> <CDDNumber>
CDD-1772

> <Essentiality1>
In Vitro Essential (0.16)

> <TargetGene1>
atpE (Rv1305)

> <TargetGene1Link>
http://genome.tbdb.org/annotation/genome/tbdb/GeneDetails.html?sp=S7000000635255969

> <Essentiality1LinkPubMed1>
http://www.ncbi.nlm.nih.gov/pubmed?term=12657046

> <Gene1LinkPubMed1>
http://www.ncbi.nlm.nih.gov/pubmed?term=15591164

> <Pathway1Case1>
adenosine nucleotides de novo biosynthesis

> <Pathway1Link1>
http://tbcyc.tbdb.org/MTH37RVV/NEW-IMAGE?type=PATHWAY&object=PWY-6126&detail-level=2

> <TargetGene1Predicted>
false

> <DistanceToCenter(1)>
0

> <Cluster(1)>
8

> <DistanceToCenter(2)>
0

> <Cluster(2)>
27

$$$$

  SciTegic05221515302D

 23 25  0  0  0  0            999 V2000
    3.2871    9.4166    0.0000 C   0  0
    3.2871    7.9166    0.0000 O   0  0
    4.5862    7.1666    0.0000 C   0  0
    5.8851    7.9166    0.0000 C   0  0
    7.1842    7.1666    0.0000 C   0  0
    7.1842    5.6666    0.0000 C   0  0
    8.4833    4.9166    0.0000 O   0  0
    8.4833    3.4167    0.0000 C   0  0
    5.8851    4.9166    0.0000 C   0  0
    4.5862    5.6666    0.0000 C   0  0
    5.8851    3.4167    0.0000 C   0  0
    7.1842    2.6667    0.0000 O   0  0
    4.5862    2.6667    0.0000 C   0  0
    4.5862    1.1667    0.0000 C   0  0
    3.2871    0.4167    0.0000 C   0  0
    3.2871   -1.0833    0.0000 C   0  0
    1.9880   -1.8333    0.0000 C   0  0
    0.6889   -1.0833    0.0000 C   0  0
   -0.7376   -1.5468    0.0000 O   0  0
   -1.6193   -0.3333    0.0000 C   0  0
   -0.7376    0.8803    0.0000 O   0  0
    0.6889    0.4167    0.0000 C   0  0
    1.9880    1.1667    0.0000 C   0  0
  1  2  1  0
  2  3  1  0
  3  4  2  0
  4  5  1  0
  5  6  2  0
  6  7  1  0
  7  8  1  0
  6  9  1  0
  9 10  2  0
  3 10  1  0
  9 11  1  0
 11 12  2  0
 11 13  1  0
 13 14  2  0
 14 15  1  0
 15 16  2  0
 16 17  1  0
 17 18  2  0
 18 19  1  0
 19 20  1  0
 20 21  1  0
 21 22  1  0
 18 22  1  0
 22 23  2  0
 15 23  1  0
M  END
> <CDDNumber>
CDD-344731

> <Essentiality1>
Not Essential

> <TargetGene1>
ptpA (Rv2234)

> <TargetGene1Link>
http://genome.tbdb.org/annotation/genome/tbdb/GeneDetails.html?sp=S7000000635247575

> <Essentiality1LinkPubMed1>
http://www.ncbi.nlm.nih.gov/pubmed?term=12657046

> <Gene1LinkPubMed1>
http://www.ncbi.nlm.nih.gov/pubmed?term=18930396

> <Pathway1Case1>
Signaling Pathway

> <Pathway1Link1>
http://www.ncbi.nlm.nih.gov/pubmed?term=18474358

> <TargetGene1Predicted>
false

> <DistanceToCenter(1)>
0.0277777777777778

> <Cluster(1)>
9

> <DistanceToCenter(2)>
0.0277777777777778

> <Cluster(2)>
11

$$$$

  SciTegic05221515302D

 19 21  0  0  0  0            999 V2000
    5.5928    5.9291    0.0000 O   0  0
    5.5928    4.4292    0.0000 C   0  0
    4.2939    3.6792    0.0000 C   0  0
    4.2939    2.1791    0.0000 C   0  0
    2.9948    1.4292    0.0000 C   0  0
    2.9948   -0.0708    0.0000 C   0  0
    1.6957   -0.8208    0.0000 C   0  0
    0.3967   -0.0708    0.0000 C   0  0
   -1.0299   -0.5343    0.0000 O   0  0
   -1.9115    0.6792    0.0000 C   0  0
   -1.0299    1.8928    0.0000 O   0  0
    0.3967    1.4292    0.0000 C   0  0
    1.6957    2.1791    0.0000 C   0  0
    6.8919    3.6792    0.0000 C   0  0
    8.1910    4.4292    0.0000 C   0  0
    9.4899    3.6792    0.0000 C   0  0
    9.4899    2.1791    0.0000 C   0  0
    8.1910    1.4292    0.0000 C   0  0
    6.8919    2.1791    0.0000 C   0  0
  1  2  2  0
  2  3  1  0
  3  4  2  0
  4  5  1  0
  5  6  2  0
  6  7  1  0
  7  8  2  0
  8  9  1  0
  9 10  1  0
 10 11  1  0
 11 12  1  0
  8 12  1  0
 12 13  2  0
  5 13  1  0
  2 14  1  0
 14 15  2  0
 15 16  1  0
 16 17  2  0
 17 18  1  0
 18 19  2  0
 14 19  1  0
M  END
> <CDDNumber>
CDD-3355

> <Essentiality1>
Not Essential

> <TargetGene1>
ptpA (Rv2234)

> <TargetGene1Link>
http://genome.tbdb.org/annotation/genome/tbdb/GeneDetails.html?sp=S7000000635247575

> <Essentiality1LinkPubMed1>
http://www.ncbi.nlm.nih.gov/pubmed?term=12657046

> <Gene1LinkPubMed1>
http://www.ncbi.nlm.nih.gov/pubmed?term=18930396

> <Pathway1Case1>
Signaling Pathway

> <Pathway1Link1>
http://www.ncbi.nlm.nih.gov/pubmed?term=18474358

> <TargetGene1Predicted>
false

> <DistanceToCenter(1)>
0.2

> <Cluster(1)>
9

> <DistanceToCenter(2)>
0.2

> <Cluster(2)>
11

$$$$

  SciTegic05221515302D

 25 27  0  0  0  0            999 V2000
    8.4833    9.2479    0.0000 C   0  0
    8.4833    7.7479    0.0000 O   0  0
    7.1842    6.9979    0.0000 C   0  0
    7.1842    5.4979    0.0000 C   0  0
    5.8851    4.7479    0.0000 C   0  0
    4.5862    5.4979    0.0000 C   0  0
    4.5862    6.9979    0.0000 C   0  0
    3.2871    7.7479    0.0000 O   0  0
    3.2871    9.2479    0.0000 C   0  0
    5.8851    7.7479    0.0000 C   0  0
    5.8851    9.2479    0.0000 O   0  0
    4.5862    9.9979    0.0000 C   0  0
    5.8851    3.2479    0.0000 C   0  0
    7.1842    2.4979    0.0000 O   0  0
    4.5862    2.4979    0.0000 C   0  0
    4.5862    0.9979    0.0000 C   0  0
    3.2871    0.2479    0.0000 C   0  0
    3.2871   -1.2521    0.0000 C   0  0
    1.9880   -2.0021    0.0000 C   0  0
    0.6889   -1.2521    0.0000 C   0  0
   -0.7376   -1.7156    0.0000 O   0  0
   -1.6193   -0.5021    0.0000 C   0  0
   -0.7376    0.7115    0.0000 O   0  0
    0.6889    0.2479    0.0000 C   0  0
    1.9880    0.9979    0.0000 C   0  0
  1  2  1  0
  2  3  1  0
  3  4  2  0
  4  5  1  0
  5  6  2  0
  6  7  1  0
  7  8  1  0
  8  9  1  0
  7 10  2  0
  3 10  1  0
 10 11  1  0
 11 12  1  0
  5 13  1  0
 13 14  2  0
 13 15  1  0
 15 16  2  0
 16 17  1  0
 17 18  2  0
 18 19  1  0
 19 20  2  0
 20 21  1  0
 21 22  1  0
 22 23  1  0
 23 24  1  0
 20 24  1  0
 24 25  2  0
 17 25  1  0
M  END
> <CDDNumber>
CDD-344782

> <Essentiality1>
Not Essential

> <TargetGene1>
ptpA (Rv2234)

> <TargetGene1Link>
http://genome.tbdb.org/annotation/genome/tbdb/GeneDetails.html?sp=S7000000635247575

> <Essentiality1LinkPubMed1>
http://www.ncbi.nlm.nih.gov/pubmed?term=12657046

> <Gene1LinkPubMed1>
http://www.ncbi.nlm.nih.gov/pubmed?term=18930396

> <Pathway1Case1>
Signaling Pathway

> <Pathway1Link1>
http://www.ncbi.nlm.nih.gov/pubmed?term=18474358

> <TargetGene1Predicted>
false

> <DistanceToCenter(1)>
0.0277777777777778

> <Cluster(1)>
9

> <DistanceToCenter(2)>
0.0277777777777778

> <Cluster(2)>
11

$$$$

  SciTegic05221515302D

 20 22  0  0  0  0            999 V2000
    3.5794    5.2541    0.0000 O   0  0
    4.8785    6.0041    0.0000 C   0  0
    4.8785    7.5041    0.0000 C   0  0
    6.1774    8.2541    0.0000 C   0  0
    7.4765    7.5041    0.0000 C   0  0
    7.4765    6.0041    0.0000 C   0  0
    6.1774    5.2541    0.0000 C   0  0
    6.1774    3.7542    0.0000 C   0  0
    7.4765    3.0042    0.0000 O   0  0
    4.8785    3.0042    0.0000 C   0  0
    4.8785    1.5042    0.0000 C   0  0
    3.5794    0.7542    0.0000 C   0  0
    3.5794   -0.7458    0.0000 C   0  0
    2.2803   -1.4958    0.0000 C   0  0
    0.9812   -0.7458    0.0000 C   0  0
   -0.4453   -1.2093    0.0000 O   0  0
   -1.3270    0.0042    0.0000 C   0  0
   -0.4453    1.2178    0.0000 O   0  0
    0.9812    0.7542    0.0000 C   0  0
    2.2803    1.5042    0.0000 C   0  0
  1  2  1  0
  2  3  2  0
  3  4  1  0
  4  5  2  0
  5  6  1  0
  6  7  2  0
  2  7  1  0
  7  8  1  0
  8  9  2  0
  8 10  1  0
 10 11  2  0
 11 12  1  0
 12 13  2  0
 13 14  1  0
 14 15  2  0
 15 16  1  0
 16 17  1  0
 17 18  1  0
 18 19  1  0
 15 19  1  0
 19 20  2  0
 12 20  1  0
M  END
> <CDDNumber>
CDD-344754

> <Essentiality1>
Not Essential

> <TargetGene1>
ptpA (Rv2234)

> <TargetGene1Link>
http://genome.tbdb.org/annotation/genome/tbdb/GeneDetails.html?sp=S7000000635247575

> <Essentiality1LinkPubMed1>
http://www.ncbi.nlm.nih.gov/pubmed?term=12657046

> <Gene1LinkPubMed1>
http://www.ncbi.nlm.nih.gov/pubmed?term=18930396

> <Pathway1Case1>
Signaling Pathway

> <Pathway1Link1>
http://www.ncbi.nlm.nih.gov/pubmed?term=18474358

> <TargetGene1Predicted>
false

> <DistanceToCenter(1)>
0.162162162162162

> <Cluster(1)>
9

> <DistanceToCenter(2)>
0.162162162162162

> <Cluster(2)>
11

$$$$

  SciTegic05221515302D

 22 24  0  0  0  0            999 V2000
    8.4833    9.4166    0.0000 C   0  0
    8.4833    7.9166    0.0000 O   0  0
    7.1842    7.1666    0.0000 C   0  0
    7.1842    5.6666    0.0000 C   0  0
    5.8851    4.9166    0.0000 C   0  0
    4.5862    5.6666    0.0000 C   0  0
    4.5862    7.1666    0.0000 C   0  0
    5.8851    7.9166    0.0000 C   0  0
    5.8851    9.4166    0.0000 O   0  0
    5.8851    3.4167    0.0000 C   0  0
    7.1842    2.6667    0.0000 O   0  0
    4.5862    2.6667    0.0000 C   0  0
    4.5862    1.1667    0.0000 C   0  0
    3.2871    0.4167    0.0000 C   0  0
    3.2871   -1.0833    0.0000 C   0  0
    1.9880   -1.8333    0.0000 C   0  0
    0.6889   -1.0833    0.0000 C   0  0
   -0.7376   -1.5468    0.0000 O   0  0
   -1.6193   -0.3333    0.0000 C   0  0
   -0.7376    0.8803    0.0000 O   0  0
    0.6889    0.4167    0.0000 C   0  0
    1.9880    1.1667    0.0000 C   0  0
  1  2  1  0
  2  3  1  0
  3  4  2  0
  4  5  1  0
  5  6  2  0
  6  7  1  0
  7  8  2  0
  3  8  1  0
  8  9  1  0
  5 10  1  0
 10 11  2  0
 10 12  1  0
 12 13  2  0
 13 14  1  0
 14 15  2  0
 15 16  1  0
 16 17  2  0
 17 18  1  0
 18 19  1  0
 19 20  1  0
 20 21  1  0
 17 21  1  0
 21 22  2  0
 14 22  1  0
M  END
> <CDDNumber>
CDD-344789

> <Essentiality1>
Not Essential

> <TargetGene1>
ptpA (Rv2234)

> <TargetGene1Link>
http://genome.tbdb.org/annotation/genome/tbdb/GeneDetails.html?sp=S7000000635247575

> <Essentiality1LinkPubMed1>
http://www.ncbi.nlm.nih.gov/pubmed?term=12657046

> <Gene1LinkPubMed1>
http://www.ncbi.nlm.nih.gov/pubmed?term=18930396

> <Pathway1Case1>
Signaling Pathway

> <Pathway1Link1>
http://www.ncbi.nlm.nih.gov/pubmed?term=18474358

> <TargetGene1Predicted>
false

> <DistanceToCenter(1)>
0.0555555555555556

> <Cluster(1)>
9

> <DistanceToCenter(2)>
0.0555555555555556

> <Cluster(2)>
11

$$$$

  SciTegic05221515302D

 23 25  0  0  0  0            999 V2000
    4.8785    9.9979    0.0000 C   0  0
    6.1774    9.2479    0.0000 O   0  0
    6.1774    7.7479    0.0000 C   0  0
    7.4765    6.9979    0.0000 C   0  0
    7.4765    5.4979    0.0000 C   0  0
    6.1774    4.7479    0.0000 C   0  0
    6.1774    3.2479    0.0000 C   0  0
    7.4765    2.4979    0.0000 O   0  0
    4.8785    2.4979    0.0000 C   0  0
    4.8785    0.9979    0.0000 C   0  0
    3.5794    0.2479    0.0000 C   0  0
    3.5794   -1.2521    0.0000 C   0  0
    2.2803   -2.0021    0.0000 C   0  0
    0.9812   -1.2521    0.0000 C   0  0
   -0.4453   -1.7156    0.0000 O   0  0
   -1.3270   -0.5021    0.0000 C   0  0
   -0.4453    0.7115    0.0000 O   0  0
    0.9812    0.2479    0.0000 C   0  0
    2.2803    0.9979    0.0000 C   0  0
    4.8785    5.4979    0.0000 C   0  0
    3.5794    4.7479    0.0000 O   0  0
    2.2803    5.4979    0.0000 C   0  0
    4.8785    6.9979    0.0000 C   0  0
  1  2  1  0
  2  3  1  0
  3  4  2  0
  4  5  1  0
  5  6  2  0
  6  7  1  0
  7  8  2  0
  7  9  1  0
  9 10  2  0
 10 11  1  0
 11 12  2  0
 12 13  1  0
 13 14  2  0
 14 15  1  0
 15 16  1  0
 16 17  1  0
 17 18  1  0
 14 18  1  0
 18 19  2  0
 11 19  1  0
  6 20  1  0
 20 21  1  0
 21 22  1  0
 20 23  2  0
  3 23  1  0
M  END
> <CDDNumber>
CDD-344798

> <Essentiality1>
Not Essential

> <TargetGene1>
ptpA (Rv2234)

> <TargetGene1Link>
http://genome.tbdb.org/annotation/genome/tbdb/GeneDetails.html?sp=S7000000635247575

> <Essentiality1LinkPubMed1>
http://www.ncbi.nlm.nih.gov/pubmed?term=12657046

> <Gene1LinkPubMed1>
http://www.ncbi.nlm.nih.gov/pubmed?term=18930396

> <Pathway1Case1>
Signaling Pathway

> <Pathway1Link1>
http://www.ncbi.nlm.nih.gov/pubmed?term=18474358

> <TargetGene1Predicted>
false

> <DistanceToCenter(1)>
0.0277777777777778

> <Cluster(1)>
9

> <DistanceToCenter(2)>
0.0277777777777778

> <Cluster(2)>
11

$$$$

  SciTegic05221515302D

 23 25  0  0  0  0            999 V2000
    4.8785    9.9979    0.0000 C   0  0
    6.1774    9.2479    0.0000 O   0  0
    6.1774    7.7479    0.0000 C   0  0
    7.4765    6.9979    0.0000 C   0  0
    7.4765    5.4979    0.0000 C   0  0
    6.1774    4.7479    0.0000 C   0  0
    4.8785    5.4979    0.0000 C   0  0
    4.8785    6.9979    0.0000 C   0  0
    3.5794    7.7479    0.0000 O   0  0
    3.5794    9.2479    0.0000 C   0  0
    6.1774    3.2479    0.0000 C   0  0
    7.4765    2.4979    0.0000 O   0  0
    4.8785    2.4979    0.0000 C   0  0
    4.8785    0.9979    0.0000 C   0  0
    3.5794    0.2479    0.0000 C   0  0
    3.5794   -1.2521    0.0000 C   0  0
    2.2803   -2.0021    0.0000 C   0  0
    0.9812   -1.2521    0.0000 C   0  0
   -0.4453   -1.7156    0.0000 O   0  0
   -1.3270   -0.5021    0.0000 C   0  0
   -0.4453    0.7115    0.0000 O   0  0
    0.9812    0.2479    0.0000 C   0  0
    2.2803    0.9979    0.0000 C   0  0
  1  2  1  0
  2  3  1  0
  3  4  2  0
  4  5  1  0
  5  6  2  0
  6  7  1  0
  7  8  2  0
  3  8  1  0
  8  9  1  0
  9 10  1  0
  6 11  1  0
 11 12  2  0
 11 13  1  0
 13 14  2  0
 14 15  1  0
 15 16  2  0
 16 17  1  0
 17 18  2  0
 18 19  1  0
 19 20  1  0
 20 21  1  0
 21 22  1  0
 18 22  1  0
 22 23  2  0
 15 23  1  0
M  END
> <CDDNumber>
CDD-344793

> <Essentiality1>
Not Essential

> <TargetGene1>
ptpA (Rv2234)

> <TargetGene1Link>
http://genome.tbdb.org/annotation/genome/tbdb/GeneDetails.html?sp=S7000000635247575

> <Essentiality1LinkPubMed1>
http://www.ncbi.nlm.nih.gov/pubmed?term=12657046

> <Gene1LinkPubMed1>
http://www.ncbi.nlm.nih.gov/pubmed?term=18930396

> <Pathway1Case1>
Signaling Pathway

> <Pathway1Link1>
http://www.ncbi.nlm.nih.gov/pubmed?term=18474358

> <TargetGene1Predicted>
false

> <DistanceToCenter(1)>
0

> <Cluster(1)>
9

> <DistanceToCenter(2)>
0

> <Cluster(2)>
11

$$$$

  SciTegic05221515302D

 21 23  0  0  0  0            999 V2000
    4.8785    9.9979    0.0000 C   0  0
    6.1774    9.2479    0.0000 O   0  0
    6.1774    7.7479    0.0000 C   0  0
    7.4765    6.9979    0.0000 C   0  0
    7.4765    5.4979    0.0000 C   0  0
    6.1774    4.7479    0.0000 C   0  0
    4.8785    5.4979    0.0000 C   0  0
    4.8785    6.9979    0.0000 C   0  0
    6.1774    3.2479    0.0000 C   0  0
    7.4765    2.4979    0.0000 O   0  0
    4.8785    2.4979    0.0000 C   0  0
    4.8785    0.9979    0.0000 C   0  0
    3.5794    0.2479    0.0000 C   0  0
    3.5794   -1.2521    0.0000 C   0  0
    2.2803   -2.0021    0.0000 C   0  0
    0.9812   -1.2521    0.0000 C   0  0
   -0.4453   -1.7156    0.0000 O   0  0
   -1.3270   -0.5021    0.0000 C   0  0
   -0.4453    0.7115    0.0000 O   0  0
    0.9812    0.2479    0.0000 C   0  0
    2.2803    0.9979    0.0000 C   0  0
  1  2  1  0
  2  3  1  0
  3  4  2  0
  4  5  1  0
  5  6  2  0
  6  7  1  0
  7  8  2  0
  3  8  1  0
  6  9  1  0
  9 10  2  0
  9 11  1  0
 11 12  2  0
 12 13  1  0
 13 14  2  0
 14 15  1  0
 15 16  2  0
 16 17  1  0
 17 18  1  0
 18 19  1  0
 19 20  1  0
 16 20  1  0
 20 21  2  0
 13 21  1  0
M  END
> <CDDNumber>
CDD-344738

> <Essentiality1>
Not Essential

> <TargetGene1>
ptpA (Rv2234)

> <TargetGene1Link>
http://genome.tbdb.org/annotation/genome/tbdb/GeneDetails.html?sp=S7000000635247575

> <Essentiality1LinkPubMed1>
http://www.ncbi.nlm.nih.gov/pubmed?term=12657046

> <Gene1LinkPubMed1>
http://www.ncbi.nlm.nih.gov/pubmed?term=18930396

> <Pathway1Case1>
Signaling Pathway

> <Pathway1Link1>
http://www.ncbi.nlm.nih.gov/pubmed?term=18474358

> <TargetGene1Predicted>
false

> <DistanceToCenter(1)>
0.0571428571428572

> <Cluster(1)>
9

> <DistanceToCenter(2)>
0.0571428571428572

> <Cluster(2)>
11

$$$$

  SciTegic05221515302D

 20 22  0  0  0  0            999 V2000
    6.1774    9.4166    0.0000 Br  0  0
    6.1774    7.9166    0.0000 C   0  0
    7.4765    7.1666    0.0000 C   0  0
    7.4765    5.6666    0.0000 C   0  0
    6.1774    4.9166    0.0000 C   0  0
    4.8785    5.6666    0.0000 C   0  0
    4.8785    7.1666    0.0000 C   0  0
    6.1774    3.4167    0.0000 C   0  0
    7.4765    2.6667    0.0000 O   0  0
    4.8785    2.6667    0.0000 C   0  0
    4.8785    1.1667    0.0000 C   0  0
    3.5794    0.4167    0.0000 C   0  0
    3.5794   -1.0833    0.0000 C   0  0
    2.2803   -1.8333    0.0000 C   0  0
    0.9812   -1.0833    0.0000 C   0  0
   -0.4453   -1.5468    0.0000 O   0  0
   -1.3270   -0.3333    0.0000 C   0  0
   -0.4453    0.8803    0.0000 O   0  0
    0.9812    0.4167    0.0000 C   0  0
    2.2803    1.1667    0.0000 C   0  0
  1  2  1  0
  2  3  2  0
  3  4  1  0
  4  5  2  0
  5  6  1  0
  6  7  2  0
  2  7  1  0
  5  8  1  0
  8  9  2  0
  8 10  1  0
 10 11  2  0
 11 12  1  0
 12 13  2  0
 13 14  1  0
 14 15  2  0
 15 16  1  0
 16 17  1  0
 17 18  1  0
 18 19  1  0
 15 19  1  0
 19 20  2  0
 12 20  1  0
M  END
> <CDDNumber>
CDD-344762

> <Essentiality1>
Not Essential

> <TargetGene1>
ptpA (Rv2234)

> <TargetGene1Link>
http://genome.tbdb.org/annotation/genome/tbdb/GeneDetails.html?sp=S7000000635247575

> <Essentiality1LinkPubMed1>
http://www.ncbi.nlm.nih.gov/pubmed?term=12657046

> <Gene1LinkPubMed1>
http://www.ncbi.nlm.nih.gov/pubmed?term=18930396

> <Pathway1Case1>
Signaling Pathway

> <Pathway1Link1>
http://www.ncbi.nlm.nih.gov/pubmed?term=18474358

> <TargetGene1Predicted>
false

> <DistanceToCenter(1)>
0.282051282051282

> <Cluster(1)>
9

> <DistanceToCenter(2)>
0.282051282051282

> <Cluster(2)>
11

$$$$

  SciTegic05221515302D

 16 16  0  0  0  0            999 V2000
    7.0319    2.1748    0.0000 C   0  0
    5.7328    2.9248    0.0000 C   0  0
    5.7328    4.4247    0.0000 C   0  0
    4.4338    5.1747    0.0000 C   0  0
    3.1349    4.4247    0.0000 C   0  0
    1.8358    5.1747    0.0000 C   0  0
    0.5368    4.4247    0.0000 C   0  0
    0.5368    2.9248    0.0000 C   0  0
   -0.7621    2.1748    0.0000 C   0  0
   -2.0611    2.9248    0.0000 O   0  0
   -0.7621    0.6749    0.0000 C   0  0  1  0  0  0
   -0.0121   -0.6242    0.0000 O   0  0
   -1.5121   -0.6242    0.0000 C   0  0  1  0  0  0
   -2.8111   -1.3742    0.0000 C   0  0
   -2.8111   -2.8741    0.0000 N   0  0
   -4.1102   -0.6242    0.0000 O   0  0
  1  2  1  0
  2  3  2  0
  3  4  1  0
  4  5  1  0
  5  6  2  0
  6  7  1  0
  7  8  1  0
  8  9  1  0
  9 10  2  0
 11  9  1  1
 11 12  1  0
 12 13  1  0
 11 13  1  0
 13 14  1  1
 14 15  1  0
 14 16  2  0
M  END
> <CDDNumber>
CDD-2298

> <Essentiality1>
In Vitro Essential  (0.04)

> <HumanHomolog1>
NO

> <HumanHomolog1Link>
http://www.ncbi.nlm.nih.gov/pubmed/?term=16904376

> <TargetGene1>
kasA (Rv2245)

> <TargetGene1Link>
http://genome.tbdb.org/annotation/genome/tbdb/GeneDetails.html?sp=S7000000635247470

> <Essentiality1LinkPubMed1>
http://www.ncbi.nlm.nih.gov/pubmed?term=12657046

> <Gene1LinkPubMed1>
http://www.ncbi.nlm.nih.gov/pubmed/12023885

> <Pathway1Case1>
Mycolate biosynthesis

> <Pathway1Link1>
http://tbcyc.tbdb.org/MTH37RVV/NEW-IMAGE?type=PATHWAY&object=PWYG-321&detail-level=2

> <Gene1LinkPubMed2>
http://www.ncbi.nlm.nih.gov/pubmed/11252327

> <TargetGene1Predicted>
false

> <DistanceToCenter(1)>
0

> <Cluster(1)>
10

> <DistanceToCenter(2)>
0

> <Cluster(2)>
12

$$$$

  SciTegic05221515302D

 19 21  0  0  0  0            999 V2000
    7.3115    0.0737    0.0000 F   0  0
    5.8442    0.3857    0.0000 C   0  0
    5.3806    1.8123    0.0000 C   0  0
    3.9135    2.1241    0.0000 C   0  0
    2.9097    1.0094    0.0000 C   0  0
    3.3733   -0.4172    0.0000 C   0  0
    4.8406   -0.7290    0.0000 C   0  0
    2.1597   -1.2988    0.0000 C   0  0
    2.1597   -2.7988    0.0000 O   0  0
    0.9462   -0.4172    0.0000 C   0  0
   -0.5211   -0.7290    0.0000 C   0  0
   -1.5247    0.3857    0.0000 C   0  0
   -1.0612    1.8123    0.0000 C   0  0
   -2.0649    2.9270    0.0000 F   0  0
    0.4060    2.1241    0.0000 C   0  0
    1.4097    1.0094    0.0000 C   0  0
   -2.9920    0.0737    0.0000 N   0  0
   -3.4554   -1.3528    0.0000 O   0  0
   -3.9956    1.1885    0.0000 O   0  0
  1  2  1  0
  2  3  2  0
  3  4  1  0
  4  5  2  0
  5  6  1  0
  6  7  2  0
  2  7  1  0
  6  8  1  0
  8  9  2  0
  8 10  1  0
 10 11  2  0
 11 12  1  0
 12 13  2  0
 13 14  1  0
 13 15  1  0
 15 16  2  0
  5 16  1  0
 10 16  1  0
 12 17  1  0
 17 18  2  0
 17 19  2  0
M  END
> <CDDNumber>
CDD-345162

> <Essentiality1>
In Vitro Essential (0.11)

> <HumanHomolog1>
NO

> <HumanHomolog1Link>
http://www.ncbi.nlm.nih.gov/pubmed/?term=16904376

> <TargetGene1>
cysH (Rv2392)

> <TargetGene1Link>
http://genome.tbdb.org/annotation/genome/tbdb/GeneDetails.html?sp=S7000000635244974

> <Essentiality1LinkPubMed1>
http://www.ncbi.nlm.nih.gov/pubmed?term=12657046

> <Gene1LinkPubMed1>
http://www.ncbi.nlm.nih.gov/pubmed?term=18855373

> <Pathway1Case1>
sulfate reduction I (assimilatory)

> <Pathway1Link1>
http://tbcyc.tbdb.org/MTH37RVV/NEW-IMAGE?type=PATHWAY&object=SO4ASSIM-PWY

> <TargetGene1Predicted>
false

> <DistanceToCenter(1)>
0.25

> <Cluster(1)>
11

> <DistanceToCenter(2)>
0.25

> <Cluster(2)>
62

$$$$

  SciTegic05221515302D

 23 25  0  0  0  0            999 V2000
   -1.4613   -4.8000    0.0000 O   0  0
   -0.1623   -4.0500    0.0000 C   0  0
   -0.1623   -2.5500    0.0000 C   0  0
    1.1366   -1.8000    0.0000 C   0  0
    1.1366   -0.3001    0.0000 C   0  0
   -0.1623    0.4499    0.0000 C   0  0
   -0.1623    1.9498    0.0000 C   0  0
    1.1366    2.6998    0.0000 C   0  0
    2.4356    1.9498    0.0000 C   0  0
    3.7347    2.6998    0.0000 C   0  0
    5.0337    1.9498    0.0000 C   0  0
    5.0337    0.4499    0.0000 C   0  0
    3.7347   -0.3001    0.0000 C   0  0
    2.4356    0.4499    0.0000 C   0  0
    1.1366   -4.8000    0.0000 C   0  0
    2.4356   -4.0500    0.0000 C   0  0
    3.7347   -4.8000    0.0000 C   0  0
    3.7347   -6.2999    0.0000 C   0  0
    2.4356   -7.0499    0.0000 C   0  0
    1.1366   -6.2999    0.0000 C   0  0
    2.4356   -8.5498    0.0000 N   0  0
    3.7347   -9.2998    0.0000 O   0  0
    1.1366   -9.2998    0.0000 O   0  0
  1  2  2  0
  2  3  1  0
  3  4  2  0
  4  5  1  0
  5  6  1  0
  6  7  2  0
  7  8  1  0
  8  9  2  0
  9 10  1  0
 10 11  2  0
 11 12  1  0
 12 13  2  0
 13 14  1  0
  5 14  2  0
  9 14  1  0
  2 15  1  0
 15 16  2  0
 16 17  1  0
 17 18  2  0
 18 19  1  0
 19 20  2  0
 15 20  1  0
 19 21  1  0
 21 22  2  0
 21 23  2  0
M  END
> <CDDNumber>
CDD-344419

> <Essentiality1>
Not Essential

> <TargetGene1>
ptpA (Rv2234)

> <TargetGene1Link>
http://genome.tbdb.org/annotation/genome/tbdb/GeneDetails.html?sp=S7000000635247575

> <Essentiality1LinkPubMed1>
http://www.ncbi.nlm.nih.gov/pubmed?term=12657046

> <Gene1LinkPubMed1>
http://www.ncbi.nlm.nih.gov/pubmed?term=18930396

> <Pathway1Case1>
Signaling Pathway

> <Pathway1Link1>
http://www.ncbi.nlm.nih.gov/pubmed?term=18474358

> <TargetGene1Predicted>
false

> <DistanceToCenter(1)>
0

> <Cluster(1)>
11

> <DistanceToCenter(2)>
0

> <Cluster(2)>
62

$$$$

  SciTegic05221515302D

 23 25  0  0  0  0            999 V2000
    2.3057   -4.9688    0.0000 O   0  0
    1.0068   -4.2188    0.0000 C   0  0
    1.0068   -2.7188    0.0000 C   0  0
    2.3057   -1.9687    0.0000 C   0  0
    2.3057   -0.4687    0.0000 C   0  0
    1.0068    0.2813    0.0000 C   0  0
    1.0068    1.7813    0.0000 C   0  0
    2.3057    2.5313    0.0000 C   0  0
    3.6048    1.7813    0.0000 C   0  0
    4.9039    2.5313    0.0000 C   0  0
    6.2030    1.7813    0.0000 C   0  0
    6.2030    0.2813    0.0000 C   0  0
    4.9039   -0.4687    0.0000 C   0  0
    3.6048    0.2813    0.0000 C   0  0
   -0.2923   -4.9688    0.0000 C   0  0
   -0.2923   -6.4688    0.0000 C   0  0
   -1.5914   -7.2188    0.0000 C   0  0
   -2.8903   -6.4688    0.0000 C   0  0
   -2.8903   -4.9688    0.0000 C   0  0
   -1.5914   -4.2188    0.0000 C   0  0
   -4.1894   -7.2188    0.0000 N   0  0
   -4.1894   -8.7188    0.0000 O   0  0
   -5.4885   -6.4688    0.0000 O   0  0
  1  2  2  0
  2  3  1  0
  3  4  2  0
  4  5  1  0
  5  6  1  0
  6  7  2  0
  7  8  1  0
  8  9  2  0
  9 10  1  0
 10 11  2  0
 11 12  1  0
 12 13  2  0
 13 14  1  0
  5 14  2  0
  9 14  1  0
  2 15  1  0
 15 16  2  0
 16 17  1  0
 17 18  2  0
 18 19  1  0
 19 20  2  0
 15 20  1  0
 18 21  1  0
 21 22  2  0
 21 23  2  0
M  END
> <CDDNumber>
CDD-344447

> <Essentiality1>
Not Essential

> <TargetGene1>
ptpA (Rv2234)

> <TargetGene1Link>
http://genome.tbdb.org/annotation/genome/tbdb/GeneDetails.html?sp=S7000000635247575

> <Essentiality1LinkPubMed1>
http://www.ncbi.nlm.nih.gov/pubmed?term=12657046

> <Gene1LinkPubMed1>
http://www.ncbi.nlm.nih.gov/pubmed?term=18930396

> <Pathway1Case1>
Signaling Pathway

> <Pathway1Link1>
http://www.ncbi.nlm.nih.gov/pubmed?term=18474358

> <TargetGene1Predicted>
false

> <DistanceToCenter(1)>
0

> <Cluster(1)>
11

> <DistanceToCenter(2)>
0

> <Cluster(2)>
62

$$$$

  SciTegic05221515302D

 23 25  0  0  0  0            999 V2000
   -2.8903   -1.9687    0.0000 O   0  0
   -1.5914   -2.7188    0.0000 C   0  0
   -0.2923   -1.9687    0.0000 C   0  0
   -0.2923   -0.4688    0.0000 C   0  0
    1.0068    0.2812    0.0000 C   0  0
    1.0068    1.7812    0.0000 C   0  0
    2.3057    2.5312    0.0000 C   0  0
    3.6048    1.7812    0.0000 C   0  0
    4.9039    2.5312    0.0000 C   0  0
    6.2030    1.7812    0.0000 C   0  0
    6.2030    0.2812    0.0000 C   0  0
    4.9039   -0.4688    0.0000 C   0  0
    3.6048    0.2812    0.0000 C   0  0
    2.3057   -0.4688    0.0000 C   0  0
   -1.5914   -4.2188    0.0000 C   0  0
   -0.2923   -4.9688    0.0000 C   0  0
   -0.2923   -6.4687    0.0000 C   0  0
   -1.5914   -7.2188    0.0000 C   0  0
   -2.8903   -6.4687    0.0000 C   0  0
   -2.8903   -4.9688    0.0000 C   0  0
   -4.1894   -7.2188    0.0000 N   0  0
   -4.1894   -8.7188    0.0000 O   0  0
   -5.4885   -6.4687    0.0000 O   0  0
  1  2  2  0
  2  3  1  0
  3  4  2  0
  4  5  1  0
  5  6  2  0
  6  7  1  0
  7  8  2  0
  8  9  1  0
  9 10  2  0
 10 11  1  0
 11 12  2  0
 12 13  1  0
  8 13  1  0
 13 14  2  0
  5 14  1  0
  2 15  1  0
 15 16  2  0
 16 17  1  0
 17 18  2  0
 18 19  1  0
 19 20  2  0
 15 20  1  0
 19 21  1  0
 21 22  2  0
 21 23  2  0
M  END
> <CDDNumber>
CDD-344576

> <Essentiality1>
Not Essential

> <TargetGene1>
ptpA (Rv2234)

> <TargetGene1Link>
http://genome.tbdb.org/annotation/genome/tbdb/GeneDetails.html?sp=S7000000635247575

> <Essentiality1LinkPubMed1>
http://www.ncbi.nlm.nih.gov/pubmed?term=12657046

> <Gene1LinkPubMed1>
http://www.ncbi.nlm.nih.gov/pubmed?term=18930396

> <Pathway1Case1>
Signaling Pathway

> <Pathway1Link1>
http://www.ncbi.nlm.nih.gov/pubmed?term=18474358

> <TargetGene1Predicted>
false

> <DistanceToCenter(1)>
0

> <Cluster(1)>
11

> <DistanceToCenter(2)>
0

> <Cluster(2)>
62

$$$$

  SciTegic05221515302D

 23 25  0  0  0  0            999 V2000
   -1.0068   -5.2311    0.0000 O   0  0
   -1.0068   -3.7312    0.0000 C   0  0
    0.2922   -2.9812    0.0000 C   0  0
    0.2922   -1.4813    0.0000 C   0  0
    1.5913   -0.7313    0.0000 C   0  0
    1.5913    0.7687    0.0000 C   0  0
    2.8902    1.5186    0.0000 C   0  0
    4.1892    0.7687    0.0000 C   0  0
    5.4883    1.5186    0.0000 C   0  0
    6.7873    0.7687    0.0000 C   0  0
    6.7873   -0.7313    0.0000 C   0  0
    5.4883   -1.4813    0.0000 C   0  0
    4.1892   -0.7313    0.0000 C   0  0
    2.8902   -1.4813    0.0000 C   0  0
   -2.3057   -2.9812    0.0000 C   0  0
   -3.6047   -3.7312    0.0000 C   0  0
   -4.9038   -2.9812    0.0000 C   0  0
   -4.9038   -1.4813    0.0000 C   0  0
   -3.6047   -0.7313    0.0000 C   0  0
   -2.3057   -1.4813    0.0000 C   0  0
   -6.2028   -0.7313    0.0000 N   0  0
   -7.5017   -1.4813    0.0000 O   0  0
   -6.2028    0.7687    0.0000 O   0  0
  1  2  2  0
  2  3  1  0
  3  4  2  0
  4  5  1  0
  5  6  2  0
  6  7  1  0
  7  8  2  0
  8  9  1  0
  9 10  2  0
 10 11  1  0
 11 12  2  0
 12 13  1  0
  8 13  1  0
 13 14  2  0
  5 14  1  0
  2 15  1  0
 15 16  2  0
 16 17  1  0
 17 18  2  0
 18 19  1  0
 19 20  2  0
 15 20  1  0
 18 21  1  0
 21 22  2  0
 21 23  2  0
M  END
> <CDDNumber>
CDD-344609

> <Essentiality1>
Not Essential

> <TargetGene1>
ptpA (Rv2234)

> <TargetGene1Link>
http://genome.tbdb.org/annotation/genome/tbdb/GeneDetails.html?sp=S7000000635247575

> <Essentiality1LinkPubMed1>
http://www.ncbi.nlm.nih.gov/pubmed?term=12657046

> <Gene1LinkPubMed1>
http://www.ncbi.nlm.nih.gov/pubmed?term=18930396

> <Pathway1Case1>
Signaling Pathway

> <Pathway1Link1>
http://www.ncbi.nlm.nih.gov/pubmed?term=18474358

> <TargetGene1Predicted>
false

> <DistanceToCenter(1)>
0

> <Cluster(1)>
11

> <DistanceToCenter(2)>
0

> <Cluster(2)>
62

$$$$

  SciTegic05221515302D

 20 22  0  0  0  0            999 V2000
    2.4898    3.9448    0.0000 O   0  0
    2.4898    2.4448    0.0000 C   0  0
    3.7035    1.5632    0.0000 C   0  0
    5.1708    1.8750    0.0000 C   0  0
    6.1744    0.7602    0.0000 C   0  0
    5.7108   -0.6663    0.0000 C   0  0
    4.2437   -0.9781    0.0000 C   0  0
    3.2398    0.1366    0.0000 C   0  0
    1.7398    0.1366    0.0000 C   0  0
    0.7362   -0.9781    0.0000 C   0  0
   -0.7311   -0.6663    0.0000 C   0  0
   -1.1946    0.7602    0.0000 C   0  0
   -0.1909    1.8750    0.0000 C   0  0
    1.2764    1.5632    0.0000 C   0  0
   -2.6619    1.0722    0.0000 N   0  0
   -3.6655   -0.0425    0.0000 O   0  0
   -3.1253    2.4988    0.0000 O   0  0
   -1.7348   -1.7811    0.0000 N   0  0
   -3.2021   -1.4692    0.0000 O   0  0
   -1.2713   -3.2076    0.0000 O   0  0
  1  2  2  0
  2  3  1  0
  3  4  2  0
  4  5  1  0
  5  6  2  0
  6  7  1  0
  7  8  2  0
  3  8  1  0
  8  9  1  0
  9 10  2  0
 10 11  1  0
 11 12  2  0
 12 13  1  0
 13 14  2  0
  2 14  1  0
  9 14  1  0
 12 15  1  0
 15 16  2  0
 15 17  2  0
 11 18  1  0
 18 19  2  0
 18 20  2  0
M  END
> <CDDNumber>
CDD-345157

> <Essentiality1>
In Vitro Essential (0.11)

> <HumanHomolog1>
NO

> <HumanHomolog1Link>
http://www.ncbi.nlm.nih.gov/pubmed/?term=16904376

> <TargetGene1>
cysH (Rv2392)

> <TargetGene1Link>
http://genome.tbdb.org/annotation/genome/tbdb/GeneDetails.html?sp=S7000000635244974

> <Essentiality1LinkPubMed1>
http://www.ncbi.nlm.nih.gov/pubmed?term=12657046

> <Gene1LinkPubMed1>
http://www.ncbi.nlm.nih.gov/pubmed?term=18855373

> <Pathway1Case1>
sulfate reduction I (assimilatory)

> <Pathway1Link1>
http://tbcyc.tbdb.org/MTH37RVV/NEW-IMAGE?type=PATHWAY&object=SO4ASSIM-PWY

> <TargetGene1Predicted>
false

> <DistanceToCenter(1)>
0.230769230769231

> <Cluster(1)>
11

> <DistanceToCenter(2)>
0.230769230769231

> <Cluster(2)>
62

$$$$

  SciTegic05221515302D

 19 21  0  0  0  0            999 V2000
   -0.0542    3.7250    0.0000 O   0  0
    0.6958    2.4259    0.0000 C   0  0
    2.1958    2.4259    0.0000 C   0  0
    2.9457    3.7250    0.0000 O   0  0
    2.9457    1.1270    0.0000 C   0  0
    4.4457    1.1270    0.0000 C   0  0
    5.1957   -0.1720    0.0000 C   0  0
    4.4457   -1.4711    0.0000 C   0  0
    2.9457   -1.4711    0.0000 C   0  0
    2.1958   -0.1720    0.0000 C   0  0
    0.6958   -0.1720    0.0000 C   0  0
   -0.0542   -1.4711    0.0000 C   0  0
   -1.5541   -1.4711    0.0000 C   0  0
   -2.3041   -0.1720    0.0000 C   0  0
   -1.5541    1.1270    0.0000 C   0  0
   -0.0542    1.1270    0.0000 C   0  0
    6.6956   -0.1720    0.0000 N   0  0
    7.4456    1.1270    0.0000 O   0  0
    7.4456   -1.4711    0.0000 O   0  0
  1  2  2  0
  2  3  1  0
  3  4  2  0
  3  5  1  0
  5  6  2  0
  6  7  1  0
  7  8  2  0
  8  9  1  0
  9 10  2  0
  5 10  1  0
 10 11  1  0
 11 12  2  0
 12 13  1  0
 13 14  2  0
 14 15  1  0
 15 16  2  0
  2 16  1  0
 11 16  1  0
  7 17  1  0
 17 18  2  0
 17 19  2  0
M  END
> <CDDNumber>
CDD-9056

> <Essentiality1>
In Vitro Essential (0.11)

> <HumanHomolog1>
NO

> <HumanHomolog1Link>
http://www.ncbi.nlm.nih.gov/pubmed/?term=16904376

> <TargetGene1>
cysH (Rv2392)

> <TargetGene1Link>
http://genome.tbdb.org/annotation/genome/tbdb/GeneDetails.html?sp=S7000000635244974

> <Essentiality1LinkPubMed1>
http://www.ncbi.nlm.nih.gov/pubmed?term=12657046

> <Gene1LinkPubMed1>
http://www.ncbi.nlm.nih.gov/pubmed?term=18855373

> <Pathway1Case1>
sulfate reduction I (assimilatory)

> <Pathway1Link1>
http://tbcyc.tbdb.org/MTH37RVV/NEW-IMAGE?type=PATHWAY&object=SO4ASSIM-PWY

> <TargetGene1Predicted>
false

> <DistanceToCenter(1)>
0.166666666666667

> <Cluster(1)>
11

> <DistanceToCenter(2)>
0.166666666666667

> <Cluster(2)>
62

$$$$

  SciTegic05221515302D

 20 22  0  0  0  0            999 V2000
    2.4898   -3.1900    0.0000 O   0  0
    2.4898   -1.6900    0.0000 C   0  0
    3.7035   -0.8083    0.0000 C   0  0
    5.1708   -1.1201    0.0000 C   0  0
    6.1744   -0.0054    0.0000 C   0  0
    5.7108    1.4212    0.0000 C   0  0
    4.2437    1.7330    0.0000 C   0  0
    3.2398    0.6182    0.0000 C   0  0
    1.7398    0.6182    0.0000 C   0  0
    1.2764   -0.8083    0.0000 C   0  0
   -0.1909   -1.1201    0.0000 C   0  0
   -1.1946   -0.0054    0.0000 C   0  0
   -0.7311    1.4212    0.0000 C   0  0
    0.7362    1.7330    0.0000 C   0  0
    1.1996    3.1595    0.0000 N   0  0
    2.6669    3.4715    0.0000 O   0  0
    0.1960    4.2743    0.0000 O   0  0
   -2.6619   -0.3174    0.0000 N   0  0
   -3.1253   -1.7440    0.0000 O   0  0
   -3.6655    0.7973    0.0000 O   0  0
  1  2  2  0
  2  3  1  0
  3  4  2  0
  4  5  1  0
  5  6  2  0
  6  7  1  0
  7  8  2  0
  3  8  1  0
  8  9  1  0
  9 10  2  0
  2 10  1  0
 10 11  1  0
 11 12  2  0
 12 13  1  0
 13 14  2  0
  9 14  1  0
 14 15  1  0
 15 16  2  0
 15 17  2  0
 12 18  1  0
 18 19  2  0
 18 20  2  0
M  END
> <CDDNumber>
CDD-345161

> <Essentiality1>
In Vitro Essential (0.11)

> <HumanHomolog1>
NO

> <HumanHomolog1Link>
http://www.ncbi.nlm.nih.gov/pubmed/?term=16904376

> <TargetGene1>
cysH (Rv2392)

> <TargetGene1Link>
http://genome.tbdb.org/annotation/genome/tbdb/GeneDetails.html?sp=S7000000635244974

> <Essentiality1LinkPubMed1>
http://www.ncbi.nlm.nih.gov/pubmed?term=12657046

> <Gene1LinkPubMed1>
http://www.ncbi.nlm.nih.gov/pubmed?term=18855373

> <Pathway1Case1>
sulfate reduction I (assimilatory)

> <Pathway1Link1>
http://tbcyc.tbdb.org/MTH37RVV/NEW-IMAGE?type=PATHWAY&object=SO4ASSIM-PWY

> <TargetGene1Predicted>
false

> <DistanceToCenter(1)>
0.189189189189189

> <Cluster(1)>
11

> <DistanceToCenter(2)>
0.189189189189189

> <Cluster(2)>
62

$$$$

  SciTegic05221515302D

 22 24  0  0  0  0            999 V2000
    5.0082    5.9291    0.0000 O   0  0
    5.0082    4.4292    0.0000 C   0  0
    3.7093    3.6792    0.0000 C   0  0
    3.7093    2.1791    0.0000 C   0  0
    2.4102    1.4292    0.0000 C   0  0
    2.4102   -0.0708    0.0000 C   0  0
    1.1112   -0.8208    0.0000 C   0  0
   -0.1879   -0.0708    0.0000 C   0  0
   -1.6145   -0.5343    0.0000 O   0  0
   -2.4961    0.6792    0.0000 C   0  0
   -1.6145    1.8928    0.0000 O   0  0
   -0.1879    1.4292    0.0000 C   0  0
    1.1112    2.1791    0.0000 C   0  0
    6.3073    3.6792    0.0000 C   0  0
    7.6064    4.4292    0.0000 C   0  0
    8.9053    3.6792    0.0000 C   0  0
    8.9053    2.1791    0.0000 C   0  0
    7.6064    1.4292    0.0000 C   0  0
    6.3073    2.1791    0.0000 C   0  0
   10.2044    1.4292    0.0000 N   0  0
   11.5035    2.1791    0.0000 O   0  0
   10.2044   -0.0708    0.0000 O   0  0
  1  2  2  0
  2  3  1  0
  3  4  2  0
  4  5  1  0
  5  6  2  0
  6  7  1  0
  7  8  2  0
  8  9  1  0
  9 10  1  0
 10 11  1  0
 11 12  1  0
  8 12  1  0
 12 13  2  0
  5 13  1  0
  2 14  1  0
 14 15  2  0
 15 16  1  0
 16 17  2  0
 17 18  1  0
 18 19  2  0
 14 19  1  0
 17 20  1  0
 20 21  2  0
 20 22  2  0
M  END
> <CDDNumber>
CDD-344770

> <Essentiality1>
Not Essential

> <TargetGene1>
ptpA (Rv2234)

> <TargetGene1Link>
http://genome.tbdb.org/annotation/genome/tbdb/GeneDetails.html?sp=S7000000635247575

> <Essentiality1LinkPubMed1>
http://www.ncbi.nlm.nih.gov/pubmed?term=12657046

> <Gene1LinkPubMed1>
http://www.ncbi.nlm.nih.gov/pubmed?term=18930396

> <Pathway1Case1>
Signaling Pathway

> <Pathway1Link1>
http://www.ncbi.nlm.nih.gov/pubmed?term=18474358

> <TargetGene1Predicted>
false

> <DistanceToCenter(1)>
0.326086956521739

> <Cluster(1)>
11

> <DistanceToCenter(2)>
0.326086956521739

> <Cluster(2)>
62

$$$$

  SciTegic05221515302D

 22 24  0  0  0  0            999 V2000
    6.8919    2.6667    0.0000 O   0  0
    5.5928    3.4167    0.0000 C   0  0
    4.2939    2.6667    0.0000 C   0  0
    4.2939    1.1667    0.0000 C   0  0
    2.9948    0.4167    0.0000 C   0  0
    2.9948   -1.0833    0.0000 C   0  0
    1.6957   -1.8333    0.0000 C   0  0
    0.3967   -1.0833    0.0000 C   0  0
   -1.0299   -1.5468    0.0000 O   0  0
   -1.9115   -0.3333    0.0000 C   0  0
   -1.0299    0.8803    0.0000 O   0  0
    0.3967    0.4167    0.0000 C   0  0
    1.6957    1.1667    0.0000 C   0  0
    5.5928    4.9166    0.0000 C   0  0
    4.2939    5.6666    0.0000 C   0  0
    4.2939    7.1666    0.0000 C   0  0
    5.5928    7.9166    0.0000 C   0  0
    6.8919    7.1666    0.0000 C   0  0
    6.8919    5.6666    0.0000 C   0  0
    8.1910    7.9166    0.0000 N   0  0
    8.1910    9.4166    0.0000 O   0  0
    9.4899    7.1666    0.0000 O   0  0
  1  2  2  0
  2  3  1  0
  3  4  2  0
  4  5  1  0
  5  6  2  0
  6  7  1  0
  7  8  2  0
  8  9  1  0
  9 10  1  0
 10 11  1  0
 11 12  1  0
  8 12  1  0
 12 13  2  0
  5 13  1  0
  2 14  1  0
 14 15  2  0
 15 16  1  0
 16 17  2  0
 17 18  1  0
 18 19  2  0
 14 19  1  0
 18 20  1  0
 20 21  2  0
 20 22  2  0
M  END
> <CDDNumber>
CDD-344747

> <Essentiality1>
Not Essential

> <TargetGene1>
ptpA (Rv2234)

> <TargetGene1Link>
http://genome.tbdb.org/annotation/genome/tbdb/GeneDetails.html?sp=S7000000635247575

> <Essentiality1LinkPubMed1>
http://www.ncbi.nlm.nih.gov/pubmed?term=12657046

> <Gene1LinkPubMed1>
http://www.ncbi.nlm.nih.gov/pubmed?term=18930396

> <Pathway1Case1>
Signaling Pathway

> <Pathway1Link1>
http://www.ncbi.nlm.nih.gov/pubmed?term=18474358

> <TargetGene1Predicted>
false

> <DistanceToCenter(1)>
0.326086956521739

> <Cluster(1)>
11

> <DistanceToCenter(2)>
0.326086956521739

> <Cluster(2)>
62

$$$$

  SciTegic05221515302D

 16 16  0  0  0  0            999 V2000
   -4.1893   -0.8398    0.0000 C   0  0
   -2.8903   -0.0898    0.0000 O   0  0
   -1.5914   -0.8398    0.0000 C   0  0
   -1.5914   -2.3398    0.0000 O   0  0
   -0.2923   -0.0898    0.0000 C   0  0  2  0  0  0
   -0.2923    1.4102    0.0000 C   0  0
    1.0068    2.1602    0.0000 S   0  0
    0.0426    3.3093    0.0000 O   0  0
    1.9710    3.3093    0.0000 O   0  0
    2.3057    1.4102    0.0000 C   0  0
    2.3057   -0.0898    0.0000 C   0  0  2  0  0  0
    1.0068   -0.8398    0.0000 N   0  0
    3.6048   -0.8398    0.0000 C   0  0
    4.9038   -0.0898    0.0000 O   0  0
    3.6048   -2.3398    0.0000 O   0  0
    4.9038   -3.0898    0.0000 C   0  0
  1  2  1  0
  2  3  1  0
  3  4  2  0
  5  3  1  6
  5  6  1  0
  6  7  1  0
  7  8  2  0
  7  9  2  0
  7 10  1  0
 10 11  1  0
 11 12  1  0
  5 12  1  0
 11 13  1  1
 13 14  2  0
 13 15  1  0
 15 16  1  0
M  END
> <CDDNumber>
CDD-341651

> <Essentiality1>
In Vitro Essential (0.07)

> <TargetGene1>
dapA (Rv2753c)

> <TargetGene1Link>
http://genome.tbdb.org/annotation/genome/tbdb/GeneDetails.html?sp=S7000000635251631

> <Essentiality1LinkPubMed1>
http://www.ncbi.nlm.nih.gov/pubmed?term=12657046

> <Gene1LinkPubMed1>
http://www.ncbi.nlm.nih.gov/pubmed?term=18054225

> <Pathway1Case1>
lysine biosynthesis I

> <Pathway1Link1>
http://biocyc.org/MTBRV/NEW-IMAGE?type=PATHWAY&object=DAPLYSINESYN-PWY

> <TargetGene1Predicted>
false

> <DistanceToCenter(1)>
0.08

> <Cluster(1)>
13

> <DistanceToCenter(2)>
0.08

> <Cluster(2)>
10

$$$$

  SciTegic05221515302D

 16 16  0  0  0  0            999 V2000
   -4.1893   -0.8398    0.0000 C   0  0
   -2.8903   -0.0898    0.0000 O   0  0
   -1.5914   -0.8398    0.0000 C   0  0
   -1.5914   -2.3398    0.0000 O   0  0
   -0.2923   -0.0898    0.0000 C   0  0  1  0  0  0
   -0.2923    1.4102    0.0000 C   0  0
    1.0068    2.1602    0.0000 S   0  0
    0.0426    3.3093    0.0000 O   0  0
    1.9710    3.3093    0.0000 O   0  0
    2.3057    1.4102    0.0000 C   0  0
    2.3057   -0.0898    0.0000 C   0  0  2  0  0  0
    1.0068   -0.8398    0.0000 N   0  0
    3.6048   -0.8398    0.0000 C   0  0
    4.9038   -0.0898    0.0000 O   0  0
    3.6048   -2.3398    0.0000 O   0  0
    4.9038   -3.0898    0.0000 C   0  0
  1  2  1  0
  2  3  1  0
  3  4  2  0
  5  3  1  1
  5  6  1  0
  6  7  1  0
  7  8  2  0
  7  9  2  0
  7 10  1  0
 10 11  1  0
 11 12  1  0
  5 12  1  0
 11 13  1  1
 13 14  2  0
 13 15  1  0
 15 16  1  0
M  END
> <CDDNumber>
CDD-341650

> <Essentiality1>
In Vitro Essential (0.07)

> <TargetGene1>
dapA (Rv2753c)

> <TargetGene1Link>
http://genome.tbdb.org/annotation/genome/tbdb/GeneDetails.html?sp=S7000000635251631

> <Essentiality1LinkPubMed1>
http://www.ncbi.nlm.nih.gov/pubmed?term=12657046

> <Gene1LinkPubMed1>
http://www.ncbi.nlm.nih.gov/pubmed?term=18054225

> <Pathway1Case1>
lysine biosynthesis I

> <Pathway1Link1>
http://biocyc.org/MTBRV/NEW-IMAGE?type=PATHWAY&object=DAPLYSINESYN-PWY

> <TargetGene1Predicted>
false

> <DistanceToCenter(1)>
0.08

> <Cluster(1)>
13

> <DistanceToCenter(2)>
0.08

> <Cluster(2)>
10

$$$$

  SciTegic05221515302D

 14 14  0  0  0  0            999 V2000
    2.8903    5.1562    0.0000 C   0  0
    2.8903    3.6562    0.0000 O   0  0
    1.5914    2.9062    0.0000 C   0  0
    0.2923    3.6562    0.0000 O   0  0
    1.5914    1.4062    0.0000 C   0  0  1  0  0  0
    2.8903    0.6562    0.0000 C   0  0
    2.8903   -0.8438    0.0000 S   0  0
    1.5914   -1.5938    0.0000 C   0  0
    0.2923   -0.8438    0.0000 C   0  0  2  0  0  0
    0.2923    0.6562    0.0000 N   0  0
   -1.0068   -1.5938    0.0000 C   0  0
   -1.0068   -3.0938    0.0000 O   0  0
   -2.3057   -0.8438    0.0000 O   0  0
   -3.6048   -1.5938    0.0000 C   0  0
  1  2  1  0
  2  3  1  0
  3  4  2  0
  5  3  1  1
  5  6  1  0
  6  7  1  0
  7  8  1  0
  8  9  1  0
  9 10  1  0
  5 10  1  0
  9 11  1  1
 11 12  2  0
 11 13  1  0
 13 14  1  0
M  END
> <CDDNumber>
CDD-341646

> <Essentiality1>
In Vitro Essential (0.07)

> <TargetGene1>
dapA (Rv2753c)

> <TargetGene1Link>
http://genome.tbdb.org/annotation/genome/tbdb/GeneDetails.html?sp=S7000000635251631

> <Essentiality1LinkPubMed1>
http://www.ncbi.nlm.nih.gov/pubmed?term=12657046

> <Gene1LinkPubMed1>
http://www.ncbi.nlm.nih.gov/pubmed?term=18054225

> <Pathway1Case1>
lysine biosynthesis I

> <Pathway1Link1>
http://biocyc.org/MTBRV/NEW-IMAGE?type=PATHWAY&object=DAPLYSINESYN-PWY

> <TargetGene1Predicted>
false

> <DistanceToCenter(1)>
0.260869565217391

> <Cluster(1)>
13

> <DistanceToCenter(2)>
0.260869565217391

> <Cluster(2)>
10

$$$$

  SciTegic05221515302D

 14 14  0  0  0  0            999 V2000
    2.8903    5.1562    0.0000 C   0  0
    2.8903    3.6562    0.0000 O   0  0
    1.5914    2.9062    0.0000 C   0  0
    0.2923    3.6562    0.0000 O   0  0
    1.5914    1.4062    0.0000 C   0  0  2  0  0  0
    2.8903    0.6562    0.0000 C   0  0
    2.8903   -0.8438    0.0000 S   0  0
    1.5914   -1.5938    0.0000 C   0  0
    0.2923   -0.8438    0.0000 C   0  0  2  0  0  0
    0.2923    0.6562    0.0000 N   0  0
   -1.0068   -1.5938    0.0000 C   0  0
   -1.0068   -3.0938    0.0000 O   0  0
   -2.3057   -0.8438    0.0000 O   0  0
   -3.6048   -1.5938    0.0000 C   0  0
  1  2  1  0
  2  3  1  0
  3  4  2  0
  5  3  1  6
  5  6  1  0
  6  7  1  0
  7  8  1  0
  8  9  1  0
  9 10  1  0
  5 10  1  0
  9 11  1  1
 11 12  2  0
 11 13  1  0
 13 14  1  0
M  END
> <CDDNumber>
CDD-341647

> <Essentiality1>
In Vitro Essential (0.07)

> <TargetGene1>
dapA (Rv2753c)

> <TargetGene1Link>
http://genome.tbdb.org/annotation/genome/tbdb/GeneDetails.html?sp=S7000000635251631

> <Essentiality1LinkPubMed1>
http://www.ncbi.nlm.nih.gov/pubmed?term=12657046

> <Gene1LinkPubMed1>
http://www.ncbi.nlm.nih.gov/pubmed?term=18054225

> <Pathway1Case1>
lysine biosynthesis I

> <Pathway1Link1>
http://biocyc.org/MTBRV/NEW-IMAGE?type=PATHWAY&object=DAPLYSINESYN-PWY

> <TargetGene1Predicted>
false

> <DistanceToCenter(1)>
0.260869565217391

> <Cluster(1)>
13

> <DistanceToCenter(2)>
0.260869565217391

> <Cluster(2)>
10

$$$$

  SciTegic05221515302D

 15 15  0  0  0  0            999 V2000
    2.5980    5.1562    0.0000 C   0  0
    2.5980    3.6562    0.0000 O   0  0
    1.2991    2.9062    0.0000 C   0  0
    0.0000    3.6562    0.0000 O   0  0
    1.2991    1.4062    0.0000 C   0  0  1  0  0  0
    2.5980    0.6562    0.0000 C   0  0
    2.5980   -0.8437    0.0000 S   0  3
    3.8971   -1.5938    0.0000 O   0  5
    1.2991   -1.5938    0.0000 C   0  0
    0.0000   -0.8437    0.0000 C   0  0  2  0  0  0
    0.0000    0.6562    0.0000 N   0  0
   -1.2991   -1.5938    0.0000 C   0  0
   -1.2991   -3.0938    0.0000 O   0  0
   -2.5980   -0.8437    0.0000 O   0  0
   -3.8971   -1.5938    0.0000 C   0  0
  1  2  1  0
  2  3  1  0
  3  4  2  0
  5  3  1  1
  5  6  1  0
  6  7  1  0
  7  8  1  6
  7  9  1  0
  9 10  1  0
 10 11  1  0
  5 11  1  0
 10 12  1  1
 12 13  2  0
 12 14  1  0
 14 15  1  0
M  CHG  2   7   1   8  -1
M  END
> <CDDNumber>
CDD-341649

> <Essentiality1>
In Vitro Essential (0.07)

> <TargetGene1>
dapA (Rv2753c)

> <TargetGene1Link>
http://genome.tbdb.org/annotation/genome/tbdb/GeneDetails.html?sp=S7000000635251631

> <Essentiality1LinkPubMed1>
http://www.ncbi.nlm.nih.gov/pubmed?term=12657046

> <Gene1LinkPubMed1>
http://www.ncbi.nlm.nih.gov/pubmed?term=18054225

> <Pathway1Case1>
lysine biosynthesis I

> <Pathway1Link1>
http://biocyc.org/MTBRV/NEW-IMAGE?type=PATHWAY&object=DAPLYSINESYN-PWY

> <TargetGene1Predicted>
false

> <DistanceToCenter(1)>
0.122448979591837

> <Cluster(1)>
13

> <DistanceToCenter(2)>
0.122448979591837

> <Cluster(2)>
10

$$$$

  SciTegic05221515302D

 15 15  0  0  0  0            999 V2000
    2.5980    5.1562    0.0000 C   0  0
    2.5980    3.6562    0.0000 O   0  0
    1.2991    2.9062    0.0000 C   0  0
    0.0000    3.6562    0.0000 O   0  0
    1.2991    1.4062    0.0000 C   0  0  2  0  0  0
    2.5980    0.6562    0.0000 C   0  0
    2.5980   -0.8437    0.0000 S   0  0
    3.8971   -1.5938    0.0000 O   0  0
    1.2991   -1.5938    0.0000 C   0  0
    0.0000   -0.8437    0.0000 C   0  0  2  0  0  0
    0.0000    0.6562    0.0000 N   0  0
   -1.2991   -1.5938    0.0000 C   0  0
   -1.2991   -3.0938    0.0000 O   0  0
   -2.5980   -0.8437    0.0000 O   0  0
   -3.8971   -1.5938    0.0000 C   0  0
  1  2  1  0
  2  3  1  0
  3  4  2  0
  5  3  1  6
  5  6  1  0
  6  7  1  0
  7  8  2  0
  7  9  1  0
  9 10  1  0
 10 11  1  0
  5 11  1  0
 10 12  1  1
 12 13  2  0
 12 14  1  0
 14 15  1  0
M  END
> <CDDNumber>
CDD-341648

> <Essentiality1>
In Vitro Essential (0.07)

> <TargetGene1>
dapA (Rv2753c)

> <TargetGene1Link>
http://genome.tbdb.org/annotation/genome/tbdb/GeneDetails.html?sp=S7000000635251631

> <Essentiality1LinkPubMed1>
http://www.ncbi.nlm.nih.gov/pubmed?term=12657046

> <Gene1LinkPubMed1>
http://www.ncbi.nlm.nih.gov/pubmed?term=18054225

> <Pathway1Case1>
lysine biosynthesis I

> <Pathway1Link1>
http://biocyc.org/MTBRV/NEW-IMAGE?type=PATHWAY&object=DAPLYSINESYN-PWY

> <TargetGene1Predicted>
false

> <DistanceToCenter(1)>
0

> <Cluster(1)>
13

> <DistanceToCenter(2)>
0

> <Cluster(2)>
10

$$$$

  SciTegic05221515302D

 22 23  0  0  0  0            999 V2000
   -2.5134   -2.9569    0.0000 O   0  0
   -1.2143   -2.2069    0.0000 C   0  0  2  0  0  0
   -1.2143   -0.7069    0.0000 C   0  0
    0.0847    0.0431    0.0000 C   0  0  1  0  0  0
   -0.8794    1.1922    0.0000 O   0  0
    1.3837   -0.7069    0.0000 C   0  0
    1.3837   -2.2069    0.0000 C   0  0
    0.0847   -2.9569    0.0000 C   0  0  1  0  0  0
    0.0847   -4.4569    0.0000 O   0  0
    2.6827   -2.9569    0.0000 C   0  0
    3.9818   -2.2069    0.0000 C   0  0
    5.2809   -2.9569    0.0000 C   0  0
    5.2809   -4.4569    0.0000 C   0  0
    3.9818   -5.2069    0.0000 C   0  0
    2.6827   -4.4569    0.0000 C   0  0
    3.9818   -6.7069    0.0000 C   0  0
    3.9818   -8.2069    0.0000 F   0  0
    5.4818   -6.7069    0.0000 F   0  0
    2.4818   -6.7069    0.0000 F   0  0
    1.0489    1.1922    0.0000 C   0  0
    0.5358    2.6016    0.0000 O   0  0
    2.5260    0.9316    0.0000 O   0  0
  2  1  1  6
  2  3  1  0
  3  4  1  0
  4  5  1  1
  4  6  1  0
  6  7  2  0
  7  8  1  0
  2  8  1  0
  8  9  1  1
  7 10  1  0
 10 11  2  0
 11 12  1  0
 12 13  2  0
 13 14  1  0
 14 15  2  0
 10 15  1  0
 14 16  1  0
 16 17  1  0
 16 18  1  0
 16 19  1  0
  4 20  1  6
 20 21  1  0
 20 22  2  0
M  END
> <CDDNumber>
CDD-340897

> <Essentiality1>
In Vitro Essential (0.08)

> <HumanHomolog1>
NO

> <HumanHomolog1Link>
http://www.ncbi.nlm.nih.gov/pubmed/?term=16904376

> <TargetGene1>
aroD (Rv2537c)

> <TargetGene1Link>
http://genome.tbdb.org/annotation/genome/tbdb/GeneDetails.html?sp=S7000000635251580

> <Essentiality1LinkPubMed1>
http://www.ncbi.nlm.nih.gov/pubmed?term=12657046

> <Gene1LinkPubMed1>
http://www.ncbi.nlm.nih.gov/pubmed?term=16033267

> <Pathway1Case1>
chorismate biosynthesis I

> <Pathway1Link1>
http://tbcyc.tbdb.org/MTH37RVV/NEW-IMAGE?type=PATHWAY&object=ARO-PWY

> <TargetGene1Predicted>
false

> <DistanceToCenter(1)>
0.111111111111111

> <Cluster(1)>
14

> <DistanceToCenter(2)>
0.111111111111111

> <Cluster(2)>
38

$$$$

  SciTegic05221515302D

 21 22  0  0  0  0            999 V2000
   -2.4682   -3.1257    0.0000 O   0  0
   -1.1691   -2.3757    0.0000 C   0  0  2  0  0  0
   -1.1691   -0.8757    0.0000 C   0  0
    0.1300   -0.1257    0.0000 C   0  0  1  0  0  0
   -0.8342    1.0234    0.0000 O   0  0
    1.4289   -0.8757    0.0000 C   0  0
    1.4289   -2.3757    0.0000 C   0  0
    0.1300   -3.1257    0.0000 C   0  0  1  0  0  0
    0.1300   -4.6256    0.0000 O   0  0
    2.7279   -3.1257    0.0000 C   0  0
    4.0270   -2.3757    0.0000 C   0  0
    5.3261   -3.1257    0.0000 C   0  0
    5.3261   -4.6256    0.0000 C   0  0
    4.0270   -5.3756    0.0000 C   0  0
    2.7279   -4.6256    0.0000 C   0  0
    4.0270   -6.8756    0.0000 N   0  0
    5.3261   -7.6256    0.0000 O   0  0
    2.7279   -7.6256    0.0000 O   0  0
    1.0941    1.0234    0.0000 C   0  0
    0.5811    2.4328    0.0000 O   0  0
    2.5712    0.7628    0.0000 O   0  0
  2  1  1  6
  2  3  1  0
  3  4  1  0
  4  5  1  1
  4  6  1  0
  6  7  2  0
  7  8  1  0
  2  8  1  0
  8  9  1  1
  7 10  1  0
 10 11  2  0
 11 12  1  0
 12 13  2  0
 13 14  1  0
 14 15  2  0
 10 15  1  0
 14 16  1  0
 16 17  2  0
 16 18  2  0
  4 19  1  6
 19 20  1  0
 19 21  2  0
M  END
> <CDDNumber>
CDD-340899

> <Essentiality1>
In Vitro Essential (0.08)

> <HumanHomolog1>
NO

> <HumanHomolog1Link>
http://www.ncbi.nlm.nih.gov/pubmed/?term=16904376

> <TargetGene1>
aroD (Rv2537c)

> <TargetGene1Link>
http://genome.tbdb.org/annotation/genome/tbdb/GeneDetails.html?sp=S7000000635251580

> <Essentiality1LinkPubMed1>
http://www.ncbi.nlm.nih.gov/pubmed?term=12657046

> <Gene1LinkPubMed1>
http://www.ncbi.nlm.nih.gov/pubmed?term=16033267

> <Pathway1Case1>
chorismate biosynthesis I

> <Pathway1Link1>
http://tbcyc.tbdb.org/MTH37RVV/NEW-IMAGE?type=PATHWAY&object=ARO-PWY

> <TargetGene1Predicted>
false

> <DistanceToCenter(1)>
0.346938775510204

> <Cluster(1)>
14

> <DistanceToCenter(2)>
0

> <Cluster(2)>
95

$$$$

  SciTegic05221515302D

 22 23  0  0  0  0            999 V2000
   -3.0527   -3.3396    0.0000 O   0  0
   -1.7536   -2.5896    0.0000 C   0  0  2  0  0  0
   -1.7536   -1.0896    0.0000 C   0  0
   -0.4546   -0.3397    0.0000 C   0  0  1  0  0  0
   -1.4187    0.8094    0.0000 O   0  0
    0.8443   -1.0896    0.0000 C   0  0
    0.8443   -2.5896    0.0000 C   0  0
   -0.4546   -3.3396    0.0000 C   0  0  1  0  0  0
   -0.4546   -4.8396    0.0000 O   0  0
    2.1434   -3.3396    0.0000 C   0  0
    3.4425   -2.5896    0.0000 C   0  0
    4.7415   -3.3396    0.0000 C   0  0
    4.7415   -4.8396    0.0000 C   0  0
    3.4425   -5.5896    0.0000 C   0  0
    2.1434   -4.8396    0.0000 C   0  0
    6.0404   -5.5896    0.0000 C   0  0
    7.3395   -6.3396    0.0000 F   0  0
    6.7904   -4.2905    0.0000 F   0  0
    5.2905   -6.8887    0.0000 F   0  0
    0.5096    0.8094    0.0000 C   0  0
   -0.0035    2.2189    0.0000 O   0  0
    1.9867    0.5489    0.0000 O   0  0
  2  1  1  6
  2  3  1  0
  3  4  1  0
  4  5  1  1
  4  6  1  0
  6  7  2  0
  7  8  1  0
  2  8  1  0
  8  9  1  1
  7 10  1  0
 10 11  2  0
 11 12  1  0
 12 13  2  0
 13 14  1  0
 14 15  2  0
 10 15  1  0
 13 16  1  0
 16 17  1  0
 16 18  1  0
 16 19  1  0
  4 20  1  6
 20 21  1  0
 20 22  2  0
M  END
> <CDDNumber>
CDD-340895

> <Essentiality1>
In Vitro Essential (0.08)

> <HumanHomolog1>
NO

> <HumanHomolog1Link>
http://www.ncbi.nlm.nih.gov/pubmed/?term=16904376

> <TargetGene1>
aroD (Rv2537c)

> <TargetGene1Link>
http://genome.tbdb.org/annotation/genome/tbdb/GeneDetails.html?sp=S7000000635251580

> <Essentiality1LinkPubMed1>
http://www.ncbi.nlm.nih.gov/pubmed?term=12657046

> <Gene1LinkPubMed1>
http://www.ncbi.nlm.nih.gov/pubmed?term=16033267

> <Pathway1Case1>
chorismate biosynthesis I

> <Pathway1Link1>
http://tbcyc.tbdb.org/MTH37RVV/NEW-IMAGE?type=PATHWAY&object=ARO-PWY

> <TargetGene1Predicted>
false

> <DistanceToCenter(1)>
0.111111111111111

> <Cluster(1)>
14

> <DistanceToCenter(2)>
0.111111111111111

> <Cluster(2)>
38

$$$$

  SciTegic05221515302D

 19 20  0  0  0  0            999 V2000
   -2.7605   -3.6319    0.0000 O   0  0
   -1.4614   -2.8819    0.0000 C   0  0  2  0  0  0
   -1.4614   -1.3819    0.0000 C   0  0
   -0.1623   -0.6319    0.0000 C   0  0  1  0  0  0
   -1.1265    0.5172    0.0000 O   0  0
    1.1366   -1.3819    0.0000 C   0  0
    1.1366   -2.8819    0.0000 C   0  0
   -0.1623   -3.6319    0.0000 C   0  0  1  0  0  0
   -0.1623   -5.1319    0.0000 O   0  0
    2.4357   -3.6319    0.0000 C   0  0
    3.7348   -2.8819    0.0000 C   0  0
    5.0339   -3.6319    0.0000 C   0  0
    5.0339   -5.1319    0.0000 C   0  0
    6.3328   -5.8819    0.0000 F   0  0
    3.7348   -5.8819    0.0000 C   0  0
    2.4357   -5.1319    0.0000 C   0  0
    0.8019    0.5172    0.0000 C   0  0
    0.2888    1.9266    0.0000 O   0  0
    2.2790    0.2566    0.0000 O   0  0
  2  1  1  6
  2  3  1  0
  3  4  1  0
  4  5  1  1
  4  6  1  0
  6  7  2  0
  7  8  1  0
  2  8  1  0
  8  9  1  1
  7 10  1  0
 10 11  2  0
 11 12  1  0
 12 13  2  0
 13 14  1  0
 13 15  1  0
 15 16  2  0
 10 16  1  0
  4 17  1  6
 17 18  1  0
 17 19  2  0
M  END
> <CDDNumber>
CDD-340894

> <Essentiality1>
In Vitro Essential (0.08)

> <HumanHomolog1>
NO

> <HumanHomolog1Link>
http://www.ncbi.nlm.nih.gov/pubmed/?term=16904376

> <TargetGene1>
aroD (Rv2537c)

> <TargetGene1Link>
http://genome.tbdb.org/annotation/genome/tbdb/GeneDetails.html?sp=S7000000635251580

> <Essentiality1LinkPubMed1>
http://www.ncbi.nlm.nih.gov/pubmed?term=12657046

> <Gene1LinkPubMed1>
http://www.ncbi.nlm.nih.gov/pubmed?term=16033267

> <Pathway1Case1>
chorismate biosynthesis I

> <Pathway1Link1>
http://tbcyc.tbdb.org/MTH37RVV/NEW-IMAGE?type=PATHWAY&object=ARO-PWY

> <TargetGene1Predicted>
false

> <DistanceToCenter(1)>
0.111111111111111

> <Cluster(1)>
14

> <DistanceToCenter(2)>
0.111111111111111

> <Cluster(2)>
38

$$$$

  SciTegic05221515302D

 19 20  0  0  0  0            999 V2000
   -2.4682   -3.2944    0.0000 O   0  0
   -1.1691   -2.5444    0.0000 C   0  0  2  0  0  0
   -1.1691   -1.0444    0.0000 C   0  0
    0.1300   -0.2944    0.0000 C   0  0  1  0  0  0
   -0.8342    0.8546    0.0000 O   0  0
    1.4289   -1.0444    0.0000 C   0  0
    1.4289   -2.5444    0.0000 C   0  0
    0.1300   -3.2944    0.0000 C   0  0  1  0  0  0
    0.1300   -4.7944    0.0000 O   0  0
    2.7279   -3.2944    0.0000 C   0  0
    4.0270   -2.5444    0.0000 C   0  0
    5.3261   -3.2944    0.0000 C   0  0
    5.3261   -4.7944    0.0000 C   0  0
    4.0270   -5.5444    0.0000 C   0  0
    4.0270   -7.0444    0.0000 F   0  0
    2.7279   -4.7944    0.0000 C   0  0
    1.0941    0.8546    0.0000 C   0  0
    0.5810    2.2641    0.0000 O   0  0
    2.5712    0.5941    0.0000 O   0  0
  2  1  1  6
  2  3  1  0
  3  4  1  0
  4  5  1  1
  4  6  1  0
  6  7  2  0
  7  8  1  0
  2  8  1  0
  8  9  1  1
  7 10  1  0
 10 11  2  0
 11 12  1  0
 12 13  2  0
 13 14  1  0
 14 15  1  0
 14 16  2  0
 10 16  1  0
  4 17  1  6
 17 18  1  0
 17 19  2  0
M  END
> <CDDNumber>
CDD-340896

> <Essentiality1>
In Vitro Essential (0.08)

> <HumanHomolog1>
NO

> <HumanHomolog1Link>
http://www.ncbi.nlm.nih.gov/pubmed/?term=16904376

> <TargetGene1>
aroD (Rv2537c)

> <TargetGene1Link>
http://genome.tbdb.org/annotation/genome/tbdb/GeneDetails.html?sp=S7000000635251580

> <Essentiality1LinkPubMed1>
http://www.ncbi.nlm.nih.gov/pubmed?term=12657046

> <Gene1LinkPubMed1>
http://www.ncbi.nlm.nih.gov/pubmed?term=16033267

> <Pathway1Case1>
chorismate biosynthesis I

> <Pathway1Link1>
http://tbcyc.tbdb.org/MTH37RVV/NEW-IMAGE?type=PATHWAY&object=ARO-PWY

> <TargetGene1Predicted>
false

> <DistanceToCenter(1)>
0.111111111111111

> <Cluster(1)>
14

> <DistanceToCenter(2)>
0.111111111111111

> <Cluster(2)>
38

$$$$

  SciTegic05221515302D

 12 12  0  0  0  0            999 V2000
   -1.8484   -1.3257    0.0000 O   0  0
   -0.5493   -0.5757    0.0000 C   0  0  2  0  0  0
   -0.5493    0.9243    0.0000 C   0  0
    0.7498    1.6743    0.0000 C   0  0  1  0  0  0
   -0.2144    2.8234    0.0000 O   0  0
    2.0487    0.9243    0.0000 C   0  0
    2.0487   -0.5757    0.0000 C   0  0
    0.7498   -1.3257    0.0000 C   0  0  1  0  0  0
    0.7498   -2.8257    0.0000 O   0  0
    1.7140    2.8234    0.0000 C   0  0
    1.2009    4.2329    0.0000 O   0  0
    3.1911    2.5629    0.0000 O   0  0
  2  1  1  6
  2  3  1  0
  3  4  1  0
  4  5  1  1
  4  6  1  0
  6  7  2  0
  7  8  1  0
  2  8  1  0
  8  9  1  1
  4 10  1  6
 10 11  1  0
 10 12  2  0
M  END
> <CDDNumber>
CDD-340890

> <Essentiality1>
In Vitro Essential (0.08)

> <HumanHomolog1>
NO

> <HumanHomolog1Link>
http://www.ncbi.nlm.nih.gov/pubmed/?term=16904376

> <TargetGene1>
aroD (Rv2537c)

> <TargetGene1Link>
http://genome.tbdb.org/annotation/genome/tbdb/GeneDetails.html?sp=S7000000635251580

> <Essentiality1LinkPubMed1>
http://www.ncbi.nlm.nih.gov/pubmed?term=12657046

> <Gene1LinkPubMed1>
http://www.ncbi.nlm.nih.gov/pubmed?term=16033267

> <Pathway1Case1>
chorismate biosynthesis I

> <Pathway1Link1>
http://tbcyc.tbdb.org/MTH37RVV/NEW-IMAGE?type=PATHWAY&object=ARO-PWY

> <TargetGene1Predicted>
false

> <DistanceToCenter(1)>
0.1875

> <Cluster(1)>
14

> <DistanceToCenter(2)>
0.1875

> <Cluster(2)>
38

$$$$

  SciTegic05221515302D

 19 20  0  0  0  0            999 V2000
   -2.4682   -3.2944    0.0000 O   0  0
   -1.1691   -2.5444    0.0000 C   0  0  2  0  0  0
   -1.1691   -1.0444    0.0000 C   0  0
    0.1300   -0.2944    0.0000 C   0  0  1  0  0  0
   -0.8342    0.8546    0.0000 O   0  0
    1.4289   -1.0444    0.0000 C   0  0
    1.4289   -2.5444    0.0000 C   0  0
    0.1300   -3.2944    0.0000 C   0  0  1  0  0  0
    0.1300   -4.7944    0.0000 O   0  0
    2.7279   -3.2944    0.0000 C   0  0
    4.0270   -2.5444    0.0000 C   0  0
    5.3261   -3.2944    0.0000 C   0  0
    5.3261   -4.7944    0.0000 C   0  0
    4.0270   -5.5444    0.0000 C   0  0
    4.0270   -7.0444    0.0000 O   0  0
    2.7279   -4.7944    0.0000 C   0  0
    1.0941    0.8546    0.0000 C   0  0
    0.5810    2.2641    0.0000 O   0  0
    2.5712    0.5941    0.0000 O   0  0
  2  1  1  6
  2  3  1  0
  3  4  1  0
  4  5  1  1
  4  6  1  0
  6  7  2  0
  7  8  1  0
  2  8  1  0
  8  9  1  1
  7 10  1  0
 10 11  2  0
 11 12  1  0
 12 13  2  0
 13 14  1  0
 14 15  1  0
 14 16  2  0
 10 16  1  0
  4 17  1  6
 17 18  1  0
 17 19  2  0
M  END
> <CDDNumber>
CDD-340898

> <Essentiality1>
In Vitro Essential (0.08)

> <HumanHomolog1>
NO

> <HumanHomolog1Link>
http://www.ncbi.nlm.nih.gov/pubmed/?term=16904376

> <TargetGene1>
aroD (Rv2537c)

> <TargetGene1Link>
http://genome.tbdb.org/annotation/genome/tbdb/GeneDetails.html?sp=S7000000635251580

> <Essentiality1LinkPubMed1>
http://www.ncbi.nlm.nih.gov/pubmed?term=12657046

> <Gene1LinkPubMed1>
http://www.ncbi.nlm.nih.gov/pubmed?term=16033267

> <Pathway1Case1>
chorismate biosynthesis I

> <Pathway1Link1>
http://tbcyc.tbdb.org/MTH37RVV/NEW-IMAGE?type=PATHWAY&object=ARO-PWY

> <TargetGene1Predicted>
false

> <DistanceToCenter(1)>
0.0303030303030303

> <Cluster(1)>
14

> <DistanceToCenter(2)>
0.0303030303030303

> <Cluster(2)>
38

$$$$

  SciTegic05221515302D

 20 21  0  0  0  0            999 V2000
   -2.7605   -3.2944    0.0000 O   0  0
   -1.4614   -2.5444    0.0000 C   0  0  2  0  0  0
   -1.4614   -1.0444    0.0000 C   0  0
   -0.1623   -0.2944    0.0000 C   0  0  1  0  0  0
   -1.1265    0.8547    0.0000 O   0  0
    1.1366   -1.0444    0.0000 C   0  0
    1.1366   -2.5444    0.0000 C   0  0
   -0.1623   -3.2944    0.0000 C   0  0  1  0  0  0
   -0.1623   -4.7944    0.0000 O   0  0
    2.4357   -3.2944    0.0000 C   0  0
    3.7348   -2.5444    0.0000 C   0  0
    5.0339   -3.2944    0.0000 C   0  0
    6.3328   -2.5444    0.0000 F   0  0
    5.0339   -4.7944    0.0000 C   0  0
    3.7348   -5.5444    0.0000 C   0  0
    3.7348   -7.0444    0.0000 F   0  0
    2.4357   -4.7944    0.0000 C   0  0
    0.8019    0.8547    0.0000 C   0  0
    0.2888    2.2641    0.0000 O   0  0
    2.2790    0.5941    0.0000 O   0  0
  2  1  1  6
  2  3  1  0
  3  4  1  0
  4  5  1  1
  4  6  1  0
  6  7  2  0
  7  8  1  0
  2  8  1  0
  8  9  1  1
  7 10  1  0
 10 11  2  0
 11 12  1  0
 12 13  1  0
 12 14  2  0
 14 15  1  0
 15 16  1  0
 15 17  2  0
 10 17  1  0
  4 18  1  6
 18 19  1  0
 18 20  2  0
M  END
> <CDDNumber>
CDD-340901

> <Essentiality1>
In Vitro Essential (0.08)

> <HumanHomolog1>
NO

> <HumanHomolog1Link>
http://www.ncbi.nlm.nih.gov/pubmed/?term=16904376

> <TargetGene1>
aroD (Rv2537c)

> <TargetGene1Link>
http://genome.tbdb.org/annotation/genome/tbdb/GeneDetails.html?sp=S7000000635251580

> <Essentiality1LinkPubMed1>
http://www.ncbi.nlm.nih.gov/pubmed?term=12657046

> <Gene1LinkPubMed1>
http://www.ncbi.nlm.nih.gov/pubmed?term=16033267

> <Pathway1Case1>
chorismate biosynthesis I

> <Pathway1Link1>
http://tbcyc.tbdb.org/MTH37RVV/NEW-IMAGE?type=PATHWAY&object=ARO-PWY

> <TargetGene1Predicted>
false

> <DistanceToCenter(1)>
0.111111111111111

> <Cluster(1)>
14

> <DistanceToCenter(2)>
0.111111111111111

> <Cluster(2)>
38

$$$$

  SciTegic05221515302D

 17 18  0  0  0  0            999 V2000
   -0.1040    6.1487    0.0000 O   0  0
    1.1951    5.3987    0.0000 C   0  0  2  0  0  0
    2.4942    6.1487    0.0000 C   0  0
    3.7931    5.3987    0.0000 C   0  0  1  0  0  0
    4.3062    6.8081    0.0000 O   0  0
    3.7931    3.8987    0.0000 C   0  0
    2.4942    3.1487    0.0000 C   0  0
    1.1951    3.8987    0.0000 C   0  0  1  0  0  0
   -0.1040    3.1487    0.0000 O   0  0
    2.4942    1.6487    0.0000 C   0  0
    3.7077    0.7671    0.0000 C   0  0
    3.2442   -0.6596    0.0000 C   0  0
    1.7442   -0.6596    0.0000 O   0  0
    1.2806    0.7671    0.0000 C   0  0
    5.2704    5.1381    0.0000 C   0  0
    6.2346    6.2872    0.0000 O   0  0
    5.7835    3.7287    0.0000 O   0  0
  2  1  1  6
  2  3  1  0
  3  4  1  0
  4  5  1  1
  4  6  1  0
  6  7  2  0
  7  8  1  0
  2  8  1  0
  8  9  1  1
  7 10  1  0
 10 11  1  0
 11 12  2  0
 12 13  1  0
 13 14  1  0
 10 14  2  0
  4 15  1  6
 15 16  1  0
 15 17  2  0
M  END
> <CDDNumber>
CDD-340904

> <Essentiality1>
In Vitro Essential (0.08)

> <HumanHomolog1>
NO

> <HumanHomolog1Link>
http://www.ncbi.nlm.nih.gov/pubmed/?term=16904376

> <TargetGene1>
aroD (Rv2537c)

> <TargetGene1Link>
http://genome.tbdb.org/annotation/genome/tbdb/GeneDetails.html?sp=S7000000635251580

> <Essentiality1LinkPubMed1>
http://www.ncbi.nlm.nih.gov/pubmed?term=12657046

> <Gene1LinkPubMed1>
http://www.ncbi.nlm.nih.gov/pubmed?term=16033267

> <Pathway1Case1>
chorismate biosynthesis I

> <Pathway1Link1>
http://tbcyc.tbdb.org/MTH37RVV/NEW-IMAGE?type=PATHWAY&object=ARO-PWY

> <TargetGene1Predicted>
false

> <DistanceToCenter(1)>
0.138888888888889

> <Cluster(1)>
14

> <DistanceToCenter(2)>
0.138888888888889

> <Cluster(2)>
38

$$$$

  SciTegic05221515302D

 13 13  0  0  0  0            999 V2000
   -1.8836   -1.3257    0.0000 O   0  0
   -0.5846   -0.5757    0.0000 C   0  0  2  0  0  0
   -0.5846    0.9243    0.0000 C   0  0
    0.7145    1.6743    0.0000 C   0  0  1  0  0  0
   -0.2496    2.8234    0.0000 O   0  0
    2.0135    0.9243    0.0000 C   0  0
    2.0135   -0.5757    0.0000 C   0  0
    3.3125   -1.3257    0.0000 F   0  0
    0.7145   -1.3257    0.0000 C   0  0  1  0  0  0
    0.7145   -2.8257    0.0000 O   0  0
    1.6787    2.8234    0.0000 C   0  0
    1.1656    4.2329    0.0000 O   0  0
    3.1558    2.5629    0.0000 O   0  0
  2  1  1  6
  2  3  1  0
  3  4  1  0
  4  5  1  1
  4  6  1  0
  6  7  2  0
  7  8  1  0
  7  9  1  0
  2  9  1  0
  9 10  1  1
  4 11  1  6
 11 12  1  0
 11 13  2  0
M  END
> <CDDNumber>
CDD-340891

> <Essentiality1>
In Vitro Essential (0.08)

> <HumanHomolog1>
NO

> <HumanHomolog1Link>
http://www.ncbi.nlm.nih.gov/pubmed/?term=16904376

> <TargetGene1>
aroD (Rv2537c)

> <TargetGene1Link>
http://genome.tbdb.org/annotation/genome/tbdb/GeneDetails.html?sp=S7000000635251580

> <Essentiality1LinkPubMed1>
http://www.ncbi.nlm.nih.gov/pubmed?term=12657046

> <Gene1LinkPubMed1>
http://www.ncbi.nlm.nih.gov/pubmed?term=16033267

> <Pathway1Case1>
chorismate biosynthesis I

> <Pathway1Link1>
http://tbcyc.tbdb.org/MTH37RVV/NEW-IMAGE?type=PATHWAY&object=ARO-PWY

> <TargetGene1Predicted>
false

> <DistanceToCenter(1)>
0.25

> <Cluster(1)>
14

> <DistanceToCenter(2)>
0.25

> <Cluster(2)>
38

$$$$

  SciTegic05221515302D

 18 19  0  0  0  0            999 V2000
   -2.4682   -3.6319    0.0000 O   0  0
   -1.1691   -2.8819    0.0000 C   0  0  2  0  0  0
   -1.1691   -1.3819    0.0000 C   0  0
    0.1300   -0.6319    0.0000 C   0  0  1  0  0  0
   -0.8342    0.5171    0.0000 O   0  0
    1.4289   -1.3819    0.0000 C   0  0
    1.4289   -2.8819    0.0000 C   0  0
    0.1300   -3.6319    0.0000 C   0  0  1  0  0  0
    0.1300   -5.1319    0.0000 O   0  0
    2.7279   -3.6319    0.0000 C   0  0
    4.0270   -2.8819    0.0000 C   0  0
    5.3261   -3.6319    0.0000 C   0  0
    5.3261   -5.1319    0.0000 C   0  0
    4.0270   -5.8819    0.0000 N   0  0
    2.7279   -5.1319    0.0000 C   0  0
    1.0941    0.5171    0.0000 C   0  0
    0.5811    1.9266    0.0000 O   0  0
    2.5712    0.2566    0.0000 O   0  0
  2  1  1  6
  2  3  1  0
  3  4  1  0
  4  5  1  1
  4  6  1  0
  6  7  2  0
  7  8  1  0
  2  8  1  0
  8  9  1  1
  7 10  1  0
 10 11  2  0
 11 12  1  0
 12 13  2  0
 13 14  1  0
 14 15  2  0
 10 15  1  0
  4 16  1  6
 16 17  1  0
 16 18  2  0
M  END
> <CDDNumber>
CDD-340903

> <Essentiality1>
In Vitro Essential (0.08)

> <HumanHomolog1>
NO

> <HumanHomolog1Link>
http://www.ncbi.nlm.nih.gov/pubmed/?term=16904376

> <TargetGene1>
aroD (Rv2537c)

> <TargetGene1Link>
http://genome.tbdb.org/annotation/genome/tbdb/GeneDetails.html?sp=S7000000635251580

> <Essentiality1LinkPubMed1>
http://www.ncbi.nlm.nih.gov/pubmed?term=12657046

> <Gene1LinkPubMed1>
http://www.ncbi.nlm.nih.gov/pubmed?term=16033267

> <Pathway1Case1>
chorismate biosynthesis I

> <Pathway1Link1>
http://tbcyc.tbdb.org/MTH37RVV/NEW-IMAGE?type=PATHWAY&object=ARO-PWY

> <TargetGene1Predicted>
false

> <DistanceToCenter(1)>
0.135135135135135

> <Cluster(1)>
14

> <DistanceToCenter(2)>
0.135135135135135

> <Cluster(2)>
38

$$$$

  SciTegic05221515302D

 21 22  0  0  0  0            999 V2000
   -2.4682   -3.1257    0.0000 O   0  0
   -1.1691   -2.3757    0.0000 C   0  0  2  0  0  0
   -1.1691   -0.8757    0.0000 C   0  0
    0.1300   -0.1257    0.0000 C   0  0  1  0  0  0
   -0.8342    1.0234    0.0000 O   0  0
    1.4289   -0.8757    0.0000 C   0  0
    1.4289   -2.3757    0.0000 C   0  0
    0.1300   -3.1257    0.0000 C   0  0  1  0  0  0
    0.1300   -4.6256    0.0000 O   0  0
    2.7279   -3.1257    0.0000 C   0  0
    4.0270   -2.3757    0.0000 C   0  0
    5.3261   -3.1257    0.0000 C   0  0
    5.3261   -4.6256    0.0000 C   0  0
    4.0270   -5.3756    0.0000 C   0  0
    2.7279   -4.6256    0.0000 C   0  0
    4.0270   -6.8756    0.0000 C   0  0
    5.3261   -7.6256    0.0000 O   0  0
    2.7279   -7.6256    0.0000 O   0  0
    1.0941    1.0234    0.0000 C   0  0
    0.5811    2.4328    0.0000 O   0  0
    2.5712    0.7628    0.0000 O   0  0
  2  1  1  6
  2  3  1  0
  3  4  1  0
  4  5  1  1
  4  6  1  0
  6  7  2  0
  7  8  1  0
  2  8  1  0
  8  9  1  1
  7 10  1  0
 10 11  2  0
 11 12  1  0
 12 13  2  0
 13 14  1  0
 14 15  2  0
 10 15  1  0
 14 16  1  0
 16 17  1  0
 16 18  2  0
  4 19  1  6
 19 20  1  0
 19 21  2  0
M  END
> <CDDNumber>
CDD-340900

> <Essentiality1>
In Vitro Essential (0.08)

> <HumanHomolog1>
NO

> <HumanHomolog1Link>
http://www.ncbi.nlm.nih.gov/pubmed/?term=16904376

> <TargetGene1>
aroD (Rv2537c)

> <TargetGene1Link>
http://genome.tbdb.org/annotation/genome/tbdb/GeneDetails.html?sp=S7000000635251580

> <Essentiality1LinkPubMed1>
http://www.ncbi.nlm.nih.gov/pubmed?term=12657046

> <Gene1LinkPubMed1>
http://www.ncbi.nlm.nih.gov/pubmed?term=16033267

> <Pathway1Case1>
chorismate biosynthesis I

> <Pathway1Link1>
http://tbcyc.tbdb.org/MTH37RVV/NEW-IMAGE?type=PATHWAY&object=ARO-PWY

> <TargetGene1Predicted>
false

> <DistanceToCenter(1)>
0.0303030303030303

> <Cluster(1)>
14

> <DistanceToCenter(2)>
0.0303030303030303

> <Cluster(2)>
38

$$$$

  SciTegic05221515302D

 31 35  0  0  0  0            999 V2000
   -5.3593    2.3324    0.0000 C   0  0
   -3.8999    2.6789    0.0000 C   0  0
   -3.4703    4.1159    0.0000 O   0  0
   -2.8702    1.5883    0.0000 C   0  0  1  0  0  0
   -3.1473    0.1142    0.0000 C   0  0
   -1.8310   -0.6048    0.0000 C   0  0
   -0.7404    0.4249    0.0000 C   0  0  2  0  0  0
   -1.3827    1.7802    0.0000 C   0  0  1  0  0  0
   -2.1577    3.0645    0.0000 C   0  0
   -0.4964    3.0394    0.0000 C   0  0
    1.0217    2.8576    0.0000 C   0  0
    1.6289    1.4168    0.0000 C   0  0
    3.1744    1.0516    0.0000 C   0  0  1  0  0  0
    2.7985    2.5036    0.0000 C   0  0
    4.3221    2.0973    0.0000 C   0  0
    5.8193    1.7513    0.0000 C   0  0
    6.2315    0.2778    0.0000 C   0  0  2  0  0  0
    7.6561   -0.1912    0.0000 O   0  0
    5.0175   -0.6681    0.0000 C   0  0
    3.4304   -0.5465    0.0000 C   0  0  2  0  0  0
    3.1842   -1.9360    0.0000 C   0  0
    2.1525   -0.5979    0.0000 C   0  0
    0.7644    0.0657    0.0000 C   0  0
    0.5223   -1.4895    0.0000 C   0  0  2  0  0  0
    2.0565   -1.6684    0.0000 C   0  0  1  0  0  0
    2.4772   -3.1081    0.0000 C   0  0
    3.9344   -3.4635    0.0000 O   0  0
    1.4407   -4.1924    0.0000 O   0  0
   -0.6716   -2.3972    0.0000 C   0  0
   -0.4824   -3.8851    0.0000 O   0  0
   -2.0548   -1.8171    0.0000 O   0  0
  1  2  1  0
  2  3  2  0
  4  2  1  6
  4  5  1  0
  5  6  1  0
  7  6  1  6
  7  8  1  0
  4  8  1  0
  8  9  1  6
  8 10  1  0
 10 11  1  0
 11 12  2  0
 12 13  1  0
 13 14  1  6
 13 15  1  0
 15 16  1  0
 16 17  1  0
 17 18  1  6
 17 19  1  0
 20 19  1  1
 13 20  1  0
 20 21  1  0
 21 22  2  0
 22 23  1  0
  7 23  1  0
 12 23  1  0
 23 24  1  0
 24 25  1  0
 20 25  1  0
 25 26  1  6
 26 27  1  0
 26 28  2  0
 24 29  1  6
 29 30  1  0
 29 31  2  0
M  END
> <Essentiality1>
In Vitro Essential (0.11)

> <HumanHomolog1>
NO

> <HumanHomolog1Link>
http://www.ncbi.nlm.nih.gov/pubmed/?term=16904376

> <TargetGene1>
cysH (Rv2392)

> <TargetGene1Link>
http://genome.tbdb.org/annotation/genome/tbdb/GeneDetails.html?sp=S7000000635244974

> <Essentiality1LinkPubMed1>
http://www.ncbi.nlm.nih.gov/pubmed?term=12657046

> <Gene1LinkPubMed1>
http://www.ncbi.nlm.nih.gov/pubmed?term=18855373

> <Pathway1Case1>
sulfate reduction I (assimilatory)

> <Pathway1Link1>
http://tbcyc.tbdb.org/MTH37RVV/NEW-IMAGE?type=PATHWAY&object=SO4ASSIM-PWY

> <TargetGene1Predicted>
false

> <DistanceToCenter(1)>
0.456521739130435

> <Cluster(1)>
14

> <DistanceToCenter(2)>
0

> <Cluster(2)>
29

$$$$

  SciTegic05221515302D

 18 19  0  0  0  0            999 V2000
   -2.4682   -3.6319    0.0000 O   0  0
   -1.1691   -2.8819    0.0000 C   0  0  2  0  0  0
   -1.1691   -1.3819    0.0000 C   0  0
    0.1300   -0.6319    0.0000 C   0  0  1  0  0  0
   -0.8342    0.5171    0.0000 O   0  0
    1.4289   -1.3819    0.0000 C   0  0
    1.4289   -2.8819    0.0000 C   0  0
    0.1300   -3.6319    0.0000 C   0  0  1  0  0  0
    0.1300   -5.1319    0.0000 O   0  0
    2.7279   -3.6319    0.0000 C   0  0
    4.0270   -2.8819    0.0000 C   0  0
    5.3261   -3.6319    0.0000 C   0  0
    5.3261   -5.1319    0.0000 C   0  0
    4.0270   -5.8819    0.0000 C   0  0
    2.7279   -5.1319    0.0000 C   0  0
    1.0941    0.5171    0.0000 C   0  0
    0.5811    1.9266    0.0000 O   0  0
    2.5712    0.2566    0.0000 O   0  0
  2  1  1  6
  2  3  1  0
  3  4  1  0
  4  5  1  1
  4  6  1  0
  6  7  2  0
  7  8  1  0
  2  8  1  0
  8  9  1  1
  7 10  1  0
 10 11  2  0
 11 12  1  0
 12 13  2  0
 13 14  1  0
 14 15  2  0
 10 15  1  0
  4 16  1  6
 16 17  1  0
 16 18  2  0
M  END
> <CDDNumber>
CDD-340893

> <Essentiality1>
In Vitro Essential (0.08)

> <HumanHomolog1>
NO

> <HumanHomolog1Link>
http://www.ncbi.nlm.nih.gov/pubmed/?term=16904376

> <TargetGene1>
aroD (Rv2537c)

> <TargetGene1Link>
http://genome.tbdb.org/annotation/genome/tbdb/GeneDetails.html?sp=S7000000635251580

> <Essentiality1LinkPubMed1>
http://www.ncbi.nlm.nih.gov/pubmed?term=12657046

> <Gene1LinkPubMed1>
http://www.ncbi.nlm.nih.gov/pubmed?term=16033267

> <Pathway1Case1>
chorismate biosynthesis I

> <Pathway1Link1>
http://tbcyc.tbdb.org/MTH37RVV/NEW-IMAGE?type=PATHWAY&object=ARO-PWY

> <TargetGene1Predicted>
false

> <DistanceToCenter(1)>
0

> <Cluster(1)>
14

> <DistanceToCenter(2)>
0

> <Cluster(2)>
38

$$$$

  SciTegic05221515302D

 20 22  0  0  0  0            999 V2000
   -1.5913   -5.2311    0.0000 O   0  0
   -1.5913   -3.7312    0.0000 C   0  0
   -0.2923   -2.9812    0.0000 C   0  0
   -0.2923   -1.4813    0.0000 C   0  0
    1.0068   -0.7313    0.0000 C   0  0
    1.0068    0.7687    0.0000 C   0  0
    2.3056    1.5186    0.0000 C   0  0
    3.6047    0.7687    0.0000 C   0  0
    4.9037    1.5186    0.0000 C   0  0
    6.2028    0.7687    0.0000 C   0  0
    6.2028   -0.7313    0.0000 C   0  0
    4.9037   -1.4813    0.0000 C   0  0
    3.6047   -0.7313    0.0000 C   0  0
    2.3056   -1.4813    0.0000 C   0  0
   -2.8902   -2.9812    0.0000 C   0  0
   -4.1892   -3.7312    0.0000 C   0  0
   -5.4883   -2.9812    0.0000 C   0  0
   -5.4883   -1.4813    0.0000 C   0  0
   -4.1892   -0.7313    0.0000 C   0  0
   -2.8902   -1.4813    0.0000 C   0  0
  1  2  2  0
  2  3  1  0
  3  4  2  0
  4  5  1  0
  5  6  2  0
  6  7  1  0
  7  8  2  0
  8  9  1  0
  9 10  2  0
 10 11  1  0
 11 12  2  0
 12 13  1  0
  8 13  1  0
 13 14  2  0
  5 14  1  0
  2 15  1  0
 15 16  2  0
 16 17  1  0
 17 18  2  0
 18 19  1  0
 19 20  2  0
 15 20  1  0
M  END
> <CDDNumber>
CDD-344619

> <Essentiality1>
Not Essential

> <TargetGene1>
ptpA (Rv2234)

> <TargetGene1Link>
http://genome.tbdb.org/annotation/genome/tbdb/GeneDetails.html?sp=S7000000635247575

> <Essentiality1LinkPubMed1>
http://www.ncbi.nlm.nih.gov/pubmed?term=12657046

> <Gene1LinkPubMed1>
http://www.ncbi.nlm.nih.gov/pubmed?term=18930396

> <Pathway1Case1>
Signaling Pathway

> <Pathway1Link1>
http://www.ncbi.nlm.nih.gov/pubmed?term=18474358

> <TargetGene1Predicted>
false

> <DistanceToCenter(1)>
0.25

> <Cluster(1)>
15

> <DistanceToCenter(2)>
0.25

> <Cluster(2)>
23

$$$$

  SciTegic05221515302D

 20 22  0  0  0  0            999 V2000
    1.7211   -5.3063    0.0000 O   0  0
    0.4222   -4.5563    0.0000 C   0  0
    0.4222   -3.0563    0.0000 C   0  0
    1.7211   -2.3062    0.0000 C   0  0
    1.7211   -0.8062    0.0000 C   0  0
    0.4222   -0.0562    0.0000 C   0  0
    0.4222    1.4438    0.0000 C   0  0
    1.7211    2.1938    0.0000 C   0  0
    3.0202    1.4438    0.0000 C   0  0
    4.3193    2.1938    0.0000 C   0  0
    5.6184    1.4438    0.0000 C   0  0
    5.6184   -0.0562    0.0000 C   0  0
    4.3193   -0.8062    0.0000 C   0  0
    3.0202   -0.0562    0.0000 C   0  0
   -0.8769   -5.3063    0.0000 C   0  0
   -0.8769   -6.8063    0.0000 C   0  0
   -2.1760   -7.5563    0.0000 C   0  0
   -3.4749   -6.8063    0.0000 C   0  0
   -3.4749   -5.3063    0.0000 C   0  0
   -2.1760   -4.5563    0.0000 C   0  0
  1  2  2  0
  2  3  1  0
  3  4  2  0
  4  5  1  0
  5  6  1  0
  6  7  2  0
  7  8  1  0
  8  9  2  0
  9 10  1  0
 10 11  2  0
 11 12  1  0
 12 13  2  0
 13 14  1  0
  5 14  2  0
  9 14  1  0
  2 15  1  0
 15 16  2  0
 16 17  1  0
 17 18  2  0
 18 19  1  0
 19 20  2  0
 15 20  1  0
M  END
> <CDDNumber>
CDD-344457

> <Essentiality1>
Not Essential

> <TargetGene1>
ptpA (Rv2234)

> <TargetGene1Link>
http://genome.tbdb.org/annotation/genome/tbdb/GeneDetails.html?sp=S7000000635247575

> <Essentiality1LinkPubMed1>
http://www.ncbi.nlm.nih.gov/pubmed?term=12657046

> <Gene1LinkPubMed1>
http://www.ncbi.nlm.nih.gov/pubmed?term=18930396

> <Pathway1Case1>
Signaling Pathway

> <Pathway1Link1>
http://www.ncbi.nlm.nih.gov/pubmed?term=18474358

> <TargetGene1Predicted>
false

> <DistanceToCenter(1)>
0.25

> <Cluster(1)>
15

> <DistanceToCenter(2)>
0.25

> <Cluster(2)>
23

$$$$

  SciTegic05221515302D

 21 23  0  0  0  0            999 V2000
   -2.1760   -8.7188    0.0000 Br  0  0
   -2.1760   -7.2188    0.0000 C   0  0
   -3.4749   -6.4688    0.0000 C   0  0
   -3.4749   -4.9688    0.0000 C   0  0
   -2.1760   -4.2188    0.0000 C   0  0
   -0.8769   -4.9688    0.0000 C   0  0
   -0.8769   -6.4688    0.0000 C   0  0
   -2.1760   -2.7188    0.0000 C   0  0
   -3.4749   -1.9687    0.0000 O   0  0
   -0.8769   -1.9687    0.0000 C   0  0
   -0.8769   -0.4687    0.0000 C   0  0
    0.4222    0.2813    0.0000 C   0  0
    0.4222    1.7813    0.0000 C   0  0
    1.7211    2.5313    0.0000 C   0  0
    3.0202    1.7813    0.0000 C   0  0
    4.3193    2.5313    0.0000 C   0  0
    5.6184    1.7813    0.0000 C   0  0
    5.6184    0.2813    0.0000 C   0  0
    4.3193   -0.4687    0.0000 C   0  0
    3.0202    0.2813    0.0000 C   0  0
    1.7211   -0.4687    0.0000 C   0  0
  1  2  1  0
  2  3  2  0
  3  4  1  0
  4  5  2  0
  5  6  1  0
  6  7  2  0
  2  7  1  0
  5  8  1  0
  8  9  2  0
  8 10  1  0
 10 11  2  0
 11 12  1  0
 12 13  2  0
 13 14  1  0
 14 15  2  0
 15 16  1  0
 16 17  2  0
 17 18  1  0
 18 19  2  0
 19 20  1  0
 15 20  1  0
 20 21  2  0
 12 21  1  0
M  END
> <CDDNumber>
CDD-344601

> <Essentiality1>
Not Essential

> <TargetGene1>
ptpA (Rv2234)

> <TargetGene1Link>
http://genome.tbdb.org/annotation/genome/tbdb/GeneDetails.html?sp=S7000000635247575

> <Essentiality1LinkPubMed1>
http://www.ncbi.nlm.nih.gov/pubmed?term=12657046

> <Gene1LinkPubMed1>
http://www.ncbi.nlm.nih.gov/pubmed?term=18930396

> <Pathway1Case1>
Signaling Pathway

> <Pathway1Link1>
http://www.ncbi.nlm.nih.gov/pubmed?term=18474358

> <TargetGene1Predicted>
false

> <DistanceToCenter(1)>
0

> <Cluster(1)>
15

> <DistanceToCenter(2)>
0

> <Cluster(2)>
23

$$$$

  SciTegic05221515302D

 21 23  0  0  0  0            999 V2000
   -4.4817   -7.5563    0.0000 Br  0  0
   -3.1826   -6.8063    0.0000 C   0  0
   -3.1826   -5.3063    0.0000 C   0  0
   -1.8837   -4.5563    0.0000 C   0  0
   -0.5846   -5.3063    0.0000 C   0  0
   -0.5846   -6.8063    0.0000 C   0  0
   -1.8837   -7.5563    0.0000 C   0  0
    0.7145   -4.5563    0.0000 C   0  0
    2.0134   -5.3063    0.0000 O   0  0
    0.7145   -3.0563    0.0000 C   0  0
    2.0134   -2.3062    0.0000 C   0  0
    2.0134   -0.8062    0.0000 C   0  0
    0.7145   -0.0562    0.0000 C   0  0
    0.7145    1.4438    0.0000 C   0  0
    2.0134    2.1938    0.0000 C   0  0
    3.3125    1.4438    0.0000 C   0  0
    4.6116    2.1938    0.0000 C   0  0
    5.9107    1.4438    0.0000 C   0  0
    5.9107   -0.0562    0.0000 C   0  0
    4.6116   -0.8062    0.0000 C   0  0
    3.3125   -0.0562    0.0000 C   0  0
  1  2  1  0
  2  3  2  0
  3  4  1  0
  4  5  2  0
  5  6  1  0
  6  7  2  0
  2  7  1  0
  5  8  1  0
  8  9  2  0
  8 10  1  0
 10 11  2  0
 11 12  1  0
 12 13  1  0
 13 14  2  0
 14 15  1  0
 15 16  2  0
 16 17  1  0
 17 18  2  0
 18 19  1  0
 19 20  2  0
 20 21  1  0
 12 21  2  0
 16 21  1  0
M  END
> <CDDNumber>
CDD-344440

> <Essentiality1>
Not Essential

> <TargetGene1>
ptpA (Rv2234)

> <TargetGene1Link>
http://genome.tbdb.org/annotation/genome/tbdb/GeneDetails.html?sp=S7000000635247575

> <Essentiality1LinkPubMed1>
http://www.ncbi.nlm.nih.gov/pubmed?term=12657046

> <Gene1LinkPubMed1>
http://www.ncbi.nlm.nih.gov/pubmed?term=18930396

> <Pathway1Case1>
Signaling Pathway

> <Pathway1Link1>
http://www.ncbi.nlm.nih.gov/pubmed?term=18474358

> <TargetGene1Predicted>
false

> <DistanceToCenter(1)>
0

> <Cluster(1)>
15

> <DistanceToCenter(2)>
0

> <Cluster(2)>
23

$$$$

  SciTegic05221515302D

 24 26  0  0  0  0            999 V2000
   -1.1958   -1.3831    0.0000 C   0  0
    0.1031   -2.1331    0.0000 C   0  0
    1.4022   -1.3831    0.0000 O   0  0
    2.7013   -2.1331    0.0000 C   0  0
    2.7013   -3.6331    0.0000 O   0  0
    4.0002   -1.3831    0.0000 N   0  0
    5.2993   -2.1331    0.0000 C   0  0
    6.5984   -1.3831    0.0000 N   0  0
    7.8974   -2.1331    0.0000 C   0  0
    9.1963   -1.3831    0.0000 N   0  0
    7.8974   -3.6331    0.0000 C   0  0
    9.2936   -4.1811    0.0000 N   0  0
    9.7358   -5.6144    0.0000 C   0  0
    8.8909   -6.8538    0.0000 C   0  0
    7.3951   -6.9658    0.0000 C   0  0
    6.3747   -5.8664    0.0000 N   0  0
    6.5984   -4.3831    0.0000 C   0  0
    5.2993   -3.6331    0.0000 N   0  0
   11.2191   -5.8380    0.0000 C   0  0
   12.1543   -4.6653    0.0000 C   0  0
   13.6374   -4.8887    0.0000 C   0  0
   14.1856   -6.2851    0.0000 C   0  0
   13.2503   -7.4578    0.0000 C   0  0
   11.7670   -7.2343    0.0000 C   0  0
  1  2  1  0
  2  3  1  0
  3  4  1  0
  4  5  2  0
  4  6  1  0
  6  7  1  0
  7  8  2  0
  8  9  1  0
  9 10  1  0
  9 11  2  0
 11 12  1  0
 12 13  2  0
 13 14  1  0
 14 15  1  0
 15 16  1  0
 16 17  1  0
 11 17  1  0
 17 18  2  0
  7 18  1  0
 13 19  1  0
 19 20  2  0
 20 21  1  0
 21 22  2  0
 22 23  1  0
 23 24  2  0
 19 24  1  0
M  END
> <CDDNumber>
CDD-53207

> <Essentiality1>
In Vitro Essential (0.09)

> <TargetGene1>
ftsZ (Rv2150c)

> <TargetGene1Link>
http://genome.tbdb.org/annotation/genome/tbdb/GeneDetails.html?sp=S7000000635253014

> <Essentiality1LinkPubMed1>
http://www.ncbi.nlm.nih.gov/pubmed?term=12657046

> <Gene1LinkPubMed1>
http://www.ncbi.nlm.nih.gov/pubmed?term=12096015

> <Pathway1Case1>
Cell divison

> <Pathway1Link1>
http://www.ncbi.nlm.nih.gov/pubmed?term=20066037

> <TargetGene1Predicted>
false

> <DistanceToCenter(1)>
0.409090909090909

> <Cluster(1)>
16

> <DistanceToCenter(2)>
0.260869565217391

> <Cluster(2)>
18

$$$$

  SciTegic05221515302D

 10 10  0  0  0  0            999 V2000
   -0.5846    4.8187    0.0000 N   0  0
   -0.5846    3.3187    0.0000 N   0  0
    0.7145    2.5687    0.0000 C   0  0
    2.0135    3.3187    0.0000 O   0  0
    0.7145    1.0687    0.0000 C   0  0
    2.0135    0.3187    0.0000 C   0  0
    2.0135   -1.1813    0.0000 C   0  0
    0.7145   -1.9313    0.0000 N   0  0
   -0.5846   -1.1813    0.0000 C   0  0
   -0.5846    0.3187    0.0000 C   0  0
  1  2  1  0
  2  3  1  0
  3  4  2  0
  3  5  1  0
  5  6  2  0
  6  7  1  0
  7  8  2  0
  8  9  1  0
  9 10  2  0
  5 10  1  0
M  END
> <CDDNumber>
CDD-353

> <ResistanceMutations>
katG (drug activation); inhA (promotor mutations); and others

> <Essentiality1>
Not Essential

> <HumanHomolog1>
NO

> <HumanHomolog1Link>
http://www.ncbi.nlm.nih.gov/pubmed/?term=16904376

> <TargetGene1>
inhA (Rv1484)

> <TargetGene1Link>
http://genome.tbdb.org/annotation/genome/tbdb/GeneDetails.html?sp=S7000000635253566

> <Essentiality1LinkPubMed1>
http://www.ncbi.nlm.nih.gov/pubmed?term=12657046

> <Gene1LinkPubMed1>
http://www.ncbi.nlm.nih.gov/pubmed/10869170

> <Pathway1Case1>
Mycolate biosynthesis

> <Pathway1Link1>
http://tbcyc.tbdb.org/MTH37RVV/NEW-IMAGE?type=PATHWAY&object=PWYG-321&detail-level=2

> <Gene1LinkPubMed2>
http://www.ncbi.nlm.nih.gov/pubmed/8284673

> <Essentiality2>
In Vitro Essential  (0.04)

> <HumanHomolog2>
NO

> <HumanHomolog2Link>
http://www.ncbi.nlm.nih.gov/pubmed/?term=16904376

> <TargetGene2>
kasA (Rv2245)

> <TargetGene2Link>
http://genome.tbdb.org/annotation/genome/tbdb/GeneDetails.html?sp=S7000000635247470

> <Essentiality2LinkPubMed1>
http://www.ncbi.nlm.nih.gov/pubmed?term=12657046

> <Gene2LinkPubMed1>
http://www.ncbi.nlm.nih.gov/pubmed/17501974

> <Pathway2Case1>
Mycolate biosynthesis

> <Pathway2Link1>
http://tbcyc.tbdb.org/MTH37RVV/NEW-IMAGE?type=PATHWAY&object=PWYG-321&detail-level=2

> <Gene2LinkPubMed2>
http://www.ncbi.nlm.nih.gov/pubmed/12654922

> <Gene2LinkPubMed3>
http://www.ncbi.nlm.nih.gov/pubmed/9616124

> <Essentiality3>
Not Essential

> <TargetGene3>
dfrA (Rv2763c)

> <TargetGene3Link>
http://genome.tbdb.org/annotation/genome/tbdb/GeneDetails.html?sp=S7000000635249843

> <Essentiality3LinkPubMed1>
http://www.ncbi.nlm.nih.gov/pubmed/12657046

> <Pathway3Case1>
superpathway of tetrahydrofolate biosynthesis and salvage

> <Pathway3Link1>
http://tbcyc.tbdb.org/MTH37RVV/NEW-IMAGE?type=PATHWAY&object=FOLSYN-PWY&detail-level=2

> <TargetGene1Predicted>
false

> <TargetGene2Predicted>
false

> <TargetGene3Predicted>
false

> <DistanceToCenter(1)>
0.321428571428571

> <Cluster(1)>
17

> <DistanceToCenter(2)>
0.321428571428571

> <Cluster(2)>
17

$$$$

  SciTegic05221515302D

  9  9  0  0  0  0            999 V2000
   -0.5846    3.6562    0.0000 N   0  0
    0.7145    2.9062    0.0000 C   0  0
    2.0135    3.6562    0.0000 O   0  0
    0.7145    1.4062    0.0000 C   0  0
    2.0135    0.6562    0.0000 C   0  0
    2.0135   -0.8438    0.0000 N   0  0
    0.7145   -1.5938    0.0000 C   0  0
   -0.5846   -0.8438    0.0000 C   0  0
   -0.5846    0.6562    0.0000 N   0  0
  1  2  1  0
  2  3  2  0
  2  4  1  0
  4  5  2  0
  5  6  1  0
  6  7  2  0
  7  8  1  0
  8  9  2  0
  4  9  1  0
M  END
> <CDDNumber>
CDD-590

> <ResistanceMutations>
pncA (drug activation)

> <Essentiality1>
Not Essential

> <TargetGene1>
nrdR (Rv2718c)

> <TargetGene1Link>
http://genome.tbdb.org/annotation/genome/tbdb/GeneDetails.html?sp=S7000000635246774

> <Essentiality1LinkPubMed1>
http://www.ncbi.nlm.nih.gov/pubmed?term=12657046

> <Gene1LinkPubMed1>
http://www.ncbi.nlm.nih.gov/pubmed?term=19301903

> <Pathway1Case1>
Transcription

> <Pathway1Link1>
http://www.genome.jp/kegg-bin/show_pathway?mtu03020+Rv0667

> <TargetGene1Predicted>
true

> <DistanceToCenter(1)>
0.125

> <Cluster(1)>
17

> <DistanceToCenter(2)>
0.125

> <Cluster(2)>
17

$$$$

  SciTegic05221515302D

  9  9  0  0  0  0            999 V2000
   -0.5846    3.6562    0.0000 N   0  0
    0.7145    2.9062    0.0000 C   0  0
    2.0135    3.6562    0.0000 O   0  0
    0.7145    1.4062    0.0000 C   0  0
    2.0135    0.6562    0.0000 C   0  0
    2.0135   -0.8438    0.0000 C   0  0
    0.7145   -1.5938    0.0000 C   0  0
   -0.5846   -0.8438    0.0000 N   0  0
   -0.5846    0.6562    0.0000 C   0  0
  1  2  1  0
  2  3  2  0
  2  4  1  0
  4  5  2  0
  5  6  1  0
  6  7  2  0
  7  8  1  0
  8  9  2  0
  4  9  1  0
M  END
> <CDDNumber>
CDD-10248

> <Essentiality1>
In Vitro Essential  (0.06)

> <TargetGene1>
sahH (Rv3248c)

> <TargetGene1Link>
http://genome.tbdb.org/annotation/genome/tbdb/GeneDetails.html?sp=S7000000635252318

> <Essentiality1LinkPubMed1>
http://www.ncbi.nlm.nih.gov/pubmed?term=12657046

> <Gene1LinkPubMed1>
http://www.ncbi.nlm.nih.gov/pubmed?term=19301903

> <Pathway1Case1>
methionine degradation I (to homocysteine)

> <Pathway1Link1>
http://biocyc.org/MTBRV/NEW-IMAGE?type=PATHWAY&object=METHIONINE-DEG1-PWY

> <TargetGene1Predicted>
true

> <DistanceToCenter(1)>
0

> <Cluster(1)>
17

> <DistanceToCenter(2)>
0

> <Cluster(2)>
17

$$$$

  SciTegic05221515302D

 21 22  0  0  0  0            999 V2000
   -7.7941   -4.9313    0.0000 C   0  0
   -6.4952   -4.1813    0.0000 C   0  0
   -5.1961   -4.9313    0.0000 C   0  0
   -3.8970   -4.1813    0.0000 C   0  0
   -2.5980   -4.9313    0.0000 C   0  0
   -1.2991   -4.1813    0.0000 C   0  0
    0.0000   -4.9313    0.0000 C   0  0
    1.2991   -4.1813    0.0000 C   0  0
    2.5980   -4.9313    0.0000 C   0  0
    2.5980   -6.4313    0.0000 C   0  0
    3.8970   -7.1812    0.0000 O   0  0
    5.1961   -6.4313    0.0000 C   0  0
    5.1961   -4.9313    0.0000 N   0  0
    6.4952   -4.1813    0.0000 C   0  0
    7.7941   -4.9313    0.0000 C   0  0
    7.7941   -6.4313    0.0000 C   0  0
    6.4952   -7.1812    0.0000 N   0  0
    1.2991   -7.1812    0.0000 C   0  0
    1.2991   -8.6812    0.0000 O   0  0
    0.0000   -9.4312    0.0000 C   0  0
    0.0000   -6.4313    0.0000 C   0  0
  1  2  1  0
  2  3  1  0
  3  4  1  0
  4  5  1  0
  5  6  1  0
  6  7  1  0
  7  8  2  0
  8  9  1  0
  9 10  2  0
 10 11  1  0
 11 12  1  0
 12 13  2  0
 13 14  1  0
 14 15  2  0
 15 16  1  0
 16 17  2  0
 12 17  1  0
 10 18  1  0
 18 19  1  0
 19 20  1  0
 18 21  2  0
  7 21  1  0
M  END
> <CDDNumber>
CDD-343958

> <Essentiality1>
Not Essential

> <HumanHomolog1>
NO

> <HumanHomolog1Link>
http://www.ncbi.nlm.nih.gov/pubmed/?term=16904376

> <TargetGene1>
inhA (Rv1484)

> <TargetGene1Link>
http://genome.tbdb.org/annotation/genome/tbdb/GeneDetails.html?sp=S7000000635253566

> <Essentiality1LinkPubMed1>
http://www.ncbi.nlm.nih.gov/pubmed?term=12657046

> <Gene1LinkPubMed1>
http://www.ncbi.nlm.nih.gov/pubmed?term=18457948

> <Pathway1Case1>
Mycolate biosynthesis

> <Pathway1Link1>
http://tbcyc.tbdb.org/MTH37RVV/NEW-IMAGE?type=PATHWAY&object=PWYG-321&detail-level=2

> <TargetGene1Predicted>
false

> <DistanceToCenter(1)>
0.25531914893617

> <Cluster(1)>
18

> <DistanceToCenter(2)>
0.25531914893617

> <Cluster(2)>
15

$$$$

  SciTegic05221515302D

 28 30  0  0  0  0            999 V2000
   -2.9552   -7.7250    0.0000 C   0  0
   -1.6562   -6.9751    0.0000 C   0  0
   -0.3571   -7.7250    0.0000 C   0  0
    0.9420   -6.9751    0.0000 C   0  0
    2.2409   -7.7250    0.0000 C   0  0
    3.5400   -6.9751    0.0000 C   0  0
    4.8390   -7.7250    0.0000 C   0  0
    6.1379   -6.9751    0.0000 C   0  0
    7.4370   -7.7250    0.0000 C   0  0
    7.4370   -9.2250    0.0000 C   0  0
    8.7361   -9.9750    0.0000 O   0  0
   10.0351   -9.2250    0.0000 C   0  0
   10.0351   -7.7250    0.0000 C   0  0
   11.3340   -6.9751    0.0000 C   0  0
   12.6331   -7.7250    0.0000 C   0  0
   12.6331   -9.2250    0.0000 C   0  0
   11.3340   -9.9750    0.0000 C   0  0
   11.3340  -11.4750    0.0000 C   0  0
   12.6331  -12.2250    0.0000 N   0  0
   13.9322  -11.4750    0.0000 C   0  0
   15.2311  -12.2250    0.0000 C   0  0
   15.2311  -13.7250    0.0000 N   0  0
   16.5301  -14.4749    0.0000 C   0  0
   13.9322  -14.4749    0.0000 C   0  0
   12.6331  -13.7250    0.0000 C   0  0
    6.1379   -9.9750    0.0000 C   0  0
    6.1379  -11.4750    0.0000 O   0  0
    4.8390   -9.2250    0.0000 C   0  0
  1  2  1  0
  2  3  1  0
  3  4  1  0
  4  5  1  0
  5  6  1  0
  6  7  1  0
  7  8  2  0
  8  9  1  0
  9 10  2  0
 10 11  1  0
 11 12  1  0
 12 13  2  0
 13 14  1  0
 14 15  2  0
 15 16  1  0
 16 17  2  0
 12 17  1  0
 17 18  1  0
 18 19  1  0
 19 20  1  0
 20 21  1  0
 21 22  1  0
 22 23  1  0
 22 24  1  0
 24 25  1  0
 19 25  1  0
 10 26  1  0
 26 27  1  0
 26 28  2  0
  7 28  1  0
M  END
> <CDDNumber>
CDD-343638

> <Essentiality1>
Not Essential

> <HumanHomolog1>
NO

> <HumanHomolog1Link>
http://www.ncbi.nlm.nih.gov/pubmed/?term=16904376

> <TargetGene1>
inhA (Rv1484)

> <TargetGene1Link>
http://genome.tbdb.org/annotation/genome/tbdb/GeneDetails.html?sp=S7000000635253566

> <Essentiality1LinkPubMed1>
http://www.ncbi.nlm.nih.gov/pubmed?term=12657046

> <Gene1LinkPubMed1>
http://www.ncbi.nlm.nih.gov/pubmed?term=18457948

> <Pathway1Case1>
Mycolate biosynthesis

> <Pathway1Link1>
http://tbcyc.tbdb.org/MTH37RVV/NEW-IMAGE?type=PATHWAY&object=PWYG-321&detail-level=2

> <TargetGene1Predicted>
false

> <DistanceToCenter(1)>
0.4

> <Cluster(1)>
18

> <DistanceToCenter(2)>
0.02

> <Cluster(2)>
99

$$$$

  SciTegic05221515302D

 20 21  0  0  0  0            999 V2000
   -7.7942   -5.1000    0.0000 C   0  0
   -6.4953   -4.3500    0.0000 C   0  0
   -5.1962   -5.1000    0.0000 C   0  0
   -3.8971   -4.3500    0.0000 C   0  0
   -2.5980   -5.1000    0.0000 C   0  0
   -1.2991   -4.3500    0.0000 C   0  0
    0.0000   -5.1000    0.0000 C   0  0
    1.2991   -4.3500    0.0000 C   0  0
    2.5980   -5.1000    0.0000 C   0  0
    2.5980   -6.6000    0.0000 C   0  0
    3.8971   -7.3500    0.0000 O   0  0
    5.1962   -6.6000    0.0000 C   0  0
    5.1962   -5.1000    0.0000 C   0  0
    6.4953   -4.3500    0.0000 C   0  0
    7.7942   -5.1000    0.0000 C   0  0
    7.7942   -6.6000    0.0000 C   0  0
    6.4953   -7.3500    0.0000 C   0  0
    1.2991   -7.3500    0.0000 C   0  0
    1.2991   -8.8500    0.0000 O   0  0
    0.0000   -6.6000    0.0000 C   0  0
  1  2  1  0
  2  3  1  0
  3  4  1  0
  4  5  1  0
  5  6  1  0
  6  7  1  0
  7  8  2  0
  8  9  1  0
  9 10  2  0
 10 11  1  0
 11 12  1  0
 12 13  2  0
 13 14  1  0
 14 15  2  0
 15 16  1  0
 16 17  2  0
 12 17  1  0
 10 18  1  0
 18 19  1  0
 18 20  2  0
  7 20  1  0
M  END
> <CDDNumber>
CDD-343669

> <Essentiality1>
Not Essential

> <HumanHomolog1>
NO

> <HumanHomolog1Link>
http://www.ncbi.nlm.nih.gov/pubmed/?term=16904376

> <TargetGene1>
inhA (Rv1484)

> <TargetGene1Link>
http://genome.tbdb.org/annotation/genome/tbdb/GeneDetails.html?sp=S7000000635253566

> <Essentiality1LinkPubMed1>
http://www.ncbi.nlm.nih.gov/pubmed?term=12657046

> <Gene1LinkPubMed1>
http://www.ncbi.nlm.nih.gov/pubmed?term=18457948

> <Pathway1Case1>
Mycolate biosynthesis

> <Pathway1Link1>
http://tbcyc.tbdb.org/MTH37RVV/NEW-IMAGE?type=PATHWAY&object=PWYG-321&detail-level=2

> <TargetGene1Predicted>
false

> <DistanceToCenter(1)>
0.236842105263158

> <Cluster(1)>
18

> <DistanceToCenter(2)>
0.236842105263158

> <Cluster(2)>
15

$$$$

  SciTegic05221515302D

 28 30  0  0  0  0            999 V2000
   -5.2284   -6.7126    0.0000 C   0  0
   -3.9296   -5.9626    0.0000 C   0  0
   -2.6305   -6.7126    0.0000 C   0  0
   -1.3314   -5.9626    0.0000 C   0  0
   -0.0325   -6.7126    0.0000 C   0  0
    1.2665   -5.9626    0.0000 C   0  0
    2.5656   -6.7126    0.0000 C   0  0
    3.8647   -5.9626    0.0000 C   0  0
    5.1636   -6.7126    0.0000 C   0  0
    5.1636   -8.2126    0.0000 C   0  0
    6.4626   -8.9625    0.0000 O   0  0
    6.4626  -10.4625    0.0000 C   0  0
    7.7617  -11.2125    0.0000 C   0  0
    7.7617  -12.7125    0.0000 C   0  0
    6.4626  -13.4625    0.0000 C   0  0
    6.4626  -14.9625    0.0000 C   0  0
    7.7617  -15.7124    0.0000 N   0  0
    9.0606  -14.9625    0.0000 C   0  0
   10.3597  -15.7124    0.0000 C   0  0
   10.3597  -17.2124    0.0000 N   0  0
   11.6587  -17.9624    0.0000 C   0  0
    9.0606  -17.9624    0.0000 C   0  0
    7.7617  -17.2124    0.0000 C   0  0
    5.1636  -12.7125    0.0000 C   0  0
    5.1636  -11.2125    0.0000 C   0  0
    3.8647   -8.9625    0.0000 C   0  0
    3.8647  -10.4625    0.0000 O   0  0
    2.5656   -8.2126    0.0000 C   0  0
  1  2  1  0
  2  3  1  0
  3  4  1  0
  4  5  1  0
  5  6  1  0
  6  7  1  0
  7  8  2  0
  8  9  1  0
  9 10  2  0
 10 11  1  0
 11 12  1  0
 12 13  2  0
 13 14  1  0
 14 15  2  0
 15 16  1  0
 16 17  1  0
 17 18  1  0
 18 19  1  0
 19 20  1  0
 20 21  1  0
 20 22  1  0
 22 23  1  0
 17 23  1  0
 15 24  1  0
 24 25  2  0
 12 25  1  0
 10 26  1  0
 26 27  1  0
 26 28  2  0
  7 28  1  0
M  END
> <CDDNumber>
CDD-343642

> <Essentiality1>
Not Essential

> <HumanHomolog1>
NO

> <HumanHomolog1Link>
http://www.ncbi.nlm.nih.gov/pubmed/?term=16904376

> <TargetGene1>
inhA (Rv1484)

> <TargetGene1Link>
http://genome.tbdb.org/annotation/genome/tbdb/GeneDetails.html?sp=S7000000635253566

> <Essentiality1LinkPubMed1>
http://www.ncbi.nlm.nih.gov/pubmed?term=12657046

> <Gene1LinkPubMed1>
http://www.ncbi.nlm.nih.gov/pubmed?term=18457948

> <Pathway1Case1>
Mycolate biosynthesis

> <Pathway1Link1>
http://tbcyc.tbdb.org/MTH37RVV/NEW-IMAGE?type=PATHWAY&object=PWYG-321&detail-level=2

> <TargetGene1Predicted>
false

> <DistanceToCenter(1)>
0.388888888888889

> <Cluster(1)>
18

> <DistanceToCenter(2)>
0

> <Cluster(2)>
99

$$$$

  SciTegic05221515302D

 20 21  0  0  0  0            999 V2000
   -7.7942   -5.1000    0.0000 C   0  0
   -6.4953   -4.3500    0.0000 C   0  0
   -5.1962   -5.1000    0.0000 C   0  0
   -3.8971   -4.3500    0.0000 C   0  0
   -2.5980   -5.1000    0.0000 C   0  0
   -1.2991   -4.3500    0.0000 C   0  0
    0.0000   -5.1000    0.0000 C   0  0
    1.2991   -4.3500    0.0000 C   0  0
    2.5980   -5.1000    0.0000 C   0  0
    2.5980   -6.6000    0.0000 C   0  0
    3.8971   -7.3500    0.0000 O   0  0
    5.1962   -6.6000    0.0000 C   0  0
    5.1962   -5.1000    0.0000 C   0  0
    6.4953   -4.3500    0.0000 C   0  0
    7.7942   -5.1000    0.0000 N   0  0
    7.7942   -6.6000    0.0000 C   0  0
    6.4953   -7.3500    0.0000 C   0  0
    1.2991   -7.3500    0.0000 C   0  0
    1.2991   -8.8500    0.0000 O   0  0
    0.0000   -6.6000    0.0000 C   0  0
  1  2  1  0
  2  3  1  0
  3  4  1  0
  4  5  1  0
  5  6  1  0
  6  7  1  0
  7  8  2  0
  8  9  1  0
  9 10  2  0
 10 11  1  0
 11 12  1  0
 12 13  2  0
 13 14  1  0
 14 15  2  0
 15 16  1  0
 16 17  2  0
 12 17  1  0
 10 18  1  0
 18 19  1  0
 18 20  2  0
  7 20  1  0
M  END
> <CDDNumber>
CDD-344180

> <Essentiality1>
Not Essential

> <HumanHomolog1>
NO

> <HumanHomolog1Link>
http://www.ncbi.nlm.nih.gov/pubmed/?term=16904376

> <TargetGene1>
inhA (Rv1484)

> <TargetGene1Link>
http://genome.tbdb.org/annotation/genome/tbdb/GeneDetails.html?sp=S7000000635253566

> <Essentiality1LinkPubMed1>
http://www.ncbi.nlm.nih.gov/pubmed?term=12657046

> <Gene1LinkPubMed1>
http://www.ncbi.nlm.nih.gov/pubmed?term=18457948

> <Pathway1Case1>
Mycolate biosynthesis

> <Pathway1Link1>
http://tbcyc.tbdb.org/MTH37RVV/NEW-IMAGE?type=PATHWAY&object=PWYG-321&detail-level=2

> <TargetGene1Predicted>
false

> <DistanceToCenter(1)>
0.128205128205128

> <Cluster(1)>
18

> <DistanceToCenter(2)>
0.128205128205128

> <Cluster(2)>
15

$$$$

  SciTegic05221515302D

 20 21  0  0  0  0            999 V2000
   -7.7942   -5.1000    0.0000 C   0  0
   -6.4953   -4.3500    0.0000 C   0  0
   -5.1962   -5.1000    0.0000 C   0  0
   -3.8971   -4.3500    0.0000 C   0  0
   -2.5980   -5.1000    0.0000 C   0  0
   -1.2991   -4.3500    0.0000 C   0  0
    0.0000   -5.1000    0.0000 C   0  0
    1.2991   -4.3500    0.0000 C   0  0
    2.5980   -5.1000    0.0000 C   0  0
    2.5980   -6.6000    0.0000 C   0  0
    3.8971   -7.3500    0.0000 O   0  0
    5.1962   -6.6000    0.0000 C   0  0
    5.1962   -5.1000    0.0000 C   0  0
    6.4953   -4.3500    0.0000 C   0  0
    7.7942   -5.1000    0.0000 C   0  0
    7.7942   -6.6000    0.0000 N   0  0
    6.4953   -7.3500    0.0000 C   0  0
    1.2991   -7.3500    0.0000 C   0  0
    1.2991   -8.8500    0.0000 O   0  0
    0.0000   -6.6000    0.0000 C   0  0
  1  2  1  0
  2  3  1  0
  3  4  1  0
  4  5  1  0
  5  6  1  0
  6  7  1  0
  7  8  2  0
  8  9  1  0
  9 10  2  0
 10 11  1  0
 11 12  1  0
 12 13  2  0
 13 14  1  0
 14 15  2  0
 15 16  1  0
 16 17  2  0
 12 17  1  0
 10 18  1  0
 18 19  1  0
 18 20  2  0
  7 20  1  0
M  END
> <CDDNumber>
CDD-344163

> <Essentiality1>
Not Essential

> <HumanHomolog1>
NO

> <HumanHomolog1Link>
http://www.ncbi.nlm.nih.gov/pubmed/?term=16904376

> <TargetGene1>
inhA (Rv1484)

> <TargetGene1Link>
http://genome.tbdb.org/annotation/genome/tbdb/GeneDetails.html?sp=S7000000635253566

> <Essentiality1LinkPubMed1>
http://www.ncbi.nlm.nih.gov/pubmed?term=12657046

> <Gene1LinkPubMed1>
http://www.ncbi.nlm.nih.gov/pubmed?term=18457948

> <Pathway1Case1>
Mycolate biosynthesis

> <Pathway1Link1>
http://tbcyc.tbdb.org/MTH37RVV/NEW-IMAGE?type=PATHWAY&object=PWYG-321&detail-level=2

> <TargetGene1Predicted>
false

> <DistanceToCenter(1)>
0.128205128205128

> <Cluster(1)>
18

> <DistanceToCenter(2)>
0.128205128205128

> <Cluster(2)>
15

$$$$

  SciTegic05221515302D

 20 21  0  0  0  0            999 V2000
   -7.7942   -5.1000    0.0000 C   0  0
   -6.4953   -4.3500    0.0000 C   0  0
   -5.1962   -5.1000    0.0000 C   0  0
   -3.8971   -4.3500    0.0000 C   0  0
   -2.5980   -5.1000    0.0000 C   0  0
   -1.2991   -4.3500    0.0000 C   0  0
    0.0000   -5.1000    0.0000 C   0  0
    1.2991   -4.3500    0.0000 C   0  0
    2.5980   -5.1000    0.0000 C   0  0
    2.5980   -6.6000    0.0000 C   0  0
    3.8971   -7.3500    0.0000 O   0  0
    5.1962   -6.6000    0.0000 C   0  0
    5.1962   -5.1000    0.0000 C   0  0
    6.4953   -4.3500    0.0000 C   0  0
    7.7942   -5.1000    0.0000 C   0  0
    7.7942   -6.6000    0.0000 C   0  0
    6.4953   -7.3500    0.0000 N   0  0
    1.2991   -7.3500    0.0000 C   0  0
    1.2991   -8.8500    0.0000 O   0  0
    0.0000   -6.6000    0.0000 C   0  0
  1  2  1  0
  2  3  1  0
  3  4  1  0
  4  5  1  0
  5  6  1  0
  6  7  1  0
  7  8  2  0
  8  9  1  0
  9 10  2  0
 10 11  1  0
 11 12  1  0
 12 13  2  0
 13 14  1  0
 14 15  2  0
 15 16  1  0
 16 17  2  0
 12 17  1  0
 10 18  1  0
 18 19  1  0
 18 20  2  0
  7 20  1  0
M  END
> <CDDNumber>
CDD-344145

> <Essentiality1>
Not Essential

> <HumanHomolog1>
NO

> <HumanHomolog1Link>
http://www.ncbi.nlm.nih.gov/pubmed/?term=16904376

> <TargetGene1>
inhA (Rv1484)

> <TargetGene1Link>
http://genome.tbdb.org/annotation/genome/tbdb/GeneDetails.html?sp=S7000000635253566

> <Essentiality1LinkPubMed1>
http://www.ncbi.nlm.nih.gov/pubmed?term=12657046

> <Gene1LinkPubMed1>
http://www.ncbi.nlm.nih.gov/pubmed?term=18457948

> <Pathway1Case1>
Mycolate biosynthesis

> <Pathway1Link1>
http://tbcyc.tbdb.org/MTH37RVV/NEW-IMAGE?type=PATHWAY&object=PWYG-321&detail-level=2

> <TargetGene1Predicted>
false

> <DistanceToCenter(1)>
0

> <Cluster(1)>
18

> <DistanceToCenter(2)>
0

> <Cluster(2)>
15

$$$$

  SciTegic05221515302D

 20 21  0  0  0  0            999 V2000
   -7.7942   -5.1000    0.0000 C   0  0
   -6.4953   -4.3500    0.0000 C   0  0
   -5.1962   -5.1000    0.0000 C   0  0
   -3.8971   -4.3500    0.0000 C   0  0
   -2.5980   -5.1000    0.0000 C   0  0
   -1.2991   -4.3500    0.0000 C   0  0
    0.0000   -5.1000    0.0000 C   0  0
    1.2991   -4.3500    0.0000 C   0  0
    2.5980   -5.1000    0.0000 C   0  0
    2.5980   -6.6000    0.0000 C   0  0
    3.8971   -7.3500    0.0000 O   0  0
    5.1962   -6.6000    0.0000 C   0  0
    5.1962   -5.1000    0.0000 N   0  0
    6.4953   -4.3500    0.0000 C   0  0
    7.7942   -5.1000    0.0000 C   0  0
    7.7942   -6.6000    0.0000 C   0  0
    6.4953   -7.3500    0.0000 N   0  0
    1.2991   -7.3500    0.0000 C   0  0
    1.2991   -8.8500    0.0000 O   0  0
    0.0000   -6.6000    0.0000 C   0  0
  1  2  1  0
  2  3  1  0
  3  4  1  0
  4  5  1  0
  5  6  1  0
  6  7  1  0
  7  8  2  0
  8  9  1  0
  9 10  2  0
 10 11  1  0
 11 12  1  0
 12 13  2  0
 13 14  1  0
 14 15  2  0
 15 16  1  0
 16 17  2  0
 12 17  1  0
 10 18  1  0
 18 19  1  0
 18 20  2  0
  7 20  1  0
M  END
> <CDDNumber>
CDD-344195

> <Essentiality1>
Not Essential

> <HumanHomolog1>
NO

> <HumanHomolog1Link>
http://www.ncbi.nlm.nih.gov/pubmed/?term=16904376

> <TargetGene1>
inhA (Rv1484)

> <TargetGene1Link>
http://genome.tbdb.org/annotation/genome/tbdb/GeneDetails.html?sp=S7000000635253566

> <Essentiality1LinkPubMed1>
http://www.ncbi.nlm.nih.gov/pubmed?term=12657046

> <Gene1LinkPubMed1>
http://www.ncbi.nlm.nih.gov/pubmed?term=18457948

> <Pathway1Case1>
Mycolate biosynthesis

> <Pathway1Link1>
http://tbcyc.tbdb.org/MTH37RVV/NEW-IMAGE?type=PATHWAY&object=PWYG-321&detail-level=2

> <TargetGene1Predicted>
false

> <DistanceToCenter(1)>
0.177777777777778

> <Cluster(1)>
18

> <DistanceToCenter(2)>
0.177777777777778

> <Cluster(2)>
15

$$$$

  SciTegic05221515302D

 20 21  0  0  0  0            999 V2000
   -7.7942   -5.1000    0.0000 C   0  0
   -6.4953   -4.3500    0.0000 C   0  0
   -5.1962   -5.1000    0.0000 C   0  0
   -3.8971   -4.3500    0.0000 C   0  0
   -2.5980   -5.1000    0.0000 C   0  0
   -1.2991   -4.3500    0.0000 C   0  0
    0.0000   -5.1000    0.0000 C   0  0
    1.2991   -4.3500    0.0000 C   0  0
    2.5980   -5.1000    0.0000 C   0  0
    2.5980   -6.6000    0.0000 C   0  0
    3.8971   -7.3500    0.0000 O   0  0
    5.1962   -6.6000    0.0000 C   0  0
    5.1962   -5.1000    0.0000 C   0  0
    6.4953   -4.3500    0.0000 N   0  0
    7.7942   -5.1000    0.0000 C   0  0
    7.7942   -6.6000    0.0000 C   0  0
    6.4953   -7.3500    0.0000 N   0  0
    1.2991   -7.3500    0.0000 C   0  0
    1.2991   -8.8500    0.0000 O   0  0
    0.0000   -6.6000    0.0000 C   0  0
  1  2  1  0
  2  3  1  0
  3  4  1  0
  4  5  1  0
  5  6  1  0
  6  7  1  0
  7  8  2  0
  8  9  1  0
  9 10  2  0
 10 11  1  0
 11 12  1  0
 12 13  2  0
 13 14  1  0
 14 15  2  0
 15 16  1  0
 16 17  2  0
 12 17  1  0
 10 18  1  0
 18 19  1  0
 18 20  2  0
  7 20  1  0
M  END
> <CDDNumber>
CDD-344209

> <Essentiality1>
Not Essential

> <HumanHomolog1>
NO

> <HumanHomolog1Link>
http://www.ncbi.nlm.nih.gov/pubmed/?term=16904376

> <TargetGene1>
inhA (Rv1484)

> <TargetGene1Link>
http://genome.tbdb.org/annotation/genome/tbdb/GeneDetails.html?sp=S7000000635253566

> <Essentiality1LinkPubMed1>
http://www.ncbi.nlm.nih.gov/pubmed?term=12657046

> <Gene1LinkPubMed1>
http://www.ncbi.nlm.nih.gov/pubmed?term=18457948

> <Pathway1Case1>
Mycolate biosynthesis

> <Pathway1Link1>
http://tbcyc.tbdb.org/MTH37RVV/NEW-IMAGE?type=PATHWAY&object=PWYG-321&detail-level=2

> <TargetGene1Predicted>
false

> <DistanceToCenter(1)>
0.0952380952380952

> <Cluster(1)>
18

> <DistanceToCenter(2)>
0.0952380952380952

> <Cluster(2)>
15

$$$$

  SciTegic05221515302D

 21 22  0  0  0  0            999 V2000
    0.8443    2.5312    0.0000 C   0  0
    2.1434    1.7812    0.0000 O   0  0
    2.1434    0.2812    0.0000 C   0  0
    3.4425   -0.4688    0.0000 C   0  0
    3.4425   -1.9688    0.0000 C   0  0
    4.7415   -2.7188    0.0000 C   0  0
    4.7415   -4.2187    0.0000 C   0  0
    6.0404   -4.9687    0.0000 C   0  0
    6.0404   -6.4687    0.0000 N   0  0
    4.7415   -7.2187    0.0000 C   0  0
    4.7415   -8.7187    0.0000 N   0  0
    3.4425   -6.4687    0.0000 N   0  0
    3.4425   -4.9687    0.0000 C   0  0
    2.1434   -4.2187    0.0000 N   0  0
    2.1434   -2.7188    0.0000 C   0  0
    0.8443   -1.9688    0.0000 C   0  0
   -0.4546   -2.7188    0.0000 O   0  0
   -1.7536   -1.9688    0.0000 C   0  0
    0.8443   -0.4688    0.0000 C   0  0
   -0.4546    0.2812    0.0000 O   0  0
   -1.7536   -0.4688    0.0000 C   0  0
  1  2  1  0
  2  3  1  0
  3  4  2  0
  4  5  1  0
  5  6  1  0
  6  7  1  0
  7  8  2  0
  8  9  1  0
  9 10  2  0
 10 11  1  0
 10 12  1  0
 12 13  2  0
  7 13  1  0
 13 14  1  0
  5 15  2  0
 15 16  1  0
 16 17  1  0
 17 18  1  0
 16 19  2  0
  3 19  1  0
 19 20  1  0
 20 21  1  0
M  END
> <CDDNumber>
CDD-702

> <Essentiality1>
Not Essential

> <HumanHomolog1>
YES

> <HumanHomolog1Link>
http://www.ncbi.nlm.nih.gov/pubmed?term=19697148

> <TargetGene1>
dfrA (Rv2763c)

> <TargetGene1Link>
http://genome.tbdb.org/annotation/genome/tbdb/GeneDetails.html?sp=S7000000635249843

> <Essentiality1LinkPubMed1>
http://www.ncbi.nlm.nih.gov/pubmed?term=12657046

> <Gene1LinkPubMed1>
http://www.ncbi.nlm.nih.gov/pubmed/20947864

> <Pathway1Case1>
Tetrahydrofolate biosynthesis

> <Pathway1Link1>
http://tbcyc.tbdb.org/MTH37RVV/NEW-IMAGE?type=PATHWAY&object=FOLSYN-PWY&detail-level=2

> <Gene1LinkPubMed2>
http://www.ncbi.nlm.nih.gov/pubmed/10623528

> <Pathway1Case2>
formylTHF biosynthesis I

> <Pathway1Link2>
http://tbcyc.tbdb.org/MTH37RVV/NEW-IMAGE?type=PATHWAY&object=1CMET2-PWY&detail-level=2

> <TargetGene1Predicted>
false

> <DistanceToCenter(1)>
0.428571428571429

> <Cluster(1)>
19

> <DistanceToCenter(2)>
0

> <Cluster(2)>
79

$$$$

  SciTegic05221515302D

 10  9  0  0  0  0            999 V2000
    6.3938   -3.0654    0.0000 C   0  0
    5.6438   -1.7664    0.0000 C   0  0
    4.1437   -1.7664    0.0000 C   0  0
    3.3938   -0.4675    0.0000 C   0  0
    1.8938   -0.4675    0.0000 P   0  0
    1.8938    1.0325    0.0000 O   0  0
    1.8938   -1.9675    0.0000 O   0  0
    0.3938   -0.4675    0.0000 O   0  0
   -0.3562    0.8316    0.0000 C   0  0
   -1.8563    0.8316    0.0000 C   0  0
  1  2  1  0
  2  3  1  0
  3  4  1  0
  4  5  1  0
  5  6  1  0
  5  7  2  0
  5  8  1  0
  8  9  1  0
  9 10  1  0
M  END
> <CDDNumber>
CDD-340638

> <Essentiality1>
Not Essential

> <TargetGene1>
fbpC (Rv0129C)

> <TargetGene1Link>
http://genome.tbdb.org/annotation/genome/tbdb/GeneDetails.html?sp=S7000000635254247

> <Essentiality1LinkPubMed1>
http://www.ncbi.nlm.nih.gov/pubmed?term=12657046

> <Gene1LinkPubMed1>
http://www.ncbi.nlm.nih.gov/pubmed?term=17010479

> <Pathway1Case1>
mycolate biosynthesis

> <Pathway1Link1>
http://biocyc.org/META/NEW-IMAGE?type=PATHWAY&object=PWYG-321&detail-level=2&detail-level=1

> <TargetGene1Predicted>
false

> <DistanceToCenter(1)>
0.369565217391304

> <Cluster(1)>
20

> <DistanceToCenter(2)>
0

> <Cluster(2)>
97

$$$$

  SciTegic05221515302D

 29 30  0  0  0  0            999 V2000
    3.8975   -0.8250    0.0000 C   0  0
    5.1964   -0.0750    0.0000 C   0  0
    6.4954   -0.8250    0.0000 C   0  0
    7.7945   -0.0750    0.0000 C   0  0
    9.0933   -0.8250    0.0000 C   0  0
   10.3924   -0.0750    0.0000 C   0  0
   11.6914   -0.8250    0.0000 C   0  0
   12.9903   -0.0750    0.0000 C   0  0
   14.2894   -0.8250    0.0000 C   0  0
   15.5884   -0.0750    0.0000 P   0  0
   16.3384   -1.3741    0.0000 O   0  0
   14.8384    1.2240    0.0000 O   0  0
   15.5884    2.5229    0.0000 C   0  0
   17.0884    2.5229    0.0000 C   0  0
   16.8875    0.6750    0.0000 O   0  0
   18.1863   -0.0750    0.0000 C   0  0
   19.4854    0.6750    0.0000 C   0  0
   19.4854    2.1749    0.0000 C   0  0
   20.7844    2.9249    0.0000 C   0  0
   22.0833    2.1749    0.0000 C   0  0
   22.0833    0.6750    0.0000 C   0  0
   23.3824   -0.0750    0.0000 O   0  0
   23.3824   -1.5750    0.0000 C   0  0
   24.6814   -2.3250    0.0000 C   0  0
   24.6814   -3.8249    0.0000 C   0  0
   23.3824   -4.5749    0.0000 C   0  0
   22.0833   -3.8249    0.0000 C   0  0
   22.0833   -2.3250    0.0000 C   0  0
   20.7844   -0.0750    0.0000 C   0  0
  1  2  1  0
  2  3  1  0
  3  4  1  0
  4  5  1  0
  5  6  1  0
  6  7  1  0
  7  8  1  0
  8  9  1  0
  9 10  1  0
 10 11  2  0
 10 12  1  0
 12 13  1  0
 13 14  1  0
 10 15  1  0
 15 16  1  0
 16 17  1  0
 17 18  2  0
 18 19  1  0
 19 20  2  0
 20 21  1  0
 21 22  1  0
 22 23  1  0
 23 24  2  0
 24 25  1  0
 25 26  2  0
 26 27  1  0
 27 28  2  0
 23 28  1  0
 21 29  2  0
 17 29  1  0
M  END
> <CDDNumber>
CDD-340645

> <Essentiality1>
Not Essential

> <TargetGene1>
fbpC (Rv0129C)

> <TargetGene1Link>
http://genome.tbdb.org/annotation/genome/tbdb/GeneDetails.html?sp=S7000000635254247

> <Essentiality1LinkPubMed1>
http://www.ncbi.nlm.nih.gov/pubmed?term=12657046

> <Gene1LinkPubMed1>
http://www.ncbi.nlm.nih.gov/pubmed?term=17010479

> <Pathway1Case1>
mycolate biosynthesis

> <Pathway1Link1>
http://biocyc.org/META/NEW-IMAGE?type=PATHWAY&object=PWYG-321&detail-level=2&detail-level=1

> <TargetGene1Predicted>
false

> <DistanceToCenter(1)>
0

> <Cluster(1)>
20

> <DistanceToCenter(2)>
0

> <Cluster(2)>
66

$$$$

  SciTegic05221515302D

 13 12  0  0  0  0            999 V2000
   -3.1140    0.3771    0.0000 C   0  0
   -1.8152    1.1270    0.0000 C   0  0
   -0.5161    0.3771    0.0000 C   0  0
    0.7829    1.1270    0.0000 C   0  0
    2.0818    0.3771    0.0000 C   0  0
    3.3809    1.1270    0.0000 C   0  0
    4.6799    0.3771    0.0000 C   0  0
    5.9790    1.1270    0.0000 P   0  0
    6.7289   -0.1720    0.0000 O   0  0
    5.2290    2.4259    0.0000 O   0  0
    7.2778    1.8770    0.0000 O   0  0
    8.5769    1.1270    0.0000 C   0  0
    9.8759    1.8770    0.0000 C   0  0
  1  2  1  0
  2  3  1  0
  3  4  1  0
  4  5  1  0
  5  6  1  0
  6  7  1  0
  7  8  1  0
  8  9  1  0
  8 10  2  0
  8 11  1  0
 11 12  1  0
 12 13  1  0
M  END
> <CDDNumber>
CDD-340640

> <Essentiality1>
Not Essential

> <TargetGene1>
fbpC (Rv0129C)

> <TargetGene1Link>
http://genome.tbdb.org/annotation/genome/tbdb/GeneDetails.html?sp=S7000000635254247

> <Essentiality1LinkPubMed1>
http://www.ncbi.nlm.nih.gov/pubmed?term=12657046

> <Gene1LinkPubMed1>
http://www.ncbi.nlm.nih.gov/pubmed?term=17010479

> <Pathway1Case1>
mycolate biosynthesis

> <Pathway1Link1>
http://biocyc.org/META/NEW-IMAGE?type=PATHWAY&object=PWYG-321&detail-level=2&detail-level=1

> <TargetGene1Predicted>
false

> <DistanceToCenter(1)>
0.347826086956522

> <Cluster(1)>
20

> <DistanceToCenter(2)>
0.0285714285714286

> <Cluster(2)>
97

$$$$

  SciTegic05221515302D

 25 25  0  0  0  0            999 V2000
   -3.8971   10.5562    0.0000 C   0  0
   -2.5980    9.8062    0.0000 C   0  0
   -2.5980    8.3062    0.0000 C   0  0
   -1.2991    7.5563    0.0000 C   0  0
   -1.2991    6.0562    0.0000 C   0  0
    0.0000    5.3063    0.0000 C   0  0
    0.0000    3.8063    0.0000 P   0  0
   -1.5000    3.8063    0.0000 O   0  0
    1.5000    3.8063    0.0000 O   0  0
    2.2500    2.5072    0.0000 C   0  0
    3.7500    2.5072    0.0000 C   0  0
    0.0000    2.3062    0.0000 O   0  0
    1.2991    1.5563    0.0000 C   0  0
    1.2991    0.0563    0.0000 C   0  0
    2.5980   -0.6937    0.0000 C   0  0
    2.5980   -2.1937    0.0000 C   0  0
    3.8971   -2.9437    0.0000 O   0  0
    3.8971   -4.4437    0.0000 C   0  0
    1.2991   -2.9437    0.0000 C   0  0
    1.2991   -4.4437    0.0000 O   0  0
    2.5980   -5.1937    0.0000 C   0  0
    0.0000   -2.1937    0.0000 C   0  0
   -1.2991   -2.9437    0.0000 O   0  0
   -2.5980   -2.1937    0.0000 C   0  0
    0.0000   -0.6937    0.0000 C   0  0
  1  2  1  0
  2  3  1  0
  3  4  1  0
  4  5  1  0
  5  6  1  0
  6  7  1  0
  7  8  2  0
  7  9  1  0
  9 10  1  0
 10 11  1  0
  7 12  1  0
 12 13  1  0
 13 14  1  0
 14 15  2  0
 15 16  1  0
 16 17  1  0
 17 18  1  0
 16 19  2  0
 19 20  1  0
 20 21  1  0
 19 22  1  0
 22 23  1  0
 23 24  1  0
 22 25  2  0
 14 25  1  0
M  END
> <CDDNumber>
CDD-344702

> <Essentiality1>
Not Essential

> <TargetGene1>
fbpC (Rv0129C)

> <TargetGene1Link>
http://genome.tbdb.org/annotation/genome/tbdb/GeneDetails.html?sp=S7000000635254247

> <Essentiality1LinkPubMed1>
http://www.ncbi.nlm.nih.gov/pubmed?term=12657046

> <Gene1LinkPubMed1>
http://www.ncbi.nlm.nih.gov/pubmed?term=17010479

> <Pathway1Case1>
mycolate biosynthesis

> <Pathway1Link1>
http://biocyc.org/META/NEW-IMAGE?type=PATHWAY&object=PWYG-321&detail-level=2&detail-level=1

> <TargetGene1Predicted>
false

> <DistanceToCenter(1)>
0.173913043478261

> <Cluster(1)>
20

> <DistanceToCenter(2)>
0.173913043478261

> <Cluster(2)>
66

$$$$

  SciTegic05221515302D

 15 14  0  0  0  0            999 V2000
   -2.4610    1.0914    0.0000 C   0  0
   -1.1622    1.8414    0.0000 C   0  0
    0.1369    1.0914    0.0000 C   0  0
    1.4359    1.8414    0.0000 C   0  0
    2.7348    1.0914    0.0000 C   0  0
    4.0338    1.8414    0.0000 C   0  0
    5.3329    1.0914    0.0000 C   0  0
    6.6320    1.8414    0.0000 C   0  0
    7.9308    1.0914    0.0000 C   0  0
    9.2299    1.8414    0.0000 P   0  0
    9.9798    0.5425    0.0000 O   0  0
    8.4799    3.1404    0.0000 O   0  0
   10.5289    2.5913    0.0000 O   0  0
   11.8278    1.8414    0.0000 C   0  0
   13.1268    2.5913    0.0000 C   0  0
  1  2  1  0
  2  3  1  0
  3  4  1  0
  4  5  1  0
  5  6  1  0
  6  7  1  0
  7  8  1  0
  8  9  1  0
  9 10  1  0
 10 11  1  0
 10 12  2  0
 10 13  1  0
 13 14  1  0
 14 15  1  0
M  END
> <CDDNumber>
CDD-340641

> <Essentiality1>
Not Essential

> <TargetGene1>
fbpC (Rv0129C)

> <TargetGene1Link>
http://genome.tbdb.org/annotation/genome/tbdb/GeneDetails.html?sp=S7000000635254247

> <Essentiality1LinkPubMed1>
http://www.ncbi.nlm.nih.gov/pubmed?term=12657046

> <Gene1LinkPubMed1>
http://www.ncbi.nlm.nih.gov/pubmed?term=17010479

> <Pathway1Case1>
mycolate biosynthesis

> <Pathway1Link1>
http://biocyc.org/META/NEW-IMAGE?type=PATHWAY&object=PWYG-321&detail-level=2&detail-level=1

> <TargetGene1Predicted>
false

> <DistanceToCenter(1)>
0.347826086956522

> <Cluster(1)>
20

> <DistanceToCenter(2)>
0.0285714285714286

> <Cluster(2)>
97

$$$$

  SciTegic05221515302D

 24 25  0  0  0  0            999 V2000
    3.1826    6.8438    0.0000 C   0  0
    1.8837    6.0938    0.0000 C   0  0
    1.8837    4.5938    0.0000 C   0  0
    0.5846    3.8438    0.0000 C   0  0
    0.5846    2.3438    0.0000 P   0  0
   -0.9154    2.3438    0.0000 O   0  0
    2.0846    2.3438    0.0000 O   0  0
    2.8346    1.0447    0.0000 C   0  0
    2.0846   -0.2542    0.0000 C   0  0
    0.5846    0.8438    0.0000 O   0  0
   -0.7145    0.0938    0.0000 C   0  0
   -0.7145   -1.4062    0.0000 C   0  0
    0.5846   -2.1562    0.0000 C   0  0
    0.5846   -3.6562    0.0000 C   0  0
   -0.7145   -4.4062    0.0000 C   0  0
   -2.0134   -3.6562    0.0000 C   0  0
   -3.3125   -4.4062    0.0000 O   0  0
   -3.3125   -5.9063    0.0000 C   0  0
   -2.0134   -6.6562    0.0000 C   0  0
   -2.0134   -8.1562    0.0000 C   0  0
   -3.3125   -8.9063    0.0000 C   0  0
   -4.6116   -8.1562    0.0000 C   0  0
   -4.6116   -6.6562    0.0000 C   0  0
   -2.0134   -2.1562    0.0000 C   0  0
  1  2  1  0
  2  3  1  0
  3  4  1  0
  4  5  1  0
  5  6  2  0
  5  7  1  0
  7  8  1  0
  8  9  1  0
  5 10  1  0
 10 11  1  0
 11 12  1  0
 12 13  2  0
 13 14  1  0
 14 15  2  0
 15 16  1  0
 16 17  1  0
 17 18  1  0
 18 19  2  0
 19 20  1  0
 20 21  2  0
 21 22  1  0
 22 23  2  0
 18 23  1  0
 16 24  2  0
 12 24  1  0
M  END
> <CDDNumber>
CDD-340642

> <Essentiality1>
Not Essential

> <TargetGene1>
fbpC (Rv0129C)

> <TargetGene1Link>
http://genome.tbdb.org/annotation/genome/tbdb/GeneDetails.html?sp=S7000000635254247

> <Essentiality1LinkPubMed1>
http://www.ncbi.nlm.nih.gov/pubmed?term=12657046

> <Gene1LinkPubMed1>
http://www.ncbi.nlm.nih.gov/pubmed?term=17010479

> <Pathway1Case1>
mycolate biosynthesis

> <Pathway1Link1>
http://biocyc.org/META/NEW-IMAGE?type=PATHWAY&object=PWYG-321&detail-level=2&detail-level=1

> <TargetGene1Predicted>
false

> <DistanceToCenter(1)>
0.024390243902439

> <Cluster(1)>
20

> <DistanceToCenter(2)>
0.024390243902439

> <Cluster(2)>
66

$$$$

  SciTegic05221515302D

 12 11  0  0  0  0            999 V2000
    8.1375   -4.0722    0.0000 C   0  0
    7.3875   -2.7732    0.0000 C   0  0
    5.8875   -2.7732    0.0000 C   0  0
    5.1375   -1.4741    0.0000 C   0  0
    3.6375   -1.4741    0.0000 C   0  0
    2.8875   -0.1752    0.0000 C   0  0
    1.3875   -0.1752    0.0000 P   0  0
    1.3875    1.3248    0.0000 O   0  0
    1.3875   -1.6752    0.0000 O   0  0
   -0.1125   -0.1752    0.0000 O   0  0
   -0.8625    1.1239    0.0000 C   0  0
   -2.3625    1.1239    0.0000 C   0  0
  1  2  1  0
  2  3  1  0
  3  4  1  0
  4  5  1  0
  5  6  1  0
  6  7  1  0
  7  8  1  0
  7  9  2  0
  7 10  1  0
 10 11  1  0
 11 12  1  0
M  END
> <CDDNumber>
CDD-340639

> <Essentiality1>
Not Essential

> <TargetGene1>
fbpC (Rv0129C)

> <TargetGene1Link>
http://genome.tbdb.org/annotation/genome/tbdb/GeneDetails.html?sp=S7000000635254247

> <Essentiality1LinkPubMed1>
http://www.ncbi.nlm.nih.gov/pubmed?term=12657046

> <Gene1LinkPubMed1>
http://www.ncbi.nlm.nih.gov/pubmed?term=17010479

> <Pathway1Case1>
mycolate biosynthesis

> <Pathway1Link1>
http://biocyc.org/META/NEW-IMAGE?type=PATHWAY&object=PWYG-321&detail-level=2&detail-level=1

> <TargetGene1Predicted>
false

> <DistanceToCenter(1)>
0.369565217391304

> <Cluster(1)>
20

> <DistanceToCenter(2)>
0

> <Cluster(2)>
97

$$$$

  SciTegic05221515302D

 26 27  0  0  0  0            999 V2000
    4.1894    8.5875    0.0000 C   0  0
    2.8903    7.8375    0.0000 C   0  0
    2.8903    6.3375    0.0000 C   0  0
    1.5914    5.5875    0.0000 C   0  0
    1.5914    4.0875    0.0000 C   0  0
    0.2923    3.3375    0.0000 C   0  0
    0.2923    1.8375    0.0000 P   0  0
   -1.2077    1.8375    0.0000 O   0  0
    1.7923    1.8375    0.0000 O   0  0
    2.5423    0.5384    0.0000 C   0  0
    1.7923   -0.7605    0.0000 C   0  0
    0.2923    0.3375    0.0000 O   0  0
   -1.0068   -0.4125    0.0000 C   0  0
   -1.0068   -1.9125    0.0000 C   0  0
    0.2923   -2.6625    0.0000 C   0  0
    0.2923   -4.1625    0.0000 C   0  0
   -1.0068   -4.9125    0.0000 C   0  0
   -2.3057   -4.1625    0.0000 C   0  0
   -3.6048   -4.9125    0.0000 O   0  0
   -3.6048   -6.4125    0.0000 C   0  0
   -2.3057   -7.1625    0.0000 C   0  0
   -2.3057   -8.6625    0.0000 C   0  0
   -3.6048   -9.4125    0.0000 C   0  0
   -4.9039   -8.6625    0.0000 C   0  0
   -4.9039   -7.1625    0.0000 C   0  0
   -2.3057   -2.6625    0.0000 C   0  0
  1  2  1  0
  2  3  1  0
  3  4  1  0
  4  5  1  0
  5  6  1  0
  6  7  1  0
  7  8  2  0
  7  9  1  0
  9 10  1  0
 10 11  1  0
  7 12  1  0
 12 13  1  0
 13 14  1  0
 14 15  2  0
 15 16  1  0
 16 17  2  0
 17 18  1  0
 18 19  1  0
 19 20  1  0
 20 21  2  0
 21 22  1  0
 22 23  2  0
 23 24  1  0
 24 25  2  0
 20 25  1  0
 18 26  2  0
 14 26  1  0
M  END
> <CDDNumber>
CDD-340643

> <Essentiality1>
Not Essential

> <TargetGene1>
fbpC (Rv0129C)

> <TargetGene1Link>
http://genome.tbdb.org/annotation/genome/tbdb/GeneDetails.html?sp=S7000000635254247

> <Essentiality1LinkPubMed1>
http://www.ncbi.nlm.nih.gov/pubmed?term=12657046

> <Gene1LinkPubMed1>
http://www.ncbi.nlm.nih.gov/pubmed?term=17010479

> <Pathway1Case1>
mycolate biosynthesis

> <Pathway1Link1>
http://biocyc.org/META/NEW-IMAGE?type=PATHWAY&object=PWYG-321&detail-level=2&detail-level=1

> <TargetGene1Predicted>
false

> <DistanceToCenter(1)>
0.024390243902439

> <Cluster(1)>
20

> <DistanceToCenter(2)>
0.024390243902439

> <Cluster(2)>
66

$$$$

  SciTegic05221515302D

 14 14  0  0  0  0            999 V2000
   -1.5461    7.7250    0.0000 C   0  0
   -1.5461    6.2250    0.0000 C   0  0
   -0.2470    5.4750    0.0000 O   0  0
   -0.2470    3.9750    0.0000 P   0  0
   -1.7471    3.9750    0.0000 O   0  0
    1.2529    3.9750    0.0000 O   0  0
   -0.2470    2.4750    0.0000 C   0  0
    1.0520    1.7250    0.0000 C   0  0
    1.0520    0.2250    0.0000 C   0  0
    2.3510   -0.5250    0.0000 C   0  0
    2.3510   -2.0250    0.0000 C   0  0
    1.0520   -2.7750    0.0000 C   0  0
   -0.2470   -2.0250    0.0000 C   0  0
   -0.2470   -0.5250    0.0000 C   0  0
  1  2  1  0
  2  3  1  0
  3  4  1  0
  4  5  1  0
  4  6  2  0
  4  7  1  0
  7  8  1  0
  8  9  1  0
  9 10  2  0
 10 11  1  0
 11 12  2  0
 12 13  1  0
 13 14  2  0
  9 14  1  0
M  END
> <CDDNumber>
CDD-344996

> <Essentiality1>
Not Essential

> <TargetGene1>
fbpC (Rv0129C)

> <TargetGene1Link>
http://genome.tbdb.org/annotation/genome/tbdb/GeneDetails.html?sp=S7000000635254247

> <Essentiality1LinkPubMed1>
http://www.ncbi.nlm.nih.gov/pubmed?term=12657046

> <Gene1LinkPubMed1>
http://www.ncbi.nlm.nih.gov/pubmed?term=17010479

> <Pathway1Case1>
mycolate biosynthesis

> <Pathway1Link1>
http://biocyc.org/META/NEW-IMAGE?type=PATHWAY&object=PWYG-321&detail-level=2&detail-level=1

> <TargetGene1Predicted>
false

> <DistanceToCenter(1)>
0.355555555555556

> <Cluster(1)>
20

> <DistanceToCenter(2)>
0.236842105263158

> <Cluster(2)>
97

$$$$

  SciTegic05221515302D

 34 35  0  0  0  0            999 V2000
    7.4373   -0.0750    0.0000 C   0  0
    8.7364   -0.8250    0.0000 C   0  0
   10.0354   -0.0750    0.0000 C   0  0
   11.3345   -0.8250    0.0000 C   0  0
   12.6334   -0.0750    0.0000 C   0  0
   13.9324   -0.8250    0.0000 C   0  0
   15.2315   -0.0750    0.0000 C   0  0
   16.5303   -0.8250    0.0000 C   0  0
   17.8294   -0.0750    0.0000 C   0  0
   19.1285   -0.8250    0.0000 C   0  0
   20.4275   -0.0750    0.0000 C   0  0
   21.7264   -0.8250    0.0000 C   0  0
   23.0254   -0.0750    0.0000 C   0  0
   24.3245   -0.8250    0.0000 C   0  0
   25.6234   -0.0750    0.0000 P   0  0
   26.3733   -1.3741    0.0000 O   0  0
   24.8734    1.2240    0.0000 O   0  0
   25.6234    2.5229    0.0000 C   0  0
   27.1233    2.5229    0.0000 C   0  0
   26.9224    0.6750    0.0000 O   0  0
   28.2215   -0.0750    0.0000 C   0  0
   29.5205    0.6750    0.0000 C   0  0
   29.5205    2.1749    0.0000 C   0  0
   30.8194    2.9249    0.0000 C   0  0
   32.1184    2.1749    0.0000 C   0  0
   32.1184    0.6750    0.0000 C   0  0
   33.4175   -0.0750    0.0000 O   0  0
   33.4175   -1.5750    0.0000 C   0  0
   34.7164   -2.3250    0.0000 C   0  0
   34.7164   -3.8249    0.0000 C   0  0
   33.4175   -4.5749    0.0000 C   0  0
   32.1184   -3.8249    0.0000 C   0  0
   32.1184   -2.3250    0.0000 C   0  0
   30.8194   -0.0750    0.0000 C   0  0
  1  2  1  0
  2  3  1  0
  3  4  1  0
  4  5  1  0
  5  6  1  0
  6  7  1  0
  7  8  1  0
  8  9  1  0
  9 10  1  0
 10 11  1  0
 11 12  1  0
 12 13  1  0
 13 14  1  0
 14 15  1  0
 15 16  2  0
 15 17  1  0
 17 18  1  0
 18 19  1  0
 15 20  1  0
 20 21  1  0
 21 22  1  0
 22 23  2  0
 23 24  1  0
 24 25  2  0
 25 26  1  0
 26 27  1  0
 27 28  1  0
 28 29  2  0
 29 30  1  0
 30 31  2  0
 31 32  1  0
 32 33  2  0
 28 33  1  0
 26 34  2  0
 22 34  1  0
M  END
> <CDDNumber>
CDD-340646

> <Essentiality1>
Not Essential

> <TargetGene1>
fbpC (Rv0129C)

> <TargetGene1Link>
http://genome.tbdb.org/annotation/genome/tbdb/GeneDetails.html?sp=S7000000635254247

> <Essentiality1LinkPubMed1>
http://www.ncbi.nlm.nih.gov/pubmed?term=12657046

> <Gene1LinkPubMed1>
http://www.ncbi.nlm.nih.gov/pubmed?term=17010479

> <Pathway1Case1>
mycolate biosynthesis

> <Pathway1Link1>
http://biocyc.org/META/NEW-IMAGE?type=PATHWAY&object=PWYG-321&detail-level=2&detail-level=1

> <TargetGene1Predicted>
false

> <DistanceToCenter(1)>
0

> <Cluster(1)>
20

> <DistanceToCenter(2)>
0

> <Cluster(2)>
66

$$$$

  SciTegic05221515302D

 27 28  0  0  0  0            999 V2000
   -8.9630   -8.9702    0.0000 C   0  0
   -7.6641   -8.2202    0.0000 C   0  0
   -6.3651   -8.9702    0.0000 C   0  0
   -5.0660   -8.2202    0.0000 C   0  0
   -3.7670   -8.9702    0.0000 C   0  0
   -2.4681   -8.2202    0.0000 C   0  0
   -1.1691   -8.9702    0.0000 C   0  0
    0.1300   -8.2202    0.0000 P   0  0
    0.8800   -9.5192    0.0000 O   0  0
   -0.6200   -6.9211    0.0000 O   0  0
    0.1300   -5.6223    0.0000 C   0  0
    1.6299   -5.6223    0.0000 C   0  0
    1.4289   -7.4702    0.0000 O   0  0
    2.7279   -8.2202    0.0000 C   0  0
    4.0270   -7.4702    0.0000 C   0  0
    4.0270   -5.9702    0.0000 C   0  0
    5.3260   -5.2203    0.0000 C   0  0
    6.6249   -5.9702    0.0000 C   0  0
    6.6249   -7.4702    0.0000 C   0  0
    7.9239   -8.2202    0.0000 O   0  0
    9.2230   -7.4702    0.0000 C   0  0
    9.2230   -5.9702    0.0000 C   0  0
   10.5219   -5.2203    0.0000 C   0  0
   11.8209   -5.9702    0.0000 C   0  0
   11.8209   -7.4702    0.0000 C   0  0
   10.5219   -8.2202    0.0000 C   0  0
    5.3260   -8.2202    0.0000 C   0  0
  1  2  1  0
  2  3  1  0
  3  4  1  0
  4  5  1  0
  5  6  1  0
  6  7  1  0
  7  8  1  0
  8  9  2  0
  8 10  1  0
 10 11  1  0
 11 12  1  0
  8 13  1  0
 13 14  1  0
 14 15  1  0
 15 16  2  0
 16 17  1  0
 17 18  2  0
 18 19  1  0
 19 20  1  0
 20 21  1  0
 21 22  2  0
 22 23  1  0
 23 24  2  0
 24 25  1  0
 25 26  2  0
 21 26  1  0
 19 27  2  0
 15 27  1  0
M  END
> <CDDNumber>
CDD-340644

> <Essentiality1>
Not Essential

> <TargetGene1>
fbpC (Rv0129C)

> <TargetGene1Link>
http://genome.tbdb.org/annotation/genome/tbdb/GeneDetails.html?sp=S7000000635254247

> <Essentiality1LinkPubMed1>
http://www.ncbi.nlm.nih.gov/pubmed?term=12657046

> <Gene1LinkPubMed1>
http://www.ncbi.nlm.nih.gov/pubmed?term=17010479

> <Pathway1Case1>
mycolate biosynthesis

> <Pathway1Link1>
http://biocyc.org/META/NEW-IMAGE?type=PATHWAY&object=PWYG-321&detail-level=2&detail-level=1

> <TargetGene1Predicted>
false

> <DistanceToCenter(1)>
0

> <Cluster(1)>
20

> <DistanceToCenter(2)>
0

> <Cluster(2)>
66

$$$$
BAS 07571651
  SciTegic05221515302D

 17 19  0  0  0  0            999 V2000
    3.9490   -2.3000    0.0000 C   0  0
    2.6500   -3.0500    0.0000 C   0  0
    2.6500   -4.5500    0.0000 C   0  0
    3.9490   -5.3000    0.0000 C   0  0
    5.2481   -4.5500    0.0000 C   0  0
    5.2481   -3.0500    0.0000 C   0  0
    1.2287   -5.0183    0.0000 C   0  0
    0.3463   -3.8100    0.0000 C   0  0
    1.2221   -2.5896    0.0000 N   0  0
    0.7698   -6.4464    0.0000 C   0  0
   -0.6964   -6.7630    0.0000 N   0  0
   -1.1552   -8.1911    0.0000 C   0  0
   -2.6214   -8.5078    0.0000 C   0  0
   -3.7370   -7.5109    0.0000 O   0  0
   -5.0377   -8.2624    0.0000 C   0  0
   -3.2261   -9.8763    0.0000 C   0  0
   -4.7210   -9.7286    0.0000 C   0  0
  2  3  1  0
  2  1  2  0
  3  4  2  0
  4  5  1  0
  5  6  2  0
  6  1  1  0
  3  7  1  0
  7  8  2  0
  8  9  1  0
  9  2  1  0
  7 10  1  0
 10 11  1  0
 11 12  1  0
 12 13  1  0
 15 14  1  0
 14 13  1  0
 13 16  2  0
 16 17  1  0
 17 15  2  0
M  END
> <Name>
BAS 07571651

> <DistanceToCenter>
0

> <Cluster>
21

$$$$

  SciTegic05221515302D

 25 27  0  0  0  0            999 V2000
    3.9490   -2.3000    0.0000 C   0  0
    2.6500   -3.0500    0.0000 C   0  0
    2.6500   -4.5500    0.0000 C   0  0
    3.9490   -5.3000    0.0000 C   0  0
    5.2481   -4.5500    0.0000 N   0  0
    5.2481   -3.0500    0.0000 C   0  0
    6.6694   -2.5817    0.0000 N   0  0
    7.5518   -3.7900    0.0000 C   0  0
    6.6760   -5.0104    0.0000 C   0  0
    9.0518   -3.7837    0.0000 C   0  0
    1.3510   -5.3000    0.0000 C   0  0
    7.1454   -6.4351    0.0000 C   0  0
    6.1462   -7.5539    0.0000 O   0  0
    8.6139   -6.7409    0.0000 N   0  0
    9.0833   -8.1656    0.0000 C   0  0
   10.5518   -8.4714    0.0000 C   0  0
    9.7963   -2.4815    0.0000 F   0  0
    9.8072   -5.0796    0.0000 F   0  0
   10.5518   -3.7774    0.0000 F   0  0
   11.0212   -9.8960    0.0000 C   0  0
   12.4897  -10.2019    0.0000 C   0  0
   13.4888   -9.0831    0.0000 C   0  0
   13.0194   -7.6583    0.0000 C   0  0
   11.5509   -7.3525    0.0000 C   0  0
   14.0185   -6.5395    0.0000 Cl  0  0
  2  3  1  0
  2  1  2  0
  3  4  2  0
  4  5  1  0
  5  6  1  0
  6  1  1  0
  6  7  2  0
  7  8  1  0
  8  9  2  0
  9  5  1  0
  8 10  1  0
  3 11  1  0
  9 12  1  0
 12 13  2  0
 12 14  1  0
 14 15  1  0
 15 16  1  0
 10 17  1  0
 10 18  1  0
 10 19  1  0
 20 21  1  0
 20 16  2  0
 21 22  2  0
 22 23  1  0
 23 24  2  0
 24 16  1  0
 23 25  1  0
M  END
> <Essentiality1>
In Vitro Essential

> <TargetGene1>
qcrB (Rv2196)

> <TargetGene1Link>
http://genome.tbdb.org/annotation/genome/tbdb/GeneDetails.html?sp=S7000000635249204

> <Gene1LinkPubMed1>
http://www.ncbi.nlm.nih.gov/pubmed/23300833

> <DistanceToCenter(1)>
0.0701754385964912

> <Cluster(1)>
21

> <DistanceToCenter(2)>
0.0701754385964912

> <Cluster(2)>
32

$$$$

  SciTegic05221515302D

 20 22  0  0  0  0            999 V2000
    3.9490   -2.3000    0.0000 C   0  0
    2.6500   -3.0500    0.0000 C   0  0
    2.6500   -4.5500    0.0000 C   0  0
    3.9490   -5.3000    0.0000 C   0  0
    5.2481   -4.5500    0.0000 N   0  0
    5.2481   -3.0500    0.0000 C   0  0
    6.6694   -2.5817    0.0000 N   0  0
    7.5518   -3.7900    0.0000 C   0  0
    6.6760   -5.0104    0.0000 C   0  0
    9.0518   -3.7837    0.0000 C   0  0
    1.3510   -5.3000    0.0000 C   0  0
    7.1454   -6.4351    0.0000 C   0  0
    6.1462   -7.5539    0.0000 O   0  0
    8.6139   -6.7409    0.0000 N   0  0
    9.0833   -8.1656    0.0000 C   0  0
   10.5518   -8.4714    0.0000 C   0  0
   11.1666   -9.8354    0.0000 C   0  0
   12.6603   -9.6767    0.0000 C   0  0
   11.6600   -7.4663    0.0000 S   0  0
   12.9662   -8.2082    0.0000 C   0  0
  2  3  1  0
  2  1  2  0
  3  4  2  0
  4  5  1  0
  5  6  1  0
  6  1  1  0
  6  7  2  0
  7  8  1  0
  8  9  2  0
  9  5  1  0
  8 10  1  0
  3 11  1  0
  9 12  1  0
 12 13  2  0
 12 14  1  0
 14 15  1  0
 15 16  1  0
 18 17  1  0
 17 16  2  0
 16 19  1  0
 19 20  1  0
 20 18  2  0
M  END
> <Essentiality1>
In Vitro Essential

> <TargetGene1>
qcrB (Rv2196)

> <TargetGene1Link>
http://genome.tbdb.org/annotation/genome/tbdb/GeneDetails.html?sp=S7000000635249204

> <Gene1LinkPubMed1>
http://www.ncbi.nlm.nih.gov/pubmed/23300833

> <DistanceToCenter(1)>
0.157894736842105

> <Cluster(1)>
21

> <DistanceToCenter(2)>
0.157894736842105

> <Cluster(2)>
32

$$$$

  SciTegic05221515302D

 22 24  0  0  0  0            999 V2000
    3.9490   -2.3000    0.0000 C   0  0
    2.6500   -3.0500    0.0000 C   0  0
    2.6500   -4.5500    0.0000 C   0  0
    3.9490   -5.3000    0.0000 C   0  0
    5.2481   -4.5500    0.0000 N   0  0
    5.2481   -3.0500    0.0000 C   0  0
    6.6694   -2.5817    0.0000 N   0  0
    7.5518   -3.7900    0.0000 C   0  0
    6.6760   -5.0104    0.0000 C   0  0
    9.0518   -3.7837    0.0000 C   0  0
    1.3510   -5.3000    0.0000 C   0  0
    7.1454   -6.4351    0.0000 C   0  0
    6.1462   -7.5539    0.0000 O   0  0
    8.6139   -6.7409    0.0000 N   0  0
    9.0833   -8.1656    0.0000 C   0  0
   10.5518   -8.4714    0.0000 C   0  0
   11.0212   -9.8960    0.0000 C   0  0
   12.4897  -10.2019    0.0000 C   0  0
   13.4888   -9.0831    0.0000 C   0  0
   13.0194   -7.6583    0.0000 C   0  0
   11.5509   -7.3525    0.0000 C   0  0
   14.9573   -9.3890    0.0000 Cl  0  0
  2  3  1  0
  2  1  2  0
  3  4  2  0
  4  5  1  0
  5  6  1  0
  6  1  1  0
  6  7  2  0
  7  8  1  0
  8  9  2  0
  9  5  1  0
  8 10  1  0
  3 11  1  0
  9 12  1  0
 12 13  2  0
 12 14  1  0
 14 15  1  0
 15 16  1  0
 17 18  1  0
 17 16  2  0
 18 19  2  0
 19 20  1  0
 20 21  2  0
 21 16  1  0
 19 22  1  0
M  END
> <Essentiality1>
In Vitro Essential

> <TargetGene1>
qcrB (Rv2196)

> <TargetGene1Link>
http://genome.tbdb.org/annotation/genome/tbdb/GeneDetails.html?sp=S7000000635249204

> <Gene1LinkPubMed1>
http://www.ncbi.nlm.nih.gov/pubmed/23300833

> <DistanceToCenter(1)>
0.0892857142857143

> <Cluster(1)>
21

> <DistanceToCenter(2)>
0.0892857142857143

> <Cluster(2)>
32

$$$$

  SciTegic05221515302D

 25 27  0  0  0  0            999 V2000
    3.9490   -2.3000    0.0000 C   0  0
    2.6500   -3.0500    0.0000 C   0  0
    2.6500   -4.5500    0.0000 C   0  0
    3.9490   -5.3000    0.0000 C   0  0
    5.2481   -4.5500    0.0000 N   0  0
    5.2481   -3.0500    0.0000 C   0  0
    6.6694   -2.5817    0.0000 N   0  0
    7.5518   -3.7900    0.0000 C   0  0
    6.6760   -5.0104    0.0000 C   0  0
    9.0518   -3.7837    0.0000 C   0  0
    1.3510   -5.3000    0.0000 C   0  0
    7.1454   -6.4351    0.0000 C   0  0
    6.1462   -7.5539    0.0000 O   0  0
    8.6139   -6.7409    0.0000 N   0  0
    9.0833   -8.1656    0.0000 C   0  0
   10.5518   -8.4714    0.0000 C   0  0
   11.0212   -9.8960    0.0000 C   0  0
   12.4897  -10.2019    0.0000 C   0  0
   13.4888   -9.0831    0.0000 C   0  0
   13.0194   -7.6583    0.0000 C   0  0
   11.5509   -7.3525    0.0000 C   0  0
   14.9573   -9.3890    0.0000 C   0  0
   15.9564   -8.2701    0.0000 F   0  0
   15.4267  -10.8136    0.0000 F   0  0
   16.4258   -9.6948    0.0000 F   0  0
  2  3  1  0
  2  1  2  0
  3  4  2  0
  4  5  1  0
  5  6  1  0
  6  1  1  0
  6  7  2  0
  7  8  1  0
  8  9  2  0
  9  5  1  0
  8 10  1  0
  3 11  1  0
  9 12  1  0
 12 13  2  0
 12 14  1  0
 14 15  1  0
 15 16  1  0
 17 18  1  0
 17 16  2  0
 18 19  2  0
 19 20  1  0
 20 21  2  0
 21 16  1  0
 19 22  1  0
 22 23  1  0
 22 24  1  0
 22 25  1  0
M  END
> <Essentiality1>
In Vitro Essential

> <TargetGene1>
qcrB (Rv2196)

> <TargetGene1Link>
http://genome.tbdb.org/annotation/genome/tbdb/GeneDetails.html?sp=S7000000635249204

> <Gene1LinkPubMed1>
http://www.ncbi.nlm.nih.gov/pubmed/23300833

> <DistanceToCenter(1)>
0

> <Cluster(1)>
21

> <DistanceToCenter(2)>
0

> <Cluster(2)>
32

$$$$

  SciTegic05221515302D

 30 33  0  0  0  0            999 V2000
    6.7057    1.6162    0.0000 C   0  0
    5.4068    0.8662    0.0000 C   0  0
    4.6568    2.1653    0.0000 C   0  0
    6.1568   -0.4327    0.0000 C   0  0
    4.1077    0.1162    0.0000 C   0  0
    4.1077   -1.3838    0.0000 C   0  0
    2.8086   -2.1338    0.0000 C   0  0
    1.5095   -1.3838    0.0000 C   0  0
    0.0830   -1.8473    0.0000 O   0  0
   -0.7986   -0.6338    0.0000 N   0  0
    0.0830    0.5798    0.0000 C   0  0
   -0.3805    2.0064    0.0000 C   0  0
   -1.8477    2.3182    0.0000 O   0  0
    0.6232    3.1211    0.0000 N   0  0
    0.1597    4.5476    0.0000 C   0  0
   -1.2668    5.0113    0.0000 C   0  0
   -1.2668    6.5113    0.0000 N   0  0
    0.1597    6.9747    0.0000 N   0  0
    0.6232    8.4013    0.0000 C   0  0
    2.0905    8.7131    0.0000 C   0  0
    2.5539   10.1398    0.0000 C   0  0
    4.0212   10.4516    0.0000 C   0  0
    5.0248    9.3369    0.0000 C   0  0
    6.4921    9.6487    0.0000 F   0  0
    4.5614    7.9104    0.0000 C   0  0
    3.0941    7.5985    0.0000 C   0  0
    2.6306    6.1718    0.0000 F   0  0
    1.0414    5.7613    0.0000 C   0  0
    1.5095    0.1162    0.0000 C   0  0
    2.8086    0.8662    0.0000 C   0  0
  1  2  1  0
  2  3  1  0
  2  4  1  0
  2  5  1  0
  5  6  1  0
  6  7  1  0
  7  8  1  0
  8  9  1  0
  9 10  1  0
 10 11  2  0
 11 12  1  0
 12 13  2  0
 12 14  1  0
 14 15  1  0
 15 16  1  0
 16 17  2  0
 17 18  1  0
 18 19  1  0
 19 20  1  0
 20 21  2  0
 21 22  1  0
 22 23  2  0
 23 24  1  0
 23 25  1  0
 25 26  2  0
 20 26  1  0
 26 27  1  0
 18 28  1  0
 15 28  2  0
 11 29  1  0
  8 29  2  0
 29 30  1  0
  5 30  1  0
M  END
> <CDDNumber>
CDD-344227

> <Essentiality1>
In Vitro Essential (0.07)

> <HumanHomolog1>
NO

> <HumanHomolog1Link>
http://www.ncbi.nlm.nih.gov/pubmed/?term=16904376

> <TargetGene1>
panC (Rv3602c)

> <TargetGene1Link>
http://genome.tbdb.org/annotation/genome/tbdb/GeneDetails.html?sp=S7000000635255018

> <Essentiality1LinkPubMed1>
http://www.ncbi.nlm.nih.gov/pubmed?term=12657046

> <Gene1LinkPubMed1>
http://www.ncbi.nlm.nih.gov/pubmed?term=18335974

> <Pathway1Case1>
pantothenate biosynthesis I

> <Pathway1Link1>
http://tbcyc.tbdb.org/MTH37RVV/NEW-IMAGE?type=PATHWAY&object=PANTO-PWY

> <TargetGene1Predicted>
false

> <DistanceToCenter(1)>
0.0746268656716418

> <Cluster(1)>
23

> <DistanceToCenter(2)>
0.0746268656716418

> <Cluster(2)>
52

$$$$

  SciTegic05221515302D

 32 36  0  0  0  0            999 V2000
   11.4149    2.0825    0.0000 C   0  0
   10.1160    1.3325    0.0000 C   0  0
    9.3660    2.6316    0.0000 C   0  0
   10.8660    0.0334    0.0000 C   0  0
    8.8169    0.5825    0.0000 C   0  0
    8.8169   -0.9175    0.0000 C   0  0
    7.5178   -1.6675    0.0000 C   0  0
    6.2189   -0.9175    0.0000 C   0  0
    4.7922   -1.3810    0.0000 O   0  0
    3.9106   -0.1675    0.0000 N   0  0
    4.7922    1.0459    0.0000 C   0  0
    4.3288    2.4727    0.0000 C   0  0
    2.8615    2.7845    0.0000 O   0  0
    5.3324    3.5874    0.0000 N   0  0
    4.8689    5.0139    0.0000 C   0  0
    3.4424    5.4774    0.0000 C   0  0
    3.4424    6.9774    0.0000 N   0  0
    4.8689    7.4410    0.0000 N   0  0
    5.3324    8.8676    0.0000 C   0  0
    6.7997    9.1794    0.0000 C   0  0
    7.2631   10.6059    0.0000 C   0  0
    8.7304   10.9179    0.0000 C   0  0
    9.7340    9.8032    0.0000 C   0  0
   11.2013   10.1150    0.0000 C   0  0
   12.2051    9.0003    0.0000 C   0  0
   11.7415    7.5737    0.0000 C   0  0
   10.2742    7.2617    0.0000 C   0  0
    9.2706    8.3765    0.0000 C   0  0
    7.8033    8.0647    0.0000 C   0  0
    5.7506    6.2274    0.0000 C   0  0
    6.2189    0.5825    0.0000 C   0  0
    7.5178    1.3325    0.0000 C   0  0
  1  2  1  0
  2  3  1  0
  2  4  1  0
  2  5  1  0
  5  6  1  0
  6  7  1  0
  7  8  1  0
  8  9  1  0
  9 10  1  0
 10 11  2  0
 11 12  1  0
 12 13  2  0
 12 14  1  0
 14 15  1  0
 15 16  1  0
 16 17  2  0
 17 18  1  0
 18 19  1  0
 19 20  1  0
 20 21  2  0
 21 22  1  0
 22 23  2  0
 23 24  1  0
 24 25  2  0
 25 26  1  0
 26 27  2  0
 27 28  1  0
 23 28  1  0
 28 29  2  0
 20 29  1  0
 18 30  1  0
 15 30  2  0
 11 31  1  0
  8 31  2  0
 31 32  1  0
  5 32  1  0
M  END
> <CDDNumber>
CDD-344197

> <Essentiality1>
In Vitro Essential (0.07)

> <HumanHomolog1>
NO

> <HumanHomolog1Link>
http://www.ncbi.nlm.nih.gov/pubmed/?term=16904376

> <TargetGene1>
panC (Rv3602c)

> <TargetGene1Link>
http://genome.tbdb.org/annotation/genome/tbdb/GeneDetails.html?sp=S7000000635255018

> <Essentiality1LinkPubMed1>
http://www.ncbi.nlm.nih.gov/pubmed?term=12657046

> <Gene1LinkPubMed1>
http://www.ncbi.nlm.nih.gov/pubmed?term=18335974

> <Pathway1Case1>
pantothenate biosynthesis I

> <Pathway1Link1>
http://tbcyc.tbdb.org/MTH37RVV/NEW-IMAGE?type=PATHWAY&object=PANTO-PWY

> <TargetGene1Predicted>
false

> <DistanceToCenter(1)>
0

> <Cluster(1)>
23

> <DistanceToCenter(2)>
0

> <Cluster(2)>
52

$$$$

  SciTegic05221515302D

 31 34  0  0  0  0            999 V2000
    6.5280    1.4759    0.0000 C   0  0
    5.2291    0.7259    0.0000 C   0  0
    4.4791    2.0249    0.0000 C   0  0
    5.9791   -0.5731    0.0000 C   0  0
    3.9300   -0.0241    0.0000 C   0  0
    3.9300   -1.5242    0.0000 C   0  0
    2.6309   -2.2742    0.0000 C   0  0
    1.3318   -1.5242    0.0000 C   0  0
   -0.0948   -1.9876    0.0000 O   0  0
   -0.9764   -0.7742    0.0000 N   0  0
   -0.0948    0.4395    0.0000 C   0  0
   -0.5582    1.8660    0.0000 C   0  0
   -2.0255    2.1779    0.0000 O   0  0
    0.4454    2.9808    0.0000 N   0  0
   -0.0180    4.4073    0.0000 C   0  0
   -1.4446    4.8709    0.0000 C   0  0
   -1.4446    6.3709    0.0000 N   0  0
   -0.0180    6.8344    0.0000 N   0  0
    0.4454    8.2609    0.0000 C   0  0
    1.9127    8.5728    0.0000 C   0  0
    2.3762    9.9995    0.0000 C   0  0
    3.8434   10.3113    0.0000 C   0  0
    4.8471    9.1966    0.0000 C   0  0
    4.3836    7.7700    0.0000 C   0  0
    2.9163    7.4582    0.0000 C   0  0
    6.3143    9.5084    0.0000 C   0  0
    6.7778   10.9350    0.0000 O   0  0
    7.3180    8.3937    0.0000 O   0  0
    0.8636    5.6209    0.0000 C   0  0
    1.3318   -0.0241    0.0000 C   0  0
    2.6309    0.7259    0.0000 C   0  0
  1  2  1  0
  2  3  1  0
  2  4  1  0
  2  5  1  0
  5  6  1  0
  6  7  1  0
  7  8  1  0
  8  9  1  0
  9 10  1  0
 10 11  2  0
 11 12  1  0
 12 13  2  0
 12 14  1  0
 14 15  1  0
 15 16  1  0
 16 17  2  0
 17 18  1  0
 18 19  1  0
 19 20  1  0
 20 21  2  0
 21 22  1  0
 22 23  2  0
 23 24  1  0
 24 25  2  0
 20 25  1  0
 23 26  1  0
 26 27  1  0
 26 28  2  0
 18 29  1  0
 15 29  2  0
 11 30  1  0
  8 30  2  0
 30 31  1  0
  5 31  1  0
M  END
> <CDDNumber>
CDD-344235

> <Essentiality1>
In Vitro Essential (0.07)

> <HumanHomolog1>
NO

> <HumanHomolog1Link>
http://www.ncbi.nlm.nih.gov/pubmed/?term=16904376

> <TargetGene1>
panC (Rv3602c)

> <TargetGene1Link>
http://genome.tbdb.org/annotation/genome/tbdb/GeneDetails.html?sp=S7000000635255018

> <Essentiality1LinkPubMed1>
http://www.ncbi.nlm.nih.gov/pubmed?term=12657046

> <Gene1LinkPubMed1>
http://www.ncbi.nlm.nih.gov/pubmed?term=18335974

> <Pathway1Case1>
pantothenate biosynthesis I

> <Pathway1Link1>
http://tbcyc.tbdb.org/MTH37RVV/NEW-IMAGE?type=PATHWAY&object=PANTO-PWY

> <TargetGene1Predicted>
false

> <DistanceToCenter(1)>
0.0882352941176471

> <Cluster(1)>
23

> <DistanceToCenter(2)>
0.0882352941176471

> <Cluster(2)>
52

$$$$

  SciTegic05221515302D

 29 32  0  0  0  0            999 V2000
    6.7057    1.6162    0.0000 C   0  0
    5.4068    0.8662    0.0000 C   0  0
    4.6568    2.1653    0.0000 C   0  0
    6.1568   -0.4327    0.0000 C   0  0
    4.1077    0.1162    0.0000 C   0  0
    4.1077   -1.3838    0.0000 C   0  0
    2.8086   -2.1338    0.0000 C   0  0
    1.5095   -1.3838    0.0000 C   0  0
    0.0830   -1.8473    0.0000 O   0  0
   -0.7986   -0.6338    0.0000 N   0  0
    0.0830    0.5798    0.0000 C   0  0
   -0.3805    2.0064    0.0000 C   0  0
   -1.8477    2.3182    0.0000 O   0  0
    0.6232    3.1211    0.0000 N   0  0
    0.1597    4.5476    0.0000 C   0  0
   -1.2668    5.0113    0.0000 C   0  0
   -1.2668    6.5113    0.0000 N   0  0
    0.1597    6.9747    0.0000 N   0  0
    0.6232    8.4013    0.0000 C   0  0
    2.0905    8.7131    0.0000 C   0  0
    2.5539   10.1398    0.0000 C   0  0
    4.0212   10.4516    0.0000 C   0  0
    5.0248    9.3369    0.0000 C   0  0
    4.5614    7.9104    0.0000 C   0  0
    3.0941    7.5985    0.0000 C   0  0
    2.6306    6.1718    0.0000 Br  0  0
    1.0414    5.7613    0.0000 C   0  0
    1.5095    0.1162    0.0000 C   0  0
    2.8086    0.8662    0.0000 C   0  0
  1  2  1  0
  2  3  1  0
  2  4  1  0
  2  5  1  0
  5  6  1  0
  6  7  1  0
  7  8  1  0
  8  9  1  0
  9 10  1  0
 10 11  2  0
 11 12  1  0
 12 13  2  0
 12 14  1  0
 14 15  1  0
 15 16  1  0
 16 17  2  0
 17 18  1  0
 18 19  1  0
 19 20  1  0
 20 21  2  0
 21 22  1  0
 22 23  2  0
 23 24  1  0
 24 25  2  0
 20 25  1  0
 25 26  1  0
 18 27  1  0
 15 27  2  0
 11 28  1  0
  8 28  2  0
 28 29  1  0
  5 29  1  0
M  END
> <CDDNumber>
CDD-344149

> <Essentiality1>
In Vitro Essential (0.07)

> <HumanHomolog1>
NO

> <HumanHomolog1Link>
http://www.ncbi.nlm.nih.gov/pubmed/?term=16904376

> <TargetGene1>
panC (Rv3602c)

> <TargetGene1Link>
http://genome.tbdb.org/annotation/genome/tbdb/GeneDetails.html?sp=S7000000635255018

> <Essentiality1LinkPubMed1>
http://www.ncbi.nlm.nih.gov/pubmed?term=12657046

> <Gene1LinkPubMed1>
http://www.ncbi.nlm.nih.gov/pubmed?term=18335974

> <Pathway1Case1>
pantothenate biosynthesis I

> <Pathway1Link1>
http://tbcyc.tbdb.org/MTH37RVV/NEW-IMAGE?type=PATHWAY&object=PANTO-PWY

> <TargetGene1Predicted>
false

> <DistanceToCenter(1)>
0.0746268656716418

> <Cluster(1)>
23

> <DistanceToCenter(2)>
0.0746268656716418

> <Cluster(2)>
52

$$$$

  SciTegic05221515302D

 39 43  0  0  0  0            999 V2000
    5.2247    0.6233    0.0000 C   0  0
    3.9258   -0.1267    0.0000 C   0  0
    3.1758    1.1724    0.0000 C   0  0
    4.6758   -1.4256    0.0000 C   0  0
    2.6267   -0.8767    0.0000 C   0  0
    2.6267   -2.3767    0.0000 C   0  0
    1.3276   -3.1267    0.0000 C   0  0
    0.0285   -2.3767    0.0000 C   0  0
   -1.3980   -2.8401    0.0000 O   0  0
   -2.2797   -1.6267    0.0000 N   0  0
   -1.3980   -0.4130    0.0000 C   0  0
   -1.8615    1.0135    0.0000 C   0  0
   -3.3288    1.3253    0.0000 O   0  0
   -0.8579    2.1283    0.0000 N   0  0
   -1.3213    3.5548    0.0000 C   0  0
   -2.7479    4.0184    0.0000 C   0  0
   -2.7479    5.5184    0.0000 N   0  0
   -1.3213    5.9819    0.0000 N   0  0
   -0.8579    7.4084    0.0000 C   0  0
    0.6094    7.7203    0.0000 C   0  0
    1.0729    9.1470    0.0000 C   0  0
    2.5401    9.4588    0.0000 C   0  0
    3.5438    8.3441    0.0000 C   0  0
    3.0803    6.9175    0.0000 C   0  0
    1.6131    6.6057    0.0000 C   0  0
    5.0111    8.6559    0.0000 C   0  0
    6.0147    7.5412    0.0000 O   0  0
    5.4745   10.0824    0.0000 N   0  0
    6.9418   10.3944    0.0000 C   0  0
    7.4054   11.8210    0.0000 C   0  0
    8.8725   12.1328    0.0000 C   0  0
    9.3362   13.5594    0.0000 C   0  0
   10.8033   13.8714    0.0000 C   0  0
   11.8071   12.7566    0.0000 C   0  0
   11.3434   11.3301    0.0000 C   0  0
    9.8763   11.0181    0.0000 C   0  0
   -0.4397    4.7684    0.0000 C   0  0
    0.0285   -0.8767    0.0000 C   0  0
    1.3276   -0.1267    0.0000 C   0  0
  1  2  1  0
  2  3  1  0
  2  4  1  0
  2  5  1  0
  5  6  1  0
  6  7  1  0
  7  8  1  0
  8  9  1  0
  9 10  1  0
 10 11  2  0
 11 12  1  0
 12 13  2  0
 12 14  1  0
 14 15  1  0
 15 16  1  0
 16 17  2  0
 17 18  1  0
 18 19  1  0
 19 20  1  0
 20 21  2  0
 21 22  1  0
 22 23  2  0
 23 24  1  0
 24 25  2  0
 20 25  1  0
 23 26  1  0
 26 27  2  0
 26 28  1  0
 28 29  1  0
 29 30  1  0
 30 31  1  0
 31 32  2  0
 32 33  1  0
 33 34  2  0
 34 35  1  0
 35 36  2  0
 31 36  1  0
 18 37  1  0
 15 37  2  0
 11 38  1  0
  8 38  2  0
 38 39  1  0
  5 39  1  0
M  END
> <CDDNumber>
CDD-344256

> <Essentiality1>
In Vitro Essential (0.07)

> <HumanHomolog1>
NO

> <HumanHomolog1Link>
http://www.ncbi.nlm.nih.gov/pubmed/?term=16904376

> <TargetGene1>
panC (Rv3602c)

> <TargetGene1Link>
http://genome.tbdb.org/annotation/genome/tbdb/GeneDetails.html?sp=S7000000635255018

> <Essentiality1LinkPubMed1>
http://www.ncbi.nlm.nih.gov/pubmed?term=12657046

> <Gene1LinkPubMed1>
http://www.ncbi.nlm.nih.gov/pubmed?term=18335974

> <Pathway1Case1>
pantothenate biosynthesis I

> <Pathway1Link1>
http://tbcyc.tbdb.org/MTH37RVV/NEW-IMAGE?type=PATHWAY&object=PANTO-PWY

> <TargetGene1Predicted>
false

> <DistanceToCenter(1)>
0.101449275362319

> <Cluster(1)>
23

> <DistanceToCenter(2)>
0.101449275362319

> <Cluster(2)>
52

$$$$

  SciTegic05221515302D

 35 38  0  0  0  0            999 V2000
  -10.8246    3.4916    0.0000 C   0  0
   -9.4543    2.8816    0.0000 C   0  0
  -10.0644    1.5113    0.0000 C   0  0
   -8.8443    4.2520    0.0000 C   0  0
   -8.0839    2.2715    0.0000 O   0  0
   -6.8704    3.1531    0.0000 C   0  0
   -7.0272    4.6449    0.0000 O   0  0
   -5.5001    2.5431    0.0000 C   0  0
   -4.2866    3.4247    0.0000 C   0  0
   -2.9163    2.8147    0.0000 C   0  0
   -2.7595    1.3229    0.0000 C   0  0
   -1.3892    0.7127    0.0000 C   0  0
   -1.2324   -0.7791    0.0000 N   0  0
    0.0667   -1.5291    0.0000 C   0  0
   -0.2452   -2.9962    0.0000 C   0  0
    0.7585   -4.1109    0.0000 N   0  0
    2.2257   -3.7991    0.0000 C   0  0
    3.2294   -4.9138    0.0000 O   0  0
    2.6892   -2.3725    0.0000 C   0  0
    1.8076   -1.1589    0.0000 N   0  0
    2.6892    0.0545    0.0000 O   0  0
    4.1157   -0.4089    0.0000 C   0  0
    5.4148    0.3411    0.0000 C   0  0
    6.7139   -0.4089    0.0000 C   0  0
    6.7139   -1.9089    0.0000 C   0  0
    5.4148   -2.6589    0.0000 C   0  0
    4.1157   -1.9089    0.0000 C   0  0
    8.0130   -2.6589    0.0000 C   0  0
    9.3119   -3.4089    0.0000 C   0  0
    7.2630   -3.9580    0.0000 C   0  0
    8.7630   -1.3600    0.0000 C   0  0
   -1.7370   -3.1531    0.0000 C   0  0
   -2.3472   -1.7827    0.0000 N   0  0
   -3.9730    0.4413    0.0000 C   0  0
   -5.3434    1.0513    0.0000 C   0  0
  1  2  1  0
  2  3  1  0
  2  4  1  0
  2  5  1  0
  5  6  1  0
  6  7  2  0
  6  8  1  0
  8  9  2  0
  9 10  1  0
 10 11  2  0
 11 12  1  0
 12 13  1  0
 13 14  1  0
 14 15  2  0
 15 16  1  0
 16 17  1  0
 17 18  2  0
 17 19  1  0
 19 20  2  0
 20 21  1  0
 21 22  1  0
 22 23  1  0
 23 24  1  0
 24 25  1  0
 25 26  1  0
 26 27  1  0
 19 27  1  0
 22 27  2  0
 25 28  1  0
 28 29  1  0
 28 30  1  0
 28 31  1  0
 15 32  1  0
 32 33  2  0
 13 33  1  0
 11 34  1  0
 34 35  2  0
  8 35  1  0
M  END
> <CDDNumber>
CDD-344242

> <Essentiality1>
In Vitro Essential (0.07)

> <HumanHomolog1>
NO

> <HumanHomolog1Link>
http://www.ncbi.nlm.nih.gov/pubmed/?term=16904376

> <TargetGene1>
panC (Rv3602c)

> <TargetGene1Link>
http://genome.tbdb.org/annotation/genome/tbdb/GeneDetails.html?sp=S7000000635255018

> <Essentiality1LinkPubMed1>
http://www.ncbi.nlm.nih.gov/pubmed?term=12657046

> <Gene1LinkPubMed1>
http://www.ncbi.nlm.nih.gov/pubmed?term=18335974

> <Pathway1Case1>
pantothenate biosynthesis I

> <Pathway1Link1>
http://tbcyc.tbdb.org/MTH37RVV/NEW-IMAGE?type=PATHWAY&object=PANTO-PWY

> <TargetGene1Predicted>
false

> <DistanceToCenter(1)>
0.0746268656716418

> <Cluster(1)>
23

> <DistanceToCenter(2)>
0.0746268656716418

> <Cluster(2)>
52

$$$$

  SciTegic05221515302D

 29 32  0  0  0  0            999 V2000
    6.7057    1.6162    0.0000 C   0  0
    5.4068    0.8662    0.0000 C   0  0
    4.6568    2.1653    0.0000 C   0  0
    6.1568   -0.4327    0.0000 C   0  0
    4.1077    0.1162    0.0000 C   0  0
    4.1077   -1.3838    0.0000 C   0  0
    2.8086   -2.1338    0.0000 C   0  0
    1.5095   -1.3838    0.0000 C   0  0
    0.0830   -1.8473    0.0000 O   0  0
   -0.7986   -0.6338    0.0000 N   0  0
    0.0830    0.5798    0.0000 C   0  0
   -0.3805    2.0064    0.0000 C   0  0
   -1.8477    2.3182    0.0000 O   0  0
    0.6232    3.1211    0.0000 N   0  0
    0.1597    4.5476    0.0000 C   0  0
   -1.2668    5.0113    0.0000 C   0  0
   -1.2668    6.5113    0.0000 N   0  0
    0.1597    6.9747    0.0000 N   0  0
    0.6232    8.4013    0.0000 C   0  0
    2.0905    8.7131    0.0000 C   0  0
    2.5539   10.1398    0.0000 C   0  0
    4.0212   10.4516    0.0000 C   0  0
    5.0248    9.3369    0.0000 C   0  0
    6.4921    9.6487    0.0000 F   0  0
    4.5614    7.9104    0.0000 C   0  0
    3.0941    7.5985    0.0000 C   0  0
    1.0414    5.7613    0.0000 C   0  0
    1.5095    0.1162    0.0000 C   0  0
    2.8086    0.8662    0.0000 C   0  0
  1  2  1  0
  2  3  1  0
  2  4  1  0
  2  5  1  0
  5  6  1  0
  6  7  1  0
  7  8  1  0
  8  9  1  0
  9 10  1  0
 10 11  2  0
 11 12  1  0
 12 13  2  0
 12 14  1  0
 14 15  1  0
 15 16  1  0
 16 17  2  0
 17 18  1  0
 18 19  1  0
 19 20  1  0
 20 21  2  0
 21 22  1  0
 22 23  2  0
 23 24  1  0
 23 25  1  0
 25 26  2  0
 20 26  1  0
 18 27  1  0
 15 27  2  0
 11 28  1  0
  8 28  2  0
 28 29  1  0
  5 29  1  0
M  END
> <CDDNumber>
CDD-343692

> <Essentiality1>
In Vitro Essential (0.07)

> <HumanHomolog1>
NO

> <HumanHomolog1Link>
http://www.ncbi.nlm.nih.gov/pubmed/?term=16904376

> <TargetGene1>
panC (Rv3602c)

> <TargetGene1Link>
http://genome.tbdb.org/annotation/genome/tbdb/GeneDetails.html?sp=S7000000635255018

> <Essentiality1LinkPubMed1>
http://www.ncbi.nlm.nih.gov/pubmed?term=12657046

> <Gene1LinkPubMed1>
http://www.ncbi.nlm.nih.gov/pubmed?term=18335974

> <Pathway1Case1>
pantothenate biosynthesis I

> <Pathway1Link1>
http://tbcyc.tbdb.org/MTH37RVV/NEW-IMAGE?type=PATHWAY&object=PANTO-PWY

> <TargetGene1Predicted>
false

> <DistanceToCenter(1)>
0.0606060606060606

> <Cluster(1)>
23

> <DistanceToCenter(2)>
0.0606060606060606

> <Cluster(2)>
52

$$$$

  SciTegic05221515302D

 32 35  0  0  0  0            999 V2000
    6.7057    1.4355    0.0000 C   0  0
    5.4068    0.6855    0.0000 C   0  0
    4.6568    1.9846    0.0000 C   0  0
    6.1568   -0.6134    0.0000 C   0  0
    4.1077   -0.0645    0.0000 C   0  0
    4.1077   -1.5645    0.0000 C   0  0
    2.8086   -2.3145    0.0000 C   0  0
    1.5095   -1.5645    0.0000 C   0  0
    0.0830   -2.0279    0.0000 O   0  0
   -0.7986   -0.8145    0.0000 N   0  0
    0.0830    0.3992    0.0000 C   0  0
   -0.3805    1.8257    0.0000 C   0  0
   -1.8477    2.1375    0.0000 O   0  0
    0.6232    2.9404    0.0000 N   0  0
    0.1597    4.3670    0.0000 C   0  0
   -1.2668    4.8306    0.0000 C   0  0
   -1.2668    6.3306    0.0000 N   0  0
    0.1597    6.7941    0.0000 N   0  0
    1.0414    5.5806    0.0000 C   0  0
    0.6232    8.2206    0.0000 C   0  0
   -0.3805    9.3353    0.0000 O   0  0
    2.0905    8.5324    0.0000 C   0  0
    2.5539    9.9592    0.0000 C   0  0
    1.5503   11.0739    0.0000 Cl  0  0
    4.0212   10.2710    0.0000 C   0  0
    5.0248    9.1562    0.0000 C   0  0
    6.4921    9.4681    0.0000 Cl  0  0
    4.5614    7.7297    0.0000 C   0  0
    3.0941    7.4179    0.0000 C   0  0
    2.6306    5.9912    0.0000 Cl  0  0
    1.5095   -0.0645    0.0000 C   0  0
    2.8086    0.6855    0.0000 C   0  0
  1  2  1  0
  2  3  1  0
  2  4  1  0
  2  5  1  0
  5  6  1  0
  6  7  1  0
  7  8  1  0
  8  9  1  0
  9 10  1  0
 10 11  2  0
 11 12  1  0
 12 13  2  0
 12 14  1  0
 14 15  1  0
 15 16  1  0
 16 17  2  0
 17 18  1  0
 18 19  1  0
 15 19  2  0
 18 20  1  0
 20 21  2  0
 20 22  1  0
 22 23  2  0
 23 24  1  0
 23 25  1  0
 25 26  2  0
 26 27  1  0
 26 28  1  0
 28 29  2  0
 22 29  1  0
 29 30  1  0
 11 31  1  0
  8 31  2  0
 31 32  1  0
  5 32  1  0
M  END
> <CDDNumber>
CDD-344262

> <Essentiality1>
In Vitro Essential (0.07)

> <HumanHomolog1>
NO

> <HumanHomolog1Link>
http://www.ncbi.nlm.nih.gov/pubmed/?term=16904376

> <TargetGene1>
panC (Rv3602c)

> <TargetGene1Link>
http://genome.tbdb.org/annotation/genome/tbdb/GeneDetails.html?sp=S7000000635255018

> <Essentiality1LinkPubMed1>
http://www.ncbi.nlm.nih.gov/pubmed?term=12657046

> <Gene1LinkPubMed1>
http://www.ncbi.nlm.nih.gov/pubmed?term=18335974

> <Pathway1Case1>
pantothenate biosynthesis I

> <Pathway1Link1>
http://tbcyc.tbdb.org/MTH37RVV/NEW-IMAGE?type=PATHWAY&object=PANTO-PWY

> <TargetGene1Predicted>
false

> <DistanceToCenter(1)>
0.171428571428571

> <Cluster(1)>
23

> <DistanceToCenter(2)>
0.171428571428571

> <Cluster(2)>
52

$$$$

  SciTegic05221515302D

 29 32  0  0  0  0            999 V2000
    6.7057    1.6162    0.0000 C   0  0
    5.4068    0.8662    0.0000 C   0  0
    4.6568    2.1653    0.0000 C   0  0
    6.1568   -0.4327    0.0000 C   0  0
    4.1077    0.1162    0.0000 C   0  0
    4.1077   -1.3838    0.0000 C   0  0
    2.8086   -2.1338    0.0000 C   0  0
    1.5095   -1.3838    0.0000 C   0  0
    0.0830   -1.8473    0.0000 O   0  0
   -0.7986   -0.6338    0.0000 N   0  0
    0.0830    0.5798    0.0000 C   0  0
   -0.3805    2.0064    0.0000 C   0  0
   -1.8477    2.3182    0.0000 O   0  0
    0.6232    3.1211    0.0000 N   0  0
    0.1597    4.5476    0.0000 C   0  0
   -1.2668    5.0113    0.0000 C   0  0
   -1.2668    6.5113    0.0000 N   0  0
    0.1597    6.9747    0.0000 N   0  0
    0.6232    8.4013    0.0000 C   0  0
    2.0905    8.7131    0.0000 C   0  0
    2.5539   10.1398    0.0000 C   0  0
    4.0212   10.4516    0.0000 C   0  0
    5.0248    9.3369    0.0000 C   0  0
    6.4921    9.6487    0.0000 Cl  0  0
    4.5614    7.9104    0.0000 C   0  0
    3.0941    7.5985    0.0000 C   0  0
    1.0414    5.7613    0.0000 C   0  0
    1.5095    0.1162    0.0000 C   0  0
    2.8086    0.8662    0.0000 C   0  0
  1  2  1  0
  2  3  1  0
  2  4  1  0
  2  5  1  0
  5  6  1  0
  6  7  1  0
  7  8  1  0
  8  9  1  0
  9 10  1  0
 10 11  2  0
 11 12  1  0
 12 13  2  0
 12 14  1  0
 14 15  1  0
 15 16  1  0
 16 17  2  0
 17 18  1  0
 18 19  1  0
 19 20  1  0
 20 21  2  0
 21 22  1  0
 22 23  2  0
 23 24  1  0
 23 25  1  0
 25 26  2  0
 20 26  1  0
 18 27  1  0
 15 27  2  0
 11 28  1  0
  8 28  2  0
 28 29  1  0
  5 29  1  0
M  END
> <CDDNumber>
CDD-344166

> <Essentiality1>
In Vitro Essential (0.07)

> <HumanHomolog1>
NO

> <HumanHomolog1Link>
http://www.ncbi.nlm.nih.gov/pubmed/?term=16904376

> <TargetGene1>
panC (Rv3602c)

> <TargetGene1Link>
http://genome.tbdb.org/annotation/genome/tbdb/GeneDetails.html?sp=S7000000635255018

> <Essentiality1LinkPubMed1>
http://www.ncbi.nlm.nih.gov/pubmed?term=12657046

> <Gene1LinkPubMed1>
http://www.ncbi.nlm.nih.gov/pubmed?term=18335974

> <Pathway1Case1>
pantothenate biosynthesis I

> <Pathway1Link1>
http://tbcyc.tbdb.org/MTH37RVV/NEW-IMAGE?type=PATHWAY&object=PANTO-PWY

> <TargetGene1Predicted>
false

> <DistanceToCenter(1)>
0.0606060606060606

> <Cluster(1)>
23

> <DistanceToCenter(2)>
0.0606060606060606

> <Cluster(2)>
52

$$$$

  SciTegic05221515302D

 28 31  0  0  0  0            999 V2000
    6.7057    1.6162    0.0000 C   0  0
    5.4068    0.8662    0.0000 C   0  0
    4.6568    2.1653    0.0000 C   0  0
    6.1568   -0.4327    0.0000 C   0  0
    4.1077    0.1162    0.0000 C   0  0
    4.1077   -1.3838    0.0000 C   0  0
    2.8086   -2.1338    0.0000 C   0  0
    1.5095   -1.3838    0.0000 C   0  0
    0.0830   -1.8473    0.0000 O   0  0
   -0.7986   -0.6338    0.0000 N   0  0
    0.0830    0.5798    0.0000 C   0  0
   -0.3805    2.0064    0.0000 C   0  0
   -1.8477    2.3182    0.0000 O   0  0
    0.6232    3.1211    0.0000 N   0  0
    0.1597    4.5476    0.0000 C   0  0
   -1.2668    5.0113    0.0000 C   0  0
   -1.2668    6.5113    0.0000 N   0  0
    0.1597    6.9747    0.0000 N   0  0
    0.6232    8.4013    0.0000 C   0  0
    2.0905    8.7131    0.0000 C   0  0
    2.5539   10.1398    0.0000 C   0  0
    4.0212   10.4516    0.0000 C   0  0
    5.0248    9.3369    0.0000 C   0  0
    4.5614    7.9104    0.0000 C   0  0
    3.0941    7.5985    0.0000 C   0  0
    1.0414    5.7613    0.0000 C   0  0
    1.5095    0.1162    0.0000 C   0  0
    2.8086    0.8662    0.0000 C   0  0
  1  2  1  0
  2  3  1  0
  2  4  1  0
  2  5  1  0
  5  6  1  0
  6  7  1  0
  7  8  1  0
  8  9  1  0
  9 10  1  0
 10 11  2  0
 11 12  1  0
 12 13  2  0
 12 14  1  0
 14 15  1  0
 15 16  1  0
 16 17  2  0
 17 18  1  0
 18 19  1  0
 19 20  1  0
 20 21  2  0
 21 22  1  0
 22 23  2  0
 23 24  1  0
 24 25  2  0
 20 25  1  0
 18 26  1  0
 15 26  2  0
 11 27  1  0
  8 27  2  0
 27 28  1  0
  5 28  1  0
M  END
> <CDDNumber>
CDD-344136

> <Essentiality1>
In Vitro Essential (0.07)

> <HumanHomolog1>
NO

> <HumanHomolog1Link>
http://www.ncbi.nlm.nih.gov/pubmed/?term=16904376

> <TargetGene1>
panC (Rv3602c)

> <TargetGene1Link>
http://genome.tbdb.org/annotation/genome/tbdb/GeneDetails.html?sp=S7000000635255018

> <Essentiality1LinkPubMed1>
http://www.ncbi.nlm.nih.gov/pubmed?term=12657046

> <Gene1LinkPubMed1>
http://www.ncbi.nlm.nih.gov/pubmed?term=18335974

> <Pathway1Case1>
pantothenate biosynthesis I

> <Pathway1Link1>
http://tbcyc.tbdb.org/MTH37RVV/NEW-IMAGE?type=PATHWAY&object=PANTO-PWY

> <TargetGene1Predicted>
false

> <DistanceToCenter(1)>
0

> <Cluster(1)>
23

> <DistanceToCenter(2)>
0

> <Cluster(2)>
52

$$$$

  SciTegic05221515302D

 26 29  0  0  0  0            999 V2000
   -2.8034  -11.2582    0.0000 Cl  0  0
   -2.9603   -9.7666    0.0000 C   0  0
   -4.3306   -9.1564    0.0000 C   0  0
   -4.4874   -7.6646    0.0000 C   0  0
   -3.2739   -6.7830    0.0000 C   0  0
   -3.4307   -5.2912    0.0000 C   0  0
   -2.2172   -4.4096    0.0000 N   0  0
   -2.2172   -2.9096    0.0000 C   0  0
   -0.7905   -2.4462    0.0000 C   0  0
   -0.3271   -1.0195    0.0000 N   0  0
    1.1402   -0.7077    0.0000 C   0  0
    2.1438   -1.8224    0.0000 O   0  0
    1.6036    0.7188    0.0000 C   0  0
    0.7220    1.9324    0.0000 N   0  0
    1.6036    3.1459    0.0000 O   0  0
    3.0301    2.6824    0.0000 C   0  0
    4.3292    3.4324    0.0000 C   0  0
    5.6283    2.6824    0.0000 C   0  0
    5.6283    1.1825    0.0000 C   0  0
    4.3292    0.4325    0.0000 C   0  0
    3.0301    1.1825    0.0000 C   0  0
    0.0911   -3.6596    0.0000 C   0  0
   -0.7905   -4.8731    0.0000 N   0  0
   -1.9036   -7.3932    0.0000 C   0  0
   -0.6900   -6.5114    0.0000 Cl  0  0
   -1.7467   -8.8848    0.0000 C   0  0
  1  2  1  0
  2  3  2  0
  3  4  1  0
  4  5  2  0
  5  6  1  0
  6  7  1  0
  7  8  1  0
  8  9  2  0
  9 10  1  0
 10 11  1  0
 11 12  2  0
 11 13  1  0
 13 14  2  0
 14 15  1  0
 15 16  1  0
 16 17  1  0
 17 18  1  0
 18 19  1  0
 19 20  1  0
 20 21  1  0
 13 21  1  0
 16 21  2  0
  9 22  1  0
 22 23  2  0
  7 23  1  0
  5 24  1  0
 24 25  1  0
 24 26  2  0
  2 26  1  0
M  END
> <CDDNumber>
CDD-335004

> <Essentiality1>
In Vitro Essential (0.07)

> <HumanHomolog1>
NO

> <HumanHomolog1Link>
http://www.ncbi.nlm.nih.gov/pubmed/?term=16904376

> <TargetGene1>
panC (Rv3602c)

> <TargetGene1Link>
http://genome.tbdb.org/annotation/genome/tbdb/GeneDetails.html?sp=S7000000635255018

> <Essentiality1LinkPubMed1>
http://www.ncbi.nlm.nih.gov/pubmed?term=12657046

> <Gene1LinkPubMed1>
http://www.ncbi.nlm.nih.gov/pubmed?term=18335974

> <Pathway1Case1>
pantothenate biosynthesis I

> <Pathway1Link1>
http://tbcyc.tbdb.org/MTH37RVV/NEW-IMAGE?type=PATHWAY&object=PANTO-PWY

> <TargetGene1Predicted>
false

> <DistanceToCenter(1)>
0.205882352941177

> <Cluster(1)>
23

> <DistanceToCenter(2)>
0.205882352941177

> <Cluster(2)>
52

$$$$

  SciTegic05221515302D

 29 32  0  0  0  0            999 V2000
    6.7057    1.6162    0.0000 C   0  0
    5.4068    0.8662    0.0000 C   0  0
    4.6568    2.1653    0.0000 C   0  0
    6.1568   -0.4327    0.0000 C   0  0
    4.1077    0.1162    0.0000 C   0  0
    4.1077   -1.3838    0.0000 C   0  0
    2.8086   -2.1338    0.0000 C   0  0
    1.5095   -1.3838    0.0000 C   0  0
    0.0830   -1.8473    0.0000 O   0  0
   -0.7986   -0.6338    0.0000 N   0  0
    0.0830    0.5798    0.0000 C   0  0
   -0.3805    2.0064    0.0000 C   0  0
   -1.8477    2.3182    0.0000 O   0  0
    0.6232    3.1211    0.0000 N   0  0
    0.1597    4.5476    0.0000 C   0  0
   -1.2668    5.0113    0.0000 C   0  0
   -1.2668    6.5113    0.0000 N   0  0
    0.1597    6.9747    0.0000 N   0  0
    0.6232    8.4013    0.0000 C   0  0
    2.0905    8.7131    0.0000 C   0  0
    2.5539   10.1398    0.0000 C   0  0
    4.0212   10.4516    0.0000 C   0  0
    5.0248    9.3369    0.0000 C   0  0
    4.5614    7.9104    0.0000 C   0  0
    3.0941    7.5985    0.0000 C   0  0
    2.6306    6.1718    0.0000 I   0  0
    1.0414    5.7613    0.0000 C   0  0
    1.5095    0.1162    0.0000 C   0  0
    2.8086    0.8662    0.0000 C   0  0
  1  2  1  0
  2  3  1  0
  2  4  1  0
  2  5  1  0
  5  6  1  0
  6  7  1  0
  7  8  1  0
  8  9  1  0
  9 10  1  0
 10 11  2  0
 11 12  1  0
 12 13  2  0
 12 14  1  0
 14 15  1  0
 15 16  1  0
 16 17  2  0
 17 18  1  0
 18 19  1  0
 19 20  1  0
 20 21  2  0
 21 22  1  0
 22 23  2  0
 23 24  1  0
 24 25  2  0
 20 25  1  0
 25 26  1  0
 18 27  1  0
 15 27  2  0
 11 28  1  0
  8 28  2  0
 28 29  1  0
  5 29  1  0
M  END
> <CDDNumber>
CDD-344182

> <Essentiality1>
In Vitro Essential (0.07)

> <HumanHomolog1>
NO

> <HumanHomolog1Link>
http://www.ncbi.nlm.nih.gov/pubmed/?term=16904376

> <TargetGene1>
panC (Rv3602c)

> <TargetGene1Link>
http://genome.tbdb.org/annotation/genome/tbdb/GeneDetails.html?sp=S7000000635255018

> <Essentiality1LinkPubMed1>
http://www.ncbi.nlm.nih.gov/pubmed?term=12657046

> <Gene1LinkPubMed1>
http://www.ncbi.nlm.nih.gov/pubmed?term=18335974

> <Pathway1Case1>
pantothenate biosynthesis I

> <Pathway1Link1>
http://tbcyc.tbdb.org/MTH37RVV/NEW-IMAGE?type=PATHWAY&object=PANTO-PWY

> <TargetGene1Predicted>
false

> <DistanceToCenter(1)>
0.0746268656716418

> <Cluster(1)>
23

> <DistanceToCenter(2)>
0.0746268656716418

> <Cluster(2)>
52

$$$$

  SciTegic05221515302D

 16 17  0  0  0  0            999 V2000
    6.7057    3.2655    0.0000 C   0  0
    5.4068    2.5155    0.0000 C   0  0
    4.6568    3.8146    0.0000 C   0  0
    6.1568    1.2166    0.0000 C   0  0
    4.1077    1.7655    0.0000 C   0  0
    4.1077    0.2655    0.0000 C   0  0
    2.8086   -0.4845    0.0000 C   0  0
    1.5095    0.2655    0.0000 C   0  0
    0.0830   -0.1979    0.0000 O   0  0
   -0.7986    1.0155    0.0000 N   0  0
    0.0830    2.2292    0.0000 C   0  0
   -0.3805    3.6557    0.0000 C   0  0
   -1.8477    3.9675    0.0000 O   0  0
    0.6232    4.7705    0.0000 O   0  0
    1.5095    1.7655    0.0000 C   0  0
    2.8086    2.5155    0.0000 C   0  0
  1  2  1  0
  2  3  1  0
  2  4  1  0
  2  5  1  0
  5  6  1  0
  6  7  1  0
  7  8  1  0
  8  9  1  0
  9 10  1  0
 10 11  2  0
 11 12  1  0
 12 13  1  0
 12 14  2  0
 11 15  1  0
  8 15  2  0
 15 16  1  0
  5 16  1  0
M  END
> <CDDNumber>
CDD-59530

> <Essentiality1>
In Vitro Essential (0.07)

> <HumanHomolog1>
NO

> <HumanHomolog1Link>
http://www.ncbi.nlm.nih.gov/pubmed/?term=16904376

> <TargetGene1>
panC (Rv3602c)

> <TargetGene1Link>
http://genome.tbdb.org/annotation/genome/tbdb/GeneDetails.html?sp=S7000000635255018

> <Essentiality1LinkPubMed1>
http://www.ncbi.nlm.nih.gov/pubmed?term=12657046

> <Gene1LinkPubMed1>
http://www.ncbi.nlm.nih.gov/pubmed?term=18335974

> <Pathway1Case1>
pantothenate biosynthesis I

> <Pathway1Link1>
http://tbcyc.tbdb.org/MTH37RVV/NEW-IMAGE?type=PATHWAY&object=PANTO-PWY

> <TargetGene1Predicted>
false

> <DistanceToCenter(1)>
0.378787878787879

> <Cluster(1)>
23

> <DistanceToCenter(2)>
0

> <Cluster(2)>
19

$$$$

  SciTegic05221515302D

 21 23  0  0  0  0            999 V2000
    7.1310    2.5791    0.0000 C   0  0
    5.8321    1.8291    0.0000 C   0  0
    5.0821    3.1282    0.0000 C   0  0
    6.5821    0.5302    0.0000 C   0  0
    4.5330    1.0791    0.0000 C   0  0
    4.5330   -0.4209    0.0000 C   0  0
    3.2339   -1.1709    0.0000 C   0  0
    1.9348   -0.4209    0.0000 C   0  0
    0.5083   -0.8843    0.0000 O   0  0
   -0.3733    0.3291    0.0000 N   0  0
    0.5083    1.5428    0.0000 C   0  0
    0.0448    2.9693    0.0000 C   0  0
    1.0485    4.0840    0.0000 O   0  0
   -1.4224    3.2811    0.0000 N   0  0
   -1.8859    4.7079    0.0000 C   0  0
   -3.3126    5.1713    0.0000 C   0  0
   -3.3126    6.6713    0.0000 N   0  0
   -1.8859    7.1348    0.0000 N   0  0
   -1.0043    5.9213    0.0000 C   0  0
    1.9348    1.0791    0.0000 C   0  0
    3.2339    1.8291    0.0000 C   0  0
  1  2  1  0
  2  3  1  0
  2  4  1  0
  2  5  1  0
  5  6  1  0
  6  7  1  0
  7  8  1  0
  8  9  1  0
  9 10  1  0
 10 11  2  0
 11 12  1  0
 12 13  2  0
 12 14  1  0
 14 15  1  0
 15 16  1  0
 16 17  2  0
 17 18  1  0
 18 19  1  0
 15 19  2  0
 11 20  1  0
  8 20  2  0
 20 21  1  0
  5 21  1  0
M  END
> <CDDNumber>
CDD-344873

> <Essentiality1>
In Vitro Essential (0.07)

> <HumanHomolog1>
NO

> <HumanHomolog1Link>
http://www.ncbi.nlm.nih.gov/pubmed/?term=16904376

> <TargetGene1>
panC (Rv3602c)

> <TargetGene1Link>
http://genome.tbdb.org/annotation/genome/tbdb/GeneDetails.html?sp=S7000000635255018

> <Essentiality1LinkPubMed1>
http://www.ncbi.nlm.nih.gov/pubmed?term=12657046

> <Gene1LinkPubMed1>
http://www.ncbi.nlm.nih.gov/pubmed?term=18335974

> <Pathway1Case1>
pantothenate biosynthesis I

> <Pathway1Link1>
http://tbcyc.tbdb.org/MTH37RVV/NEW-IMAGE?type=PATHWAY&object=PANTO-PWY

> <TargetGene1Predicted>
false

> <DistanceToCenter(1)>
0.181818181818182

> <Cluster(1)>
23

> <DistanceToCenter(2)>
0.181818181818182

> <Cluster(2)>
52

$$$$

  SciTegic05221515302D

 33 36  0  0  0  0            999 V2000
   -1.9473  -11.7312    0.0000 C   0  0
   -3.3174  -11.1211    0.0000 O   0  0
   -3.4743   -9.6294    0.0000 C   0  0
   -4.8447   -9.0192    0.0000 C   0  0
   -5.0014   -7.5274    0.0000 C   0  0
   -3.7880   -6.6458    0.0000 C   0  0
   -3.9447   -5.1540    0.0000 C   0  0
   -2.7313   -4.2723    0.0000 C   0  0
   -1.3045   -4.7358    0.0000 N   0  0
   -0.4229   -3.5223    0.0000 O   0  0
   -1.3045   -2.3089    0.0000 C   0  0
   -0.8411   -0.8822    0.0000 N   0  0
    0.6262   -0.5703    0.0000 C   0  0
    1.6298   -1.6851    0.0000 O   0  0
    1.0897    0.8562    0.0000 C   0  0
    0.2080    2.0698    0.0000 N   0  0
    1.0897    3.2833    0.0000 O   0  0
    2.5162    2.8198    0.0000 C   0  0
    3.8153    3.5698    0.0000 C   0  0
    5.1144    2.8198    0.0000 C   0  0
    5.1144    1.3198    0.0000 C   0  0
    3.8153    0.5698    0.0000 C   0  0
    2.5162    1.3198    0.0000 C   0  0
    6.4135    0.5698    0.0000 C   0  0
    7.7124   -0.1802    0.0000 C   0  0
    5.6635   -0.7292    0.0000 C   0  0
    7.1635    1.8688    0.0000 C   0  0
   -2.7313   -2.7723    0.0000 C   0  0
   -3.9447   -1.8907    0.0000 C   0  0
   -3.7880   -0.3989    0.0000 N   0  0
   -5.3151   -2.5007    0.0000 O   0  0
   -2.4176   -7.2560    0.0000 C   0  0
   -2.2607   -8.7476    0.0000 C   0  0
  1  2  1  0
  2  3  1  0
  3  4  2  0
  4  5  1  0
  5  6  2  0
  6  7  1  0
  7  8  1  0
  8  9  2  0
  9 10  1  0
 10 11  1  0
 11 12  1  0
 12 13  1  0
 13 14  2  0
 13 15  1  0
 15 16  2  0
 16 17  1  0
 17 18  1  0
 18 19  1  0
 19 20  1  0
 20 21  1  0
 21 22  1  0
 22 23  1  0
 15 23  1  0
 18 23  2  0
 21 24  1  0
 24 25  1  0
 24 26  1  0
 24 27  1  0
 11 28  2  0
  8 28  1  0
 28 29  1  0
 29 30  1  0
 29 31  2  0
  6 32  1  0
 32 33  2  0
  3 33  1  0
M  END
> <CDDNumber>
CDD-344270

> <Essentiality1>
In Vitro Essential (0.07)

> <HumanHomolog1>
NO

> <HumanHomolog1Link>
http://www.ncbi.nlm.nih.gov/pubmed/?term=16904376

> <TargetGene1>
panC (Rv3602c)

> <TargetGene1Link>
http://genome.tbdb.org/annotation/genome/tbdb/GeneDetails.html?sp=S7000000635255018

> <Essentiality1LinkPubMed1>
http://www.ncbi.nlm.nih.gov/pubmed?term=12657046

> <Gene1LinkPubMed1>
http://www.ncbi.nlm.nih.gov/pubmed?term=18335974

> <Pathway1Case1>
pantothenate biosynthesis I

> <Pathway1Link1>
http://tbcyc.tbdb.org/MTH37RVV/NEW-IMAGE?type=PATHWAY&object=PANTO-PWY

> <TargetGene1Predicted>
false

> <DistanceToCenter(1)>
0.243243243243243

> <Cluster(1)>
23

> <DistanceToCenter(2)>
0.243243243243243

> <Cluster(2)>
52

$$$$

  SciTegic05221515302D

 32 35  0  0  0  0            999 V2000
   -9.7626    2.8816    0.0000 C   0  0
   -8.3922    2.2715    0.0000 O   0  0
   -7.1788    3.1531    0.0000 C   0  0
   -7.3355    4.6449    0.0000 O   0  0
   -5.8084    2.5431    0.0000 C   0  0
   -4.5950    3.4247    0.0000 C   0  0
   -3.2246    2.8147    0.0000 C   0  0
   -3.0679    1.3229    0.0000 C   0  0
   -1.6975    0.7127    0.0000 C   0  0
   -1.5408   -0.7791    0.0000 N   0  0
   -0.2417   -1.5291    0.0000 C   0  0
   -0.5535   -2.9962    0.0000 C   0  0
    0.4501   -4.1109    0.0000 N   0  0
    1.9174   -3.7991    0.0000 C   0  0
    2.9210   -4.9138    0.0000 O   0  0
    2.3809   -2.3725    0.0000 C   0  0
    1.4992   -1.1589    0.0000 N   0  0
    2.3809    0.0545    0.0000 O   0  0
    3.8074   -0.4089    0.0000 C   0  0
    5.1065    0.3411    0.0000 C   0  0
    6.4056   -0.4089    0.0000 C   0  0
    6.4056   -1.9089    0.0000 C   0  0
    5.1065   -2.6589    0.0000 C   0  0
    3.8074   -1.9089    0.0000 C   0  0
    7.7047   -2.6589    0.0000 C   0  0
    9.0036   -3.4089    0.0000 C   0  0
    6.9547   -3.9580    0.0000 C   0  0
    8.4547   -1.3600    0.0000 C   0  0
   -2.0453   -3.1531    0.0000 C   0  0
   -2.6555   -1.7827    0.0000 N   0  0
   -4.2813    0.4413    0.0000 C   0  0
   -5.6517    1.0513    0.0000 C   0  0
  1  2  1  0
  2  3  1  0
  3  4  2  0
  3  5  1  0
  5  6  2  0
  6  7  1  0
  7  8  2  0
  8  9  1  0
  9 10  1  0
 10 11  1  0
 11 12  2  0
 12 13  1  0
 13 14  1  0
 14 15  2  0
 14 16  1  0
 16 17  2  0
 17 18  1  0
 18 19  1  0
 19 20  1  0
 20 21  1  0
 21 22  1  0
 22 23  1  0
 23 24  1  0
 16 24  1  0
 19 24  2  0
 22 25  1  0
 25 26  1  0
 25 27  1  0
 25 28  1  0
 12 29  1  0
 29 30  2  0
 10 30  1  0
  8 31  1  0
 31 32  2  0
  5 32  1  0
M  END
> <CDDNumber>
CDD-344211

> <Essentiality1>
In Vitro Essential (0.07)

> <HumanHomolog1>
NO

> <HumanHomolog1Link>
http://www.ncbi.nlm.nih.gov/pubmed/?term=16904376

> <TargetGene1>
panC (Rv3602c)

> <TargetGene1Link>
http://genome.tbdb.org/annotation/genome/tbdb/GeneDetails.html?sp=S7000000635255018

> <Essentiality1LinkPubMed1>
http://www.ncbi.nlm.nih.gov/pubmed?term=12657046

> <Gene1LinkPubMed1>
http://www.ncbi.nlm.nih.gov/pubmed?term=18335974

> <Pathway1Case1>
pantothenate biosynthesis I

> <Pathway1Link1>
http://tbcyc.tbdb.org/MTH37RVV/NEW-IMAGE?type=PATHWAY&object=PANTO-PWY

> <TargetGene1Predicted>
false

> <DistanceToCenter(1)>
0.101449275362319

> <Cluster(1)>
23

> <DistanceToCenter(2)>
0.101449275362319

> <Cluster(2)>
52

$$$$

  SciTegic05221515302D

 29 32  0  0  0  0            999 V2000
   -1.2745   -6.8470    0.0000 C   0  0
   -2.4881   -7.7288    0.0000 C   0  0
   -2.3312   -9.2204    0.0000 C   0  0
   -3.5448  -10.1022    0.0000 C   0  0
   -4.9152   -9.4920    0.0000 C   0  0
   -5.0719   -8.0003    0.0000 C   0  0
   -3.8585   -7.1186    0.0000 C   0  0
   -4.0152   -5.6268    0.0000 C   0  0
   -2.8018   -4.7452    0.0000 N   0  0
   -2.8018   -3.2453    0.0000 C   0  0
   -1.3751   -2.7818    0.0000 C   0  0
   -0.9116   -1.3551    0.0000 N   0  0
    0.5556   -1.0433    0.0000 C   0  0
    1.5593   -2.1580    0.0000 O   0  0
    1.0191    0.3832    0.0000 C   0  0
    0.1375    1.5968    0.0000 N   0  0
    1.0191    2.8103    0.0000 O   0  0
    2.4456    2.3468    0.0000 C   0  0
    3.7447    3.0968    0.0000 C   0  0
    5.0437    2.3468    0.0000 C   0  0
    5.0437    0.8469    0.0000 C   0  0
    3.7447    0.0969    0.0000 C   0  0
    2.4456    0.8469    0.0000 C   0  0
    6.3428    0.0969    0.0000 C   0  0
    7.6417   -0.6531    0.0000 C   0  0
    5.5928   -1.2022    0.0000 C   0  0
    7.0928    1.3958    0.0000 C   0  0
   -0.4934   -3.9952    0.0000 C   0  0
   -1.3751   -5.2087    0.0000 N   0  0
  1  2  1  0
  2  3  2  0
  3  4  1  0
  4  5  2  0
  5  6  1  0
  6  7  2  0
  2  7  1  0
  7  8  1  0
  8  9  1  0
  9 10  1  0
 10 11  2  0
 11 12  1  0
 12 13  1  0
 13 14  2  0
 13 15  1  0
 15 16  2  0
 16 17  1  0
 17 18  1  0
 18 19  1  0
 19 20  1  0
 20 21  1  0
 21 22  1  0
 22 23  1  0
 15 23  1  0
 18 23  2  0
 21 24  1  0
 24 25  1  0
 24 26  1  0
 24 27  1  0
 11 28  1  0
 28 29  2  0
  9 29  1  0
M  END
> <CDDNumber>
CDD-343685

> <Essentiality1>
In Vitro Essential (0.07)

> <HumanHomolog1>
NO

> <HumanHomolog1Link>
http://www.ncbi.nlm.nih.gov/pubmed/?term=16904376

> <TargetGene1>
panC (Rv3602c)

> <TargetGene1Link>
http://genome.tbdb.org/annotation/genome/tbdb/GeneDetails.html?sp=S7000000635255018

> <Essentiality1LinkPubMed1>
http://www.ncbi.nlm.nih.gov/pubmed?term=12657046

> <Gene1LinkPubMed1>
http://www.ncbi.nlm.nih.gov/pubmed?term=18335974

> <Pathway1Case1>
pantothenate biosynthesis I

> <Pathway1Link1>
http://tbcyc.tbdb.org/MTH37RVV/NEW-IMAGE?type=PATHWAY&object=PANTO-PWY

> <TargetGene1Predicted>
false

> <DistanceToCenter(1)>
0.0158730158730159

> <Cluster(1)>
23

> <DistanceToCenter(2)>
0.0158730158730159

> <Cluster(2)>
52

$$$$

  SciTegic05221515302D

 38 42  0  0  0  0            999 V2000
    5.6591    1.0145    0.0000 C   0  0
    4.3602    0.2645    0.0000 C   0  0
    3.6102    1.5636    0.0000 C   0  0
    5.1102   -1.0344    0.0000 C   0  0
    3.0611   -0.4855    0.0000 C   0  0
    3.0611   -1.9855    0.0000 C   0  0
    1.7620   -2.7355    0.0000 C   0  0
    0.4629   -1.9855    0.0000 C   0  0
   -0.9636   -2.4489    0.0000 O   0  0
   -1.8453   -1.2355    0.0000 N   0  0
   -0.9636   -0.0219    0.0000 C   0  0
   -1.4271    1.4047    0.0000 C   0  0
   -2.8944    1.7165    0.0000 O   0  0
   -0.4234    2.5194    0.0000 N   0  0
   -0.8869    3.9460    0.0000 C   0  0
   -2.3134    4.4096    0.0000 C   0  0
   -2.3134    5.9096    0.0000 N   0  0
   -0.8869    6.3731    0.0000 N   0  0
   -0.4234    7.7996    0.0000 C   0  0
    1.0438    8.1114    0.0000 C   0  0
    1.5073    9.5382    0.0000 C   0  0
    2.9746    9.8500    0.0000 C   0  0
    3.9782    8.7353    0.0000 C   0  0
    3.5147    7.3087    0.0000 C   0  0
    2.0475    6.9969    0.0000 C   0  0
    5.4455    9.0471    0.0000 C   0  0
    5.9089   10.4736    0.0000 O   0  0
    6.4491    7.9323    0.0000 N   0  0
    7.9164    8.2443    0.0000 C   0  0
    8.3798    9.6709    0.0000 C   0  0
    7.3762   10.7856    0.0000 C   0  0
    7.8398   12.2122    0.0000 C   0  0
    9.3069   12.5240    0.0000 C   0  0
   10.3108   11.4093    0.0000 C   0  0
    9.8471    9.9827    0.0000 C   0  0
   -0.0053    5.1596    0.0000 C   0  0
    0.4629   -0.4855    0.0000 C   0  0
    1.7620    0.2645    0.0000 C   0  0
  1  2  1  0
  2  3  1  0
  2  4  1  0
  2  5  1  0
  5  6  1  0
  6  7  1  0
  7  8  1  0
  8  9  1  0
  9 10  1  0
 10 11  2  0
 11 12  1  0
 12 13  2  0
 12 14  1  0
 14 15  1  0
 15 16  1  0
 16 17  2  0
 17 18  1  0
 18 19  1  0
 19 20  1  0
 20 21  2  0
 21 22  1  0
 22 23  2  0
 23 24  1  0
 24 25  2  0
 20 25  1  0
 23 26  1  0
 26 27  2  0
 26 28  1  0
 28 29  1  0
 29 30  1  0
 30 31  2  0
 31 32  1  0
 32 33  2  0
 33 34  1  0
 34 35  2  0
 30 35  1  0
 18 36  1  0
 15 36  2  0
 11 37  1  0
  8 37  2  0
 37 38  1  0
  5 38  1  0
M  END
> <CDDNumber>
CDD-344248

> <Essentiality1>
In Vitro Essential (0.07)

> <HumanHomolog1>
NO

> <HumanHomolog1Link>
http://www.ncbi.nlm.nih.gov/pubmed/?term=16904376

> <TargetGene1>
panC (Rv3602c)

> <TargetGene1Link>
http://genome.tbdb.org/annotation/genome/tbdb/GeneDetails.html?sp=S7000000635255018

> <Essentiality1LinkPubMed1>
http://www.ncbi.nlm.nih.gov/pubmed?term=12657046

> <Gene1LinkPubMed1>
http://www.ncbi.nlm.nih.gov/pubmed?term=18335974

> <Pathway1Case1>
pantothenate biosynthesis I

> <Pathway1Link1>
http://tbcyc.tbdb.org/MTH37RVV/NEW-IMAGE?type=PATHWAY&object=PANTO-PWY

> <TargetGene1Predicted>
false

> <DistanceToCenter(1)>
0.0746268656716418

> <Cluster(1)>
23

> <DistanceToCenter(2)>
0.0746268656716418

> <Cluster(2)>
52

$$$$

  SciTegic05221515302D

 29 30  0  0  0  0            999 V2000
   -2.0985   -4.7781    0.0000 C   0  0
   -0.7996   -5.5281    0.0000 C   0  0
   -0.7996   -7.0281    0.0000 C   0  0
    0.4995   -4.7781    0.0000 C   0  0
    1.7985   -5.5281    0.0000 C   0  0
    3.0974   -4.7781    0.0000 N   0  0
    4.3965   -5.5281    0.0000 C   0  0
    4.3965   -7.0281    0.0000 O   0  0
    5.6956   -4.7781    0.0000 C   0  0
    5.8523   -3.2863    0.0000 C   0  0
    7.3196   -2.9745    0.0000 S   0  0
    8.0696   -4.2736    0.0000 C   0  0
    7.0660   -5.3883    0.0000 N   0  0
    7.3778   -6.8554    0.0000 C   0  0
    6.2630   -7.8592    0.0000 O   0  0
    8.8043   -7.3190    0.0000 O   0  0
    9.1161   -8.7862    0.0000 C   0  0
    7.6490   -9.0981    0.0000 C   0  0
   10.5834   -8.4742    0.0000 C   0  0
    9.4281  -10.2533    0.0000 C   0  0
    9.5614   -4.4303    0.0000 C   0  0
   10.4430   -3.2168    0.0000 C   0  0
   11.9348   -3.3736    0.0000 C   0  0
   12.5448   -4.7439    0.0000 C   0  0
   11.6632   -5.9574    0.0000 C   0  0
   10.1714   -5.8006    0.0000 C   0  0
    1.7985   -7.0281    0.0000 C   0  0
    3.0974   -7.7781    0.0000 O   0  0
    0.4995   -7.7781    0.0000 O   0  0
  1  2  1  0
  2  3  1  0
  2  4  1  0
  4  5  1  0
  5  6  1  0
  6  7  1  0
  7  8  2  0
  7  9  1  0
  9 10  1  0
 10 11  1  0
 11 12  1  0
 12 13  1  0
  9 13  1  0
 13 14  1  0
 14 15  2  0
 14 16  1  0
 16 17  1  0
 17 18  1  0
 17 19  1  0
 17 20  1  0
 12 21  1  0
 21 22  2  0
 22 23  1  0
 23 24  2  0
 24 25  1  0
 25 26  2  0
 21 26  1  0
  5 27  1  0
 27 28  1  0
 27 29  2  0
M  END
> <CDDNumber>
CDD-345105

> <Essentiality1>
Not Essential

> <TargetGene1>
Rv1885c

> <TargetGene1Link>
http://genome.tbdb.org/annotation/genome/tbdb/GeneDetails.html?sp=S7000000635251736

> <Essentiality1LinkPubMed1>
http://www.ncbi.nlm.nih.gov/pubmed?term=12657046

> <Gene1LinkPubMed1>
http://www.ncbi.nlm.nih.gov/pubmed?term=17418569

> <Pathway1Case1>
tyrosine biosynthesis I

> <Pathway1Link1>
http://tbcyc.tbdb.org/MTH37RVV/NEW-IMAGE?type=PATHWAY&object=TYRSYN

> <TargetGene1Predicted>
false

> <DistanceToCenter(1)>
0

> <Cluster(1)>
24

> <DistanceToCenter(2)>
0

> <Cluster(2)>
35

$$$$

  SciTegic05221515302D

 19 22  0  0  0  0            999 V2000
    0.7400    3.2800    0.0000 C   0  0
    0.0000    0.0000    0.0000 C   0  0
   -0.9400    1.1700    0.0000 C   0  0
   -0.6100    2.6300    0.0000 C   0  0
    2.0900    2.6300    0.0000 C   0  0
    2.4200    1.1700    0.0000 C   0  0
    1.4800    0.0000    0.0000 C   0  0
    3.9100    1.0251    0.0000 C   0  0
    4.5043    2.3981    0.0000 C   0  0
    3.3809    3.3954    0.0000 S   0  0
    4.8034   -0.1810    0.0000 C   0  0
    5.9951    2.5722    0.0000 N   0  0
    6.8894    1.3679    0.0000 C   0  0
    6.2935   -0.0087    0.0000 C   0  0
    8.3794    1.5402    0.0000 C   0  0
    7.1878   -1.2130    0.0000 C   0  0
    8.6779   -1.0407    0.0000 C   0  0
    9.2737    0.3359    0.0000 C   0  0
    4.2075   -1.5575    0.0000 N   0  0
  3  2  1  0
  3  4  1  0
  4  1  1  0
  5  1  1  0
  5  6  2  0
  6  7  1  0
  7  2  1  0
  6  8  1  0
  8  9  2  0
  9 10  1  0
 10  5  1  0
  8 11  1  0
  9 12  1  0
 12 13  2  0
 13 14  1  0
 14 11  2  0
 13 15  1  0
 14 16  1  0
 16 17  1  0
 17 18  1  0
 18 15  1  0
 11 19  1  0
M  END
> <TargetGene1>
Inhibits ATP homeostasis

> <DistanceToCenter(1)>
0

> <Cluster(1)>
25

> <DistanceToCenter(2)>
0

> <Cluster(2)>
25

$$$$

  SciTegic05221515302D

 32 35  0  0  0  0            999 V2000
    0.1976    7.1113    0.0000 O   0  0
    1.4965    6.3613    0.0000 C   0  0
    1.4965    4.8613    0.0000 C   0  0  1  0  0  0
    2.7956    4.1113    0.0000 O   0  0
    2.7956    2.6113    0.0000 C   0  0  2  0  0  0
    4.0947    1.8613    0.0000 S   0  0
    5.3938    2.6113    0.0000 C   0  0
    5.3938    4.1113    0.0000 C   0  0
    6.6927    4.8613    0.0000 C   0  0
    7.9918    4.1113    0.0000 C   0  0
    7.9918    2.6113    0.0000 C   0  0
    6.6927    1.8613    0.0000 C   0  0
    1.4965    1.8613    0.0000 C   0  0  2  0  0  0
    1.4965    0.3613    0.0000 N   0  0
    0.1976   -0.3887    0.0000 C   0  0
   -1.1015    0.3613    0.0000 O   0  0
    0.1976   -1.8887    0.0000 C   0  0
    1.4111   -2.7704    0.0000 C   0  0
    0.9476   -4.1969    0.0000 O   0  0
   -0.5524   -4.1969    0.0000 C   0  0
   -1.0160   -2.7704    0.0000 N   0  0
   -1.4342   -5.4106    0.0000 C   0  0
   -0.8240   -6.7809    0.0000 C   0  0
   -1.7057   -7.9944    0.0000 C   0  0
   -3.1975   -7.8376    0.0000 C   0  0
   -3.8077   -6.4673    0.0000 C   0  0
   -5.2993   -6.3105    0.0000 F   0  0
   -2.9258   -5.2536    0.0000 C   0  0
    0.1976    2.6113    0.0000 C   0  0  1  0  0  0
   -1.1015    1.8613    0.0000 O   0  0
    0.1976    4.1113    0.0000 C   0  0  2  0  0  0
   -1.1015    4.8613    0.0000 O   0  0
  1  2  1  0
  3  2  1  1
  3  4  1  0
  4  5  1  0
  5  6  1  6
  6  7  1  0
  7  8  1  0
  8  9  1  0
  9 10  1  0
 10 11  1  0
 11 12  1  0
  7 12  1  0
  5 13  1  0
 13 14  1  6
 14 15  1  0
 15 16  2  0
 15 17  1  0
 17 18  1  0
 18 19  1  0
 19 20  1  0
 20 21  2  0
 17 21  1  0
 20 22  1  0
 22 23  2  0
 23 24  1  0
 24 25  2  0
 25 26  1  0
 26 27  1  0
 26 28  2  0
 22 28  1  0
 13 29  1  0
 29 30  1  1
 29 31  1  0
  3 31  1  0
 31 32  1  6
M  END
> <CDDNumber>
CDD-341640

> <Essentiality1>
Not Essential

> <TargetGene1>
mshB (Rv1170)

> <TargetGene1Link>
http://genome.tbdb.org/annotation/genome/tbdb/GeneDetails.html?sp=S7000000635247299

> <Essentiality1LinkPubMed1>
http://www.ncbi.nlm.nih.gov/pubmed?term=12657046

> <Gene1LinkPubMed1>
http://www.ncbi.nlm.nih.gov/pubmed?term=18020307

> <TargetGene1Predicted>
false

> <DistanceToCenter(1)>
0

> <Cluster(1)>
26

> <DistanceToCenter(2)>
0

> <Cluster(2)>
76

$$$$

  SciTegic05221515302D

 31 33  0  0  0  0            999 V2000
    2.5657    0.0748    0.0000 O   0  0
    3.8647   -0.6752    0.0000 C   0  0
    3.8647   -2.1752    0.0000 C   0  0  1  0  0  0
    5.1636   -2.9251    0.0000 O   0  0
    5.1636   -4.4251    0.0000 C   0  0  2  0  0  0
    6.4626   -5.1751    0.0000 S   0  0
    7.7617   -4.4251    0.0000 C   0  0
    7.7617   -2.9251    0.0000 C   0  0
    9.0606   -2.1752    0.0000 C   0  0
   10.3596   -2.9251    0.0000 C   0  0
   10.3596   -4.4251    0.0000 C   0  0
    9.0606   -5.1751    0.0000 C   0  0
    3.8647   -5.1751    0.0000 C   0  0  2  0  0  0
    3.8647   -6.6750    0.0000 N   0  0
    2.5657   -7.4250    0.0000 S   0  0
    1.8157   -6.1259    0.0000 O   0  0
    3.3156   -8.7241    0.0000 O   0  0
    1.2666   -8.1750    0.0000 C   0  0
    1.2666   -9.6749    0.0000 C   0  0
   -0.0324  -10.4249    0.0000 C   0  0
   -0.0324  -11.9249    0.0000 C   0  0
   -1.3313  -12.6748    0.0000 C   0  0
   -1.3313  -14.1748    0.0000 C   0  0
   -2.6304  -14.9248    0.0000 C   0  0
   -3.9294  -14.1748    0.0000 C   0  0
   -3.9294  -12.6748    0.0000 C   0  0
   -2.6304  -11.9249    0.0000 C   0  0
    2.5657   -4.4251    0.0000 C   0  0  1  0  0  0
    1.2666   -5.1751    0.0000 O   0  0
    2.5657   -2.9251    0.0000 C   0  0  2  0  0  0
    1.2666   -2.1752    0.0000 O   0  0
  1  2  1  0
  3  2  1  1
  3  4  1  0
  4  5  1  0
  5  6  1  6
  6  7  1  0
  7  8  1  0
  8  9  1  0
  9 10  1  0
 10 11  1  0
 11 12  1  0
  7 12  1  0
  5 13  1  0
 13 14  1  6
 14 15  1  0
 15 16  2  0
 15 17  2  0
 15 18  1  0
 18 19  1  0
 19 20  1  0
 20 21  1  0
 21 22  1  0
 22 23  2  0
 23 24  1  0
 24 25  2  0
 25 26  1  0
 26 27  2  0
 22 27  1  0
 13 28  1  0
 28 29  1  1
 28 30  1  0
  3 30  1  0
 30 31  1  6
M  END
> <CDDNumber>
CDD-341638

> <Essentiality1>
Not Essential

> <TargetGene1>
mca (Rv1082)

> <TargetGene1Link>
http://genome.tbdb.org/annotation/genome/tbdb/GeneDetails.html?sp=S7000000635249366

> <Essentiality1LinkPubMed1>
http://www.ncbi.nlm.nih.gov/pubmed?term=12657046

> <Gene1LinkPubMed1>
http://www.ncbi.nlm.nih.gov/pubmed?term=12538025

> <Pathway1Case1>
mycothiol-mediated detoxification

> <Pathway1Link1>
http://biocyc.org/MTBRV/NEW-IMAGE?type=PATHWAY&object=PWY1G-1

> <Essentiality2>
Not Essential

> <TargetGene2>
mshB (Rv1170)

> <TargetGene2Link>
http://genome.tbdb.org/annotation/genome/tbdb/GeneDetails.html?sp=S7000000635247299

> <Essentiality2LinkPubMed1>
http://www.ncbi.nlm.nih.gov/pubmed?term=12657046

> <Gene2LinkPubMed1>
http://www.ncbi.nlm.nih.gov/pubmed?term=18020307

> <TargetGene1Predicted>
false

> <TargetGene2Predicted>
false

> <DistanceToCenter(1)>
0.402439024390244

> <Cluster(1)>
26

> <DistanceToCenter(2)>
0

> <Cluster(2)>
43

$$$$

  SciTegic05221515302D

 33 36  0  0  0  0            999 V2000
    2.5657    0.7310    0.0000 O   0  0
    3.8647   -0.0189    0.0000 C   0  0
    3.8647   -1.5189    0.0000 C   0  0  1  0  0  0
    5.1636   -2.2689    0.0000 O   0  0
    5.1636   -3.7688    0.0000 C   0  0  2  0  0  0
    6.4626   -4.5188    0.0000 S   0  0
    7.7617   -3.7688    0.0000 C   0  0
    7.7617   -2.2689    0.0000 C   0  0
    9.0606   -1.5189    0.0000 C   0  0
   10.3596   -2.2689    0.0000 C   0  0
   10.3596   -3.7688    0.0000 C   0  0
    9.0606   -4.5188    0.0000 C   0  0
    3.8647   -4.5188    0.0000 C   0  0  2  0  0  0
    3.8647   -6.0188    0.0000 N   0  0
    2.5657   -6.7687    0.0000 C   0  0
    1.2666   -6.0188    0.0000 O   0  0
    2.5657   -8.2687    0.0000 C   0  0
    3.8647   -9.0187    0.0000 C   0  0
    3.8647  -10.5186    0.0000 C   0  0
    2.5657  -11.2686    0.0000 O   0  0
    1.2666  -10.5186    0.0000 C   0  0
    1.2666   -9.0187    0.0000 N   0  0
   -0.0324  -11.2686    0.0000 C   0  0
   -0.0324  -12.7686    0.0000 C   0  0
   -1.3313  -13.5185    0.0000 C   0  0
   -2.6304  -12.7686    0.0000 C   0  0
   -2.6304  -11.2686    0.0000 C   0  0
   -3.9294  -10.5186    0.0000 F   0  0
   -1.3313  -10.5186    0.0000 C   0  0
    2.5657   -3.7688    0.0000 C   0  0  1  0  0  0
    1.2666   -4.5188    0.0000 O   0  0
    2.5657   -2.2689    0.0000 C   0  0  2  0  0  0
    1.2666   -1.5189    0.0000 O   0  0
  1  2  1  0
  3  2  1  1
  3  4  1  0
  4  5  1  0
  5  6  1  6
  6  7  1  0
  7  8  1  0
  8  9  1  0
  9 10  1  0
 10 11  1  0
 11 12  1  0
  7 12  1  0
  5 13  1  0
 13 14  1  6
 14 15  1  0
 15 16  2  0
 15 17  1  0
 17 18  1  0
 18 19  1  0
 19 20  1  0
 20 21  1  0
 21 22  2  0
 17 22  1  0
 21 23  1  0
 23 24  2  0
 24 25  1  0
 25 26  2  0
 26 27  1  0
 27 28  1  0
 27 29  2  0
 23 29  1  0
 13 30  1  0
 30 31  1  1
 30 32  1  0
  3 32  1  0
 32 33  1  6
M  END
> <CDDNumber>
CDD-341641

> <Essentiality1>
Not Essential

> <TargetGene1>
mshB (Rv1170)

> <TargetGene1Link>
http://genome.tbdb.org/annotation/genome/tbdb/GeneDetails.html?sp=S7000000635247299

> <Essentiality1LinkPubMed1>
http://www.ncbi.nlm.nih.gov/pubmed?term=12657046

> <Gene1LinkPubMed1>
http://www.ncbi.nlm.nih.gov/pubmed?term=18020307

> <TargetGene1Predicted>
false

> <DistanceToCenter(1)>
0.046875

> <Cluster(1)>
26

> <DistanceToCenter(2)>
0.046875

> <Cluster(2)>
76

$$$$

  SciTegic05221515302D

 37 39  0  0  0  0            999 V2000
    6.8849  -10.3201    0.0000 C   0  0
    5.5858   -9.5701    0.0000 C   0  0
    4.8358  -10.8691    0.0000 C   0  0
    6.3358   -8.2710    0.0000 C   0  0
    4.2868   -8.8201    0.0000 C   0  0
    2.9879   -9.5701    0.0000 O   0  0
    4.2868   -7.3202    0.0000 O   0  0
    2.9879   -6.5702    0.0000 N   0  0
    2.9879   -5.0702    0.0000 C   0  0  1  0  0  0
    1.6888   -4.3202    0.0000 C   0  0
    0.3898   -5.0702    0.0000 C   0  0
   -0.9093   -4.3202    0.0000 C   0  0
   -2.2081   -5.0702    0.0000 C   0  0
   -3.5072   -4.3202    0.0000 C   0  0
   -3.5072   -2.8203    0.0000 C   0  0
   -2.2081   -2.0703    0.0000 C   0  0
   -0.9093   -2.8203    0.0000 C   0  0
    4.2868   -4.3202    0.0000 C   0  0
    4.2868   -2.8203    0.0000 O   0  0
    5.5858   -5.0702    0.0000 N   0  0
    6.8849   -4.3202    0.0000 C   0  0  2  0  0  0
    6.8849   -2.8203    0.0000 C   0  0  1  0  0  0
    5.5858   -2.0703    0.0000 O   0  0
    8.1837   -2.0703    0.0000 C   0  0  2  0  0  0
    8.1837   -0.5704    0.0000 O   0  0
    9.4828   -2.8203    0.0000 C   0  0  1  0  0  0
   10.7818   -2.0703    0.0000 C   0  0
   12.0809   -2.8203    0.0000 O   0  0
    9.4828   -4.3202    0.0000 O   0  0
    8.1837   -5.0702    0.0000 C   0  0  2  0  0  0
    8.1837   -6.5702    0.0000 S   0  0
    9.4828   -7.3202    0.0000 C   0  0
   10.7818   -6.5702    0.0000 C   0  0
   12.0809   -7.3202    0.0000 C   0  0
   12.0809   -8.8201    0.0000 C   0  0
   10.7818   -9.5701    0.0000 C   0  0
    9.4828   -8.8201    0.0000 C   0  0
  1  2  1  0
  2  3  1  0
  2  4  1  0
  2  5  1  0
  5  6  2  0
  5  7  1  0
  7  8  1  0
  9  8  1  1
  9 10  1  0
 10 11  1  0
 11 12  1  0
 12 13  2  0
 13 14  1  0
 14 15  2  0
 15 16  1  0
 16 17  2  0
 12 17  1  0
  9 18  1  0
 18 19  2  0
 18 20  1  0
 21 20  1  6
 21 22  1  0
 22 23  1  1
 22 24  1  0
 24 25  1  6
 24 26  1  0
 26 27  1  1
 27 28  1  0
 26 29  1  0
 29 30  1  0
 21 30  1  0
 30 31  1  6
 31 32  1  0
 32 33  1  0
 33 34  1  0
 34 35  1  0
 35 36  1  0
 36 37  1  0
 32 37  1  0
M  END
> <CDDNumber>
CDD-341639

> <Essentiality1>
Not Essential

> <TargetGene1>
mca (Rv1082)

> <TargetGene1Link>
http://genome.tbdb.org/annotation/genome/tbdb/GeneDetails.html?sp=S7000000635249366

> <Essentiality1LinkPubMed1>
http://www.ncbi.nlm.nih.gov/pubmed?term=12657046

> <Gene1LinkPubMed1>
http://www.ncbi.nlm.nih.gov/pubmed?term=12538025

> <Pathway1Case1>
mycothiol-mediated detoxification

> <Pathway1Link1>
http://biocyc.org/MTBRV/NEW-IMAGE?type=PATHWAY&object=PWY1G-1

> <TargetGene1Predicted>
false

> <DistanceToCenter(1)>
0.329113924050633

> <Cluster(1)>
26

> <DistanceToCenter(2)>
0.3125

> <Cluster(2)>
43

$$$$

  SciTegic05221515302D

 32 35  0  0  0  0            999 V2000
   -0.0769    7.3490    0.0000 O   0  0
    1.2220    6.5990    0.0000 C   0  0
    1.2220    5.0990    0.0000 C   0  0  1  0  0  0
    2.5211    4.3490    0.0000 O   0  0
    2.5211    2.8490    0.0000 C   0  0  2  0  0  0
    3.8202    2.0990    0.0000 S   0  0
    5.1193    2.8490    0.0000 C   0  0
    5.1193    4.3490    0.0000 C   0  0
    6.4182    5.0990    0.0000 C   0  0
    7.7173    4.3490    0.0000 C   0  0
    7.7173    2.8490    0.0000 C   0  0
    6.4182    2.0990    0.0000 C   0  0
    1.2220    2.0990    0.0000 C   0  0  2  0  0  0
    1.2220    0.5990    0.0000 N   0  0
   -0.0769   -0.1510    0.0000 C   0  0
   -1.3760    0.5990    0.0000 O   0  0
   -0.0769   -1.6510    0.0000 C   0  0
    1.1365   -2.5326    0.0000 C   0  0
    0.6731   -3.9592    0.0000 C   0  0
   -0.8269   -3.9592    0.0000 C   0  0
   -1.2906   -2.5326    0.0000 O   0  0
   -1.7087   -5.1728    0.0000 C   0  0
   -1.0986   -6.5431    0.0000 C   0  0
   -1.9802   -7.7566    0.0000 C   0  0
   -3.4720   -7.5999    0.0000 C   0  0
   -4.3537   -8.8133    0.0000 Cl  0  0
   -4.0822   -6.2295    0.0000 C   0  0
   -3.2004   -5.0159    0.0000 C   0  0
   -0.0769    2.8490    0.0000 C   0  0  1  0  0  0
   -1.3760    2.0990    0.0000 O   0  0
   -0.0769    4.3490    0.0000 C   0  0  2  0  0  0
   -1.3760    5.0990    0.0000 O   0  0
  1  2  1  0
  3  2  1  1
  3  4  1  0
  4  5  1  0
  5  6  1  6
  6  7  1  0
  7  8  1  0
  8  9  1  0
  9 10  1  0
 10 11  1  0
 11 12  1  0
  7 12  1  0
  5 13  1  0
 13 14  1  6
 14 15  1  0
 15 16  2  0
 15 17  1  0
 17 18  2  0
 18 19  1  0
 19 20  2  0
 20 21  1  0
 17 21  1  0
 20 22  1  0
 22 23  2  0
 23 24  1  0
 24 25  2  0
 25 26  1  0
 25 27  1  0
 27 28  2  0
 22 28  1  0
 13 29  1  0
 29 30  1  1
 29 31  1  0
  3 31  1  0
 31 32  1  6
M  END
> <CDDNumber>
CDD-341642

> <Essentiality1>
Not Essential

> <TargetGene1>
mca (Rv1082)

> <TargetGene1Link>
http://genome.tbdb.org/annotation/genome/tbdb/GeneDetails.html?sp=S7000000635249366

> <Essentiality1LinkPubMed1>
http://www.ncbi.nlm.nih.gov/pubmed?term=12657046

> <Gene1LinkPubMed1>
http://www.ncbi.nlm.nih.gov/pubmed?term=12538025

> <Pathway1Case1>
mycothiol-mediated detoxification

> <Pathway1Link1>
http://biocyc.org/MTBRV/NEW-IMAGE?type=PATHWAY&object=PWY1G-1

> <Essentiality2>
Not Essential

> <TargetGene2Link>
mshB (Rv1170)

> <Essentiality2LinkPubMed1>
http://www.ncbi.nlm.nih.gov/pubmed?term=12657046

> <Gene2LinkPubMed1>
http://genome.tbdb.org/annotation/genome/tbdb/GeneDetails.html?sp=S7000000635247299

> <Gene2LinkPubMed2>
http://www.ncbi.nlm.nih.gov/pubmed?term=18020307

> <TargetGene1Predicted>
false

> <DistanceToCenter(1)>
0.166666666666667

> <Cluster(1)>
26

> <DistanceToCenter(2)>
0.166666666666667

> <Cluster(2)>
76

$$$$

  SciTegic05221515302D

 19 20  0  0  0  0            999 V2000
    3.9490   -2.3000    0.0000 C   0  0
    2.6500   -3.0500    0.0000 C   0  0
    2.6500   -4.5500    0.0000 C   0  0
    3.9490   -5.3000    0.0000 C   0  0
    5.2481   -4.5500    0.0000 C   0  0
    5.2481   -3.0500    0.0000 C   0  0
    3.9490   -6.8000    0.0000 C   0  0
    5.2480   -7.5500    0.0000 N   0  0
    5.4051   -9.0379    0.0000 C   0  0
    6.8735   -9.3546    0.0000 N   0  0
    6.6151   -6.9421    0.0000 N   0  0
    7.6235   -8.0555    0.0000 C   0  0
    3.9490   -0.8000    0.0000 C   0  0
    5.2480   -0.0500    0.0000 C   0  0
    2.6499   -0.0500    0.0000 C   0  0
    3.9489    0.7000    0.0000 C   0  0
    9.1151   -7.8966    0.0000 N   0  0
    9.7232   -6.5254    0.0000 O   0  0
    9.9985   -9.1088    0.0000 O   0  0
  2  3  2  0
  2  1  1  0
  3  4  1  0
  4  5  2  0
  5  6  1  0
  6  1  2  0
  4  7  1  0
  7  8  1  0
 10  9  2  0
  9  8  1  0
  8 11  1  0
 11 12  2  0
 12 10  1  0
  1 13  1  0
 13 14  1  0
 13 15  1  0
 13 16  1  0
 12 17  1  0
 17 18  2  0
 17 19  2  0
M  END
> <Essentiality1>
In Vitro Essential

> <TargetGene1>
dprE1 (Rv3790)

> <TargetGene1Link>
http://tuberculist.epfl.ch/quicksearch.php?gene+name=Rv3790

> <Pathway1Case1>
superpathway of mycolyl-arabinogalactan-peptidoglycan complex biosynthesis

> <Pathway1Link1>
http://tbcyc.tbdb.org/MTH37RVV/NEW-IMAGE?type=PATHWAY&object=PWY-6404&detail-level=2&detail-level=1

> <DistanceToCenter(1)>
0.397058823529412

> <Cluster(1)>
28

> <DistanceToCenter(2)>
0.397058823529412

> <Cluster(2)>
96

$$$$

  SciTegic05221515302D

 20 22  0  0  0  0            999 V2000
    3.8634    5.9062    0.0000 O   0  5
    2.5645    5.1562    0.0000 N   0  3
    1.2655    5.9062    0.0000 C   0  0
   -0.0336    5.1562    0.0000 C   0  0
   -0.0336    3.6562    0.0000 C   0  0
    1.2655    2.9062    0.0000 C   0  0
    2.5645    3.6562    0.0000 C   0  0
    3.8634    2.9062    0.0000 S   0  0
    3.8634    1.4062    0.0000 C   0  0
    5.1625    0.6562    0.0000 C   0  0
    5.1625   -0.8437    0.0000 C   0  0
    3.8634   -1.5938    0.0000 C   0  0
    2.5645   -0.8437    0.0000 C   0  0
    1.1378   -1.3072    0.0000 N   0  0
    0.2562   -0.0937    0.0000 O   0  0
    1.1378    1.1197    0.0000 N   0  0
    2.5645    0.6562    0.0000 C   0  0
    3.8634   -3.0938    0.0000 N   0  0
    5.1625   -3.8438    0.0000 O   0  0
    2.5645   -3.8438    0.0000 O   0  0
  1  2  1  0
  2  3  2  0
  3  4  1  0
  4  5  2  0
  5  6  1  0
  6  7  2  0
  2  7  1  0
  7  8  1  0
  8  9  1  0
  9 10  2  0
 10 11  1  0
 11 12  2  0
 12 13  1  0
 13 14  2  0
 14 15  1  0
 15 16  1  0
 16 17  2  0
  9 17  1  0
 13 17  1  0
 12 18  1  0
 18 19  2  0
 18 20  2  0
M  CHG  2   1  -1   2   1
M  END
> <CDDNumber>
CDD-309276

> <Essentiality1>
In Vitro Essential (0.11)

> <HumanHomolog1>
NO

> <HumanHomolog1Link>
http://www.ncbi.nlm.nih.gov/pubmed/?term=16904376

> <TargetGene1>
cysH (Rv2392)

> <TargetGene1Link>
http://genome.tbdb.org/annotation/genome/tbdb/GeneDetails.html?sp=S7000000635244974

> <Essentiality1LinkPubMed1>
http://www.ncbi.nlm.nih.gov/pubmed?term=12657046

> <Gene1LinkPubMed1>
http://www.ncbi.nlm.nih.gov/pubmed?term=18855373

> <Pathway1Case1>
sulfate reduction I (assimilatory)

> <Pathway1Link1>
http://tbcyc.tbdb.org/MTH37RVV/NEW-IMAGE?type=PATHWAY&object=SO4ASSIM-PWY

> <TargetGene1Predicted>
false

> <DistanceToCenter(1)>
0.357142857142857

> <Cluster(1)>
28

> <DistanceToCenter(2)>
0

> <Cluster(2)>
4

$$$$

  SciTegic05221515302D

 28 30  0  0  0  0            999 V2000
    0.6956    6.5300    0.0000 O   0  0
    0.6956    5.0300    0.0000 C   0  5
    1.9947    4.2800    0.0000 N   0  3
    3.2936    5.0300    0.0000 O   0  0
    1.9947    2.7800    0.0000 C   0  0
    3.2936    2.0300    0.0000 C   0  0
    3.2936    0.5300    0.0000 C   0  0
    1.9947   -0.2200    0.0000 C   0  0
    1.9947   -1.7200    0.0000 C   0  0
    3.2082   -2.6016    0.0000 C   0  0
    2.7447   -4.0282    0.0000 N   0  0
    1.2447   -4.0282    0.0000 N   0  0
    0.7811   -2.6016    0.0000 C   0  0
    0.3629   -5.2418    0.0000 C   0  0
    0.9731   -6.6122    0.0000 N   0  0
    0.0914   -7.8256    0.0000 C   0  0
   -1.4004   -7.6689    0.0000 C   0  0
   -2.0106   -6.2985    0.0000 C   0  0
   -1.1287   -5.0849    0.0000 N   0  0
   -3.5022   -6.1418    0.0000 C   0  0
   -4.9940   -5.9849    0.0000 F   0  0
   -3.3455   -4.6500    0.0000 F   0  0
   -3.6591   -7.6334    0.0000 F   0  0
    0.6956    0.5300    0.0000 C   0  0
    0.6956    2.0300    0.0000 C   0  0
   -0.6035   -0.2200    0.0000 N   0  0
   -1.9024    0.5300    0.0000 O   0  0
   -0.6035   -1.7200    0.0000 O   0  0
  1  2  1  0
  2  3  1  0
  3  4  2  0
  3  5  1  0
  5  6  2  0
  6  7  1  0
  7  8  2  0
  8  9  1  0
  9 10  1  0
 10 11  2  0
 11 12  1  0
 12 13  1  0
  9 13  2  0
 12 14  1  0
 14 15  2  0
 15 16  1  0
 16 17  2  0
 17 18  1  0
 18 19  2  0
 14 19  1  0
 18 20  1  0
 20 21  1  0
 20 22  1  0
 20 23  1  0
  8 24  1  0
 24 25  2  0
  5 25  1  0
 24 26  1  0
 26 27  2  0
 26 28  2  0
M  CHG  2   2  -1   3   1
M  END
> <CDDNumber>
CDD-1766

> <Essentiality1>
Not Essential

> <HumanHomolog1>
NO

> <HumanHomolog1Link>
http://www.ncbi.nlm.nih.gov/pubmed/?term=16904376

> <TargetGene1>
inhA (Rv1484)

> <TargetGene1Link>
http://genome.tbdb.org/annotation/genome/tbdb/GeneDetails.html?sp=S7000000635253566

> <Essentiality1LinkPubMed1>
http://www.ncbi.nlm.nih.gov/pubmed?term=12657046

> <Gene1LinkPubMed1>
http://www.ncbi.nlm.nih.gov/pubmed/?term=12606558

> <Pathway1Case1>
Mycolate biosynthesis

> <Pathway1Link1>
http://tbcyc.tbdb.org/MTH37RVV/NEW-IMAGE?type=PATHWAY&object=PWYG-321&detail-level=2

> <TargetGene1Predicted>
false

> <DistanceToCenter(1)>
0

> <Cluster(1)>
28

> <DistanceToCenter(2)>
0

> <Cluster(2)>
96

$$$$

  SciTegic05221515302D

 21 23  0  0  0  0            999 V2000
    0.8443    1.6875    0.0000 O   0  0
    2.1434    0.9375    0.0000 C   0  0
    2.1434   -0.5625    0.0000 N   0  0
    3.4425   -1.3125    0.0000 C   0  0
    3.4425   -2.8125    0.0000 C   0  0
    2.1434   -3.5625    0.0000 N   0  0
    2.1434   -5.0625    0.0000 C   0  0
    0.8443   -5.8125    0.0000 C   0  0
    0.8443   -7.3125    0.0000 C   0  0
   -0.4546   -8.0625    0.0000 C   0  0
   -1.7537   -7.3125    0.0000 C   0  0
   -1.7537   -5.8125    0.0000 C   0  0
   -0.4546   -5.0625    0.0000 C   0  0
    0.8443   -2.8125    0.0000 C   0  0
    0.8443   -1.3125    0.0000 C   0  0
    3.4425    1.6875    0.0000 C   0  0
    3.4425    3.1875    0.0000 C   0  0
    4.7416    3.9375    0.0000 C   0  0
    6.0405    3.1875    0.0000 C   0  0
    6.0405    1.6875    0.0000 C   0  0
    4.7416    0.9375    0.0000 C   0  0
  1  2  2  0
  2  3  1  0
  3  4  1  0
  4  5  1  0
  5  6  1  0
  6  7  1  0
  7  8  1  0
  8  9  2  0
  9 10  1  0
 10 11  2  0
 11 12  1  0
 12 13  2  0
  8 13  1  0
  6 14  1  0
 14 15  1  0
  3 15  1  0
  2 16  1  0
 16 17  2  0
 17 18  1  0
 18 19  2  0
 19 20  1  0
 20 21  2  0
 16 21  1  0
M  END
> <CDDNumber>
CDD-171975

> <Essentiality1>
Not Essential

> <HumanHomolog1>
NO

> <HumanHomolog1Link>
http://www.ncbi.nlm.nih.gov/pubmed/?term=16904376

> <TargetGene1>
inhA (Rv1484)

> <TargetGene1Link>
http://genome.tbdb.org/annotation/genome/tbdb/GeneDetails.html?sp=S7000000635253566

> <Essentiality1LinkPubMed1>
http://www.ncbi.nlm.nih.gov/pubmed?term=12657046

> <Gene1LinkPubMed1>
http://www.ncbi.nlm.nih.gov/pubmed?term=18457948

> <Pathway1Case1>
Mycolate biosynthesis

> <Pathway1Link1>
http://tbcyc.tbdb.org/MTH37RVV/NEW-IMAGE?type=PATHWAY&object=PWYG-321&detail-level=2

> <TargetGene1Predicted>
false

> <DistanceToCenter(1)>
0.135135135135135

> <Cluster(1)>
29

> <DistanceToCenter(2)>
0.222222222222222

> <Cluster(2)>
7

$$$$

  SciTegic05221515302D

 22 24  0  0  0  0            999 V2000
    6.7550    0.2625    0.0000 C   0  0
    6.7550   -1.2375    0.0000 C   0  0
    8.0541   -1.9875    0.0000 C   0  0
    8.0541   -3.4875    0.0000 C   0  0
    6.7550   -4.2375    0.0000 C   0  0
    5.4559   -3.4875    0.0000 C   0  0
    5.4559   -1.9875    0.0000 C   0  0
    4.1570   -4.2375    0.0000 C   0  0
    4.1570   -5.7375    0.0000 O   0  0
    2.8579   -3.4875    0.0000 N   0  0
    1.5588   -4.2375    0.0000 C   0  0
    0.2597   -3.4875    0.0000 C   0  0
    0.2597   -1.9875    0.0000 C   0  0
   -1.0392   -1.2375    0.0000 C   0  0
   -1.0392    0.2625    0.0000 C   0  0
   -2.3383    1.0125    0.0000 C   0  0
   -2.3383    2.5125    0.0000 C   0  0
   -1.0392    3.2625    0.0000 C   0  0
    0.2597    2.5125    0.0000 C   0  0
    0.2597    1.0125    0.0000 C   0  0
    1.5588   -1.2375    0.0000 C   0  0
    2.8579   -1.9875    0.0000 C   0  0
  1  2  1  0
  2  3  2  0
  3  4  1  0
  4  5  2  0
  5  6  1  0
  6  7  2  0
  2  7  1  0
  6  8  1  0
  8  9  2  0
  8 10  1  0
 10 11  1  0
 11 12  1  0
 12 13  1  0
 13 14  1  0
 14 15  1  0
 15 16  2  0
 16 17  1  0
 17 18  2  0
 18 19  1  0
 19 20  2  0
 15 20  1  0
 13 21  1  0
 21 22  1  0
 10 22  1  0
M  END
> <CDDNumber>
CDD-345096

> <Essentiality1>
Not Essential

> <HumanHomolog1>
NO

> <HumanHomolog1Link>
http://www.ncbi.nlm.nih.gov/pubmed/?term=16904376

> <TargetGene1>
inhA (Rv1484)

> <TargetGene1Link>
http://genome.tbdb.org/annotation/genome/tbdb/GeneDetails.html?sp=S7000000635253566

> <Essentiality1LinkPubMed1>
http://www.ncbi.nlm.nih.gov/pubmed?term=12657046

> <Gene1LinkPubMed1>
http://www.ncbi.nlm.nih.gov/pubmed?term=18457948

> <Pathway1Case1>
Mycolate biosynthesis

> <Pathway1Link1>
http://tbcyc.tbdb.org/MTH37RVV/NEW-IMAGE?type=PATHWAY&object=PWYG-321&detail-level=2

> <TargetGene1Predicted>
false

> <DistanceToCenter(1)>
0

> <Cluster(1)>
29

> <DistanceToCenter(2)>
0.288888888888889

> <Cluster(2)>
7

$$$$

  SciTegic05221515302D

 15 16  0  0  0  0            999 V2000
    6.1000    0.2500    0.0000 C   0  0
    4.8010   -0.5000    0.0000 C   0  0
    7.3990   -0.5000    0.0000 C   0  0
    4.8010   -2.0000    0.0000 C   0  0
    6.1000   -2.7500    0.0000 C   0  0
    7.3990   -2.0000    0.0000 C   0  0
    6.1000   -4.2500    0.0000 C   0  0
    7.3991   -5.0000    0.0000 C   0  0
    8.6981   -4.2500    0.0000 S   0  0
    7.3991   -6.5000    0.0000 N   0  0
    6.1001   -7.2500    0.0000 C   0  0
    6.1001   -8.7500    0.0000 C   0  0
    7.3991   -9.5000    0.0000 C   0  0
    8.6982   -8.7500    0.0000 C   0  0
    8.6982   -7.2500    0.0000 C   0  0
  1  2  1  0
  1  3  2  0
  2  4  2  0
  4  5  1  0
  5  6  2  0
  6  3  1  0
  5  7  1  0
  7  8  1  0
  8  9  2  0
  8 10  1  0
 11 12  1  0
 11 10  1  0
 12 13  1  0
 13 14  1  0
 14 15  1  0
 15 10  1  0
M  END
> <Essentiality1>
In Vitro Essential

> <HumanHomolog1>
NO

> <TargetGene1>
alr (Rv3423c)

> <TargetGene1Link>
http://genome.tbdb.org/annotation/genome/tbdb/GeneDetails.html?sp=S7000000635247950

> <Pathway1Case1>
superpathway of alanine biosynthesis

> <Pathway1Link1>
http://tbcyc.tbdb.org/MTH37RVV/NEW-IMAGE?type=PATHWAY&object=PWY0-1061

> <DistanceToCenter(1)>
0.297297297297297

> <Cluster(1)>
29

> <DistanceToCenter(2)>
0.428571428571429

> <Cluster(2)>
60

$$$$

  SciTegic05221515302D

 22 24  0  0  0  0            999 V2000
    6.7549    1.6124    0.0000 C   0  0
    6.7549    0.1125    0.0000 C   0  0
    8.0540   -0.6375    0.0000 C   0  0
    8.0540   -2.1375    0.0000 C   0  0
    6.7549   -2.8875    0.0000 C   0  0
    5.4559   -2.1375    0.0000 C   0  0
    5.4559   -0.6375    0.0000 C   0  0
    6.7549   -4.3875    0.0000 C   0  0
    8.0540   -5.1375    0.0000 O   0  0
    5.4559   -5.1375    0.0000 N   0  0
    5.4559   -6.6374    0.0000 C   0  0
    4.1570   -7.3874    0.0000 C   0  0
    2.8579   -6.6374    0.0000 C   0  0
    1.5588   -7.3874    0.0000 C   0  0
    0.2598   -6.6374    0.0000 C   0  0
   -1.0391   -7.3874    0.0000 C   0  0
   -2.3382   -6.6374    0.0000 C   0  0
   -2.3382   -5.1375    0.0000 C   0  0
   -1.0391   -4.3875    0.0000 C   0  0
    0.2598   -5.1375    0.0000 C   0  0
    2.8579   -5.1375    0.0000 C   0  0
    4.1570   -4.3875    0.0000 C   0  0
  1  2  1  0
  2  3  2  0
  3  4  1  0
  4  5  2  0
  5  6  1  0
  6  7  2  0
  2  7  1  0
  5  8  1  0
  8  9  2  0
  8 10  1  0
 10 11  1  0
 11 12  1  0
 12 13  1  0
 13 14  1  0
 14 15  1  0
 15 16  2  0
 16 17  1  0
 17 18  2  0
 18 19  1  0
 19 20  2  0
 15 20  1  0
 13 21  1  0
 21 22  1  0
 10 22  1  0
M  END
> <CDDNumber>
CDD-345095

> <Essentiality1>
Not Essential

> <HumanHomolog1>
NO

> <HumanHomolog1Link>
http://www.ncbi.nlm.nih.gov/pubmed/?term=16904376

> <TargetGene1>
inhA (Rv1484)

> <TargetGene1Link>
http://genome.tbdb.org/annotation/genome/tbdb/GeneDetails.html?sp=S7000000635253566

> <Essentiality1LinkPubMed1>
http://www.ncbi.nlm.nih.gov/pubmed?term=12657046

> <Gene1LinkPubMed1>
http://www.ncbi.nlm.nih.gov/pubmed?term=18457948

> <Pathway1Case1>
Mycolate biosynthesis

> <Pathway1Link1>
http://tbcyc.tbdb.org/MTH37RVV/NEW-IMAGE?type=PATHWAY&object=PWYG-321&detail-level=2

> <TargetGene1Predicted>
false

> <DistanceToCenter(1)>
0

> <Cluster(1)>
29

> <DistanceToCenter(2)>
0.288888888888889

> <Cluster(2)>
7

$$$$

  SciTegic05221515302D

 22 24  0  0  0  0            999 V2000
    5.5858   -1.0875    0.0000 F   0  0
    5.5858   -2.5875    0.0000 C   0  0
    6.8849   -3.3375    0.0000 C   0  0
    6.8849   -4.8375    0.0000 C   0  0
    5.5858   -5.5875    0.0000 C   0  0
    4.2868   -4.8375    0.0000 C   0  0
    4.2868   -3.3375    0.0000 C   0  0
    2.9879   -2.5875    0.0000 C   0  0
    1.6888   -3.3375    0.0000 O   0  0
    2.9879   -1.0875    0.0000 N   0  0
    1.6888   -0.3375    0.0000 C   0  0
    1.6888    1.1625    0.0000 C   0  0
    2.9879    1.9125    0.0000 C   0  0
    2.9879    3.4125    0.0000 C   0  0
    4.2868    4.1625    0.0000 C   0  0
    4.2868    5.6625    0.0000 C   0  0
    5.5858    6.4125    0.0000 C   0  0
    6.8849    5.6625    0.0000 C   0  0
    6.8849    4.1625    0.0000 C   0  0
    5.5858    3.4125    0.0000 C   0  0
    4.2868    1.1625    0.0000 C   0  0
    4.2868   -0.3375    0.0000 C   0  0
  1  2  1  0
  2  3  2  0
  3  4  1  0
  4  5  2  0
  5  6  1  0
  6  7  2  0
  2  7  1  0
  7  8  1  0
  8  9  2  0
  8 10  1  0
 10 11  1  0
 11 12  1  0
 12 13  1  0
 13 14  1  0
 14 15  1  0
 15 16  2  0
 16 17  1  0
 17 18  2  0
 18 19  1  0
 19 20  2  0
 15 20  1  0
 13 21  1  0
 21 22  1  0
 10 22  1  0
M  END
> <CDDNumber>
CDD-345094

> <Essentiality1>
Not Essential

> <HumanHomolog1>
NO

> <HumanHomolog1Link>
http://www.ncbi.nlm.nih.gov/pubmed/?term=16904376

> <TargetGene1>
inhA (Rv1484)

> <TargetGene1Link>
http://genome.tbdb.org/annotation/genome/tbdb/GeneDetails.html?sp=S7000000635253566

> <Essentiality1LinkPubMed1>
http://www.ncbi.nlm.nih.gov/pubmed?term=12657046

> <Gene1LinkPubMed1>
http://www.ncbi.nlm.nih.gov/pubmed?term=18457948

> <Pathway1Case1>
Mycolate biosynthesis

> <Pathway1Link1>
http://tbcyc.tbdb.org/MTH37RVV/NEW-IMAGE?type=PATHWAY&object=PWYG-321&detail-level=2

> <TargetGene1Predicted>
false

> <DistanceToCenter(1)>
0.2

> <Cluster(1)>
29

> <DistanceToCenter(2)>
0.270833333333333

> <Cluster(2)>
7

$$$$

  SciTegic05221515302D

 22 24  0  0  0  0            999 V2000
    6.7550    0.2625    0.0000 Cl  0  0
    6.7550   -1.2375    0.0000 C   0  0
    8.0541   -1.9875    0.0000 C   0  0
    8.0541   -3.4875    0.0000 C   0  0
    6.7550   -4.2375    0.0000 C   0  0
    5.4559   -3.4875    0.0000 C   0  0
    5.4559   -1.9875    0.0000 C   0  0
    4.1570   -4.2375    0.0000 C   0  0
    4.1570   -5.7375    0.0000 O   0  0
    2.8579   -3.4875    0.0000 N   0  0
    1.5588   -4.2375    0.0000 C   0  0
    0.2597   -3.4875    0.0000 C   0  0
    0.2597   -1.9875    0.0000 C   0  0
   -1.0392   -1.2375    0.0000 C   0  0
   -1.0392    0.2625    0.0000 C   0  0
   -2.3383    1.0125    0.0000 C   0  0
   -2.3383    2.5125    0.0000 C   0  0
   -1.0392    3.2625    0.0000 C   0  0
    0.2597    2.5125    0.0000 C   0  0
    0.2597    1.0125    0.0000 C   0  0
    1.5588   -1.2375    0.0000 C   0  0
    2.8579   -1.9875    0.0000 C   0  0
  1  2  1  0
  2  3  2  0
  3  4  1  0
  4  5  2  0
  5  6  1  0
  6  7  2  0
  2  7  1  0
  6  8  1  0
  8  9  2  0
  8 10  1  0
 10 11  1  0
 11 12  1  0
 12 13  1  0
 13 14  1  0
 14 15  1  0
 15 16  2  0
 16 17  1  0
 17 18  2  0
 18 19  1  0
 19 20  2  0
 15 20  1  0
 13 21  1  0
 21 22  1  0
 10 22  1  0
M  END
> <CDDNumber>
CDD-345093

> <Essentiality1>
Not Essential

> <HumanHomolog1>
NO

> <HumanHomolog1Link>
http://www.ncbi.nlm.nih.gov/pubmed/?term=16904376

> <TargetGene1>
inhA (Rv1484)

> <TargetGene1Link>
http://genome.tbdb.org/annotation/genome/tbdb/GeneDetails.html?sp=S7000000635253566

> <Essentiality1LinkPubMed1>
http://www.ncbi.nlm.nih.gov/pubmed?term=12657046

> <Gene1LinkPubMed1>
http://www.ncbi.nlm.nih.gov/pubmed?term=18457948

> <Pathway1Case1>
Mycolate biosynthesis

> <Pathway1Link1>
http://tbcyc.tbdb.org/MTH37RVV/NEW-IMAGE?type=PATHWAY&object=PWYG-321&detail-level=2

> <TargetGene1Predicted>
false

> <DistanceToCenter(1)>
0.157894736842105

> <Cluster(1)>
29

> <DistanceToCenter(2)>
0.2

> <Cluster(2)>
7

$$$$

  SciTegic05221515302D

 16 17  0  0  0  0            999 V2000
   -0.9528    2.1177    0.0000 O   0  0
    0.3463    1.3677    0.0000 C   0  0
    0.3463   -0.1323    0.0000 C   0  0  1  0  0  0
    1.5597   -1.0139    0.0000 O   0  0
    1.0963   -2.4404    0.0000 C   0  0  2  0  0  0
   -0.4037   -2.4404    0.0000 C   0  0
   -0.8673   -1.0139    0.0000 C   0  0  2  0  0  0
   -2.2938   -0.5504    0.0000 O   0  0
    1.9779   -3.6540    0.0000 N   0  0
    3.4697   -3.4971    0.0000 C   0  0
    4.3513   -4.7107    0.0000 C   0  0
    3.7411   -6.0811    0.0000 C   0  0
    4.6229   -7.2945    0.0000 O   0  0
    2.2495   -6.2378    0.0000 N   0  0
    1.3677   -5.0244    0.0000 C   0  0
   -0.1239   -5.1811    0.0000 O   0  0
  1  2  1  0
  3  2  1  1
  3  4  1  0
  4  5  1  0
  5  6  1  0
  6  7  1  0
  3  7  1  0
  7  8  1  6
  5  9  1  1
  9 10  1  0
 10 11  2  0
 11 12  1  0
 12 13  2  0
 12 14  1  0
 14 15  1  0
  9 15  1  0
 15 16  2  0
M  END
> <CDDNumber>
CDD-45677

> <Essentiality1>
In Vitro Essential (0.09)

> <TargetGene1>
thiL (Rv2977c)

> <TargetGene1Link>
http://genome.tbdb.org/annotation/genome/tbdb/GeneDetails.html?sp=S7000000635251301

> <Essentiality1LinkPubMed1>
http://www.ncbi.nlm.nih.gov/pubmed?term=12657046

> <Gene1LinkPubMed1>
http://www.ncbi.nlm.nih.gov/pubmed?term=15801836

> <Pathway1Case1>
thiamin biosynthesis I

> <Pathway1Link1>
http://tbcyc.tbdb.org/MTH37RVV/NEW-IMAGE?type=PATHWAY&object=THISYN-PWY&detail-level=2&detail-level=1

> <TargetGene1Predicted>
false

> <DistanceToCenter(1)>
0.0793650793650794

> <Cluster(1)>
30

> <DistanceToCenter(2)>
0.0793650793650794

> <Cluster(2)>
20

$$$$

  SciTegic05221515302D

 47 48  0  0  0  0            999 V2000
  -10.3923   -1.3312    0.0000 N   0  0
   -9.0932   -0.5812    0.0000 C   0  0
   -7.7941   -1.3312    0.0000 C   0  0
   -6.4952   -0.5812    0.0000 C   0  0
   -5.1961   -1.3312    0.0000 C   0  0
   -5.1961   -2.8312    0.0000 N   0  0
   -3.8971   -0.5812    0.0000 C   0  0
   -2.5980   -1.3312    0.0000 C   0  0
   -2.5980   -2.8312    0.0000 O   0  0
   -1.2991   -0.5812    0.0000 N   0  0
    0.0000   -1.3312    0.0000 C   0  0
    1.2991   -0.5812    0.0000 C   0  0
    0.0000    0.1687    0.0000 N   0  0
    0.0000    1.6687    0.0000 C   0  0
   -1.2991    2.4187    0.0000 O   0  0
    1.7491    2.8687    0.0000 C   0  0
    1.2991    3.9187    0.0000 C   0  0
    0.0000    4.6687    0.0000 O   0  0
    3.0480    2.1187    0.0000 N   0  0
    4.3471    2.8687    0.0000 C   0  0
    3.8971    3.9187    0.0000 O   0  0
    5.1961    1.6687    0.0000 C   0  0
    5.1961    0.1687    0.0000 N   0  0
    6.4952    2.4187    0.0000 C   0  0
    7.7941    1.6687    0.0000 N   0  0
    7.7941    0.1687    0.0000 C   0  0
    9.2859    0.3255    0.0000 O   0  0
    6.4952   -0.5812    0.0000 C   0  0
    6.4952   -2.0812    0.0000 N   0  0
    5.1961   -2.8312    0.0000 C   0  0
    5.1961   -4.3312    0.0000 O   0  0
    3.8971   -2.0812    0.0000 C   0  0
    2.5980   -2.8312    0.0000 N   0  0
    1.2991   -2.0812    0.0000 C   0  0
    0.0000   -2.8312    0.0000 O   0  0
    3.8971   -0.5812    0.0000 C   0  0
    2.5980    0.1687    0.0000 N   0  0
    2.5980    1.6687    0.0000 C   0  0
    3.8971    2.4187    0.0000 N   0  0
    1.2991    2.4187    0.0000 O   0  0
    7.7941   -1.3312    0.0000 C   0  0
    9.0932   -0.5812    0.0000 C   0  0
   10.3923   -1.3312    0.0000 C   0  0
   10.3923   -2.8312    0.0000 N   0  0
    9.0932   -3.5812    0.0000 C   0  0
    9.0932   -5.0812    0.0000 N   0  0
    7.7941   -2.8312    0.0000 N   0  0
  1  2  1  0
  2  3  1  0
  3  4  1  0
  4  5  1  0
  5  6  1  0
  5  7  1  0
  7  8  1  0
  8  9  2  0
  8 10  1  0
 10 11  1  0
 11 12  1  0
 12 13  1  0
 13 14  1  0
 14 15  2  0
 14 16  1  0
 16 17  1  0
 17 18  1  0
 16 19  1  0
 19 20  1  0
 20 21  2  0
 20 22  1  0
 22 23  1  0
 22 24  1  0
 24 25  1  0
 25 26  1  0
 26 27  2  0
 26 28  1  0
 28 29  1  0
 29 30  1  0
 30 31  2  0
 30 32  1  0
 32 33  1  0
 33 34  1  0
 12 34  1  0
 34 35  2  0
 32 36  2  0
 36 37  1  0
 37 38  1  0
 38 39  1  0
 38 40  2  0
 28 41  1  0
 41 42  1  0
 42 43  1  0
 43 44  1  0
 44 45  1  0
 45 46  2  0
 45 47  1  0
 41 47  1  0
M  END
> <CDDNumber>
CDD-110407

> <ResistanceMutations>
tlyA and rrs

> <Essentiality1>
Not Essential

> <TargetGene1>
tlyA (Rv1694)

> <TargetGene1Link>
http://genome.tbdb.org/annotation/genome/tbdb/GeneDetails.html?sp=S7000000635249969

> <Essentiality1LinkPubMed1>
http://www.ncbi.nlm.nih.gov/pubmed?term=12657046

> <Gene1LinkPubMed1>
http://www.ncbi.nlm.nih.gov/pubmed/18079742

> <TargetGene1Predicted>
false

> <DistanceToCenter(1)>
0.324324324324324

> <Cluster(1)>
30

> <DistanceToCenter(2)>
0

> <Cluster(2)>
78

$$$$

  SciTegic05221515302D

 18 19  0  0  0  0            999 V2000
    1.2853    6.5409    0.0000 C   0  0
   -0.0138    5.7909    0.0000 C   0  0
   -0.0138    4.2909    0.0000 C   0  0
   -1.3127    3.5409    0.0000 N   0  0
   -1.3127    2.0409    0.0000 C   0  0  2  0  0  0
   -0.0993    1.1593    0.0000 O   0  0
   -0.5627   -0.2674    0.0000 C   0  0  2  0  0  0
    0.3189   -1.4809    0.0000 C   0  0
   -0.2913   -2.8512    0.0000 O   0  0
   -2.0627   -0.2674    0.0000 C   0  0  1  0  0  0
   -2.9445   -1.4809    0.0000 O   0  0
   -2.5263    1.1593    0.0000 C   0  0  1  0  0  0
   -3.9529    1.6228    0.0000 F   0  0
   -2.6118    4.2909    0.0000 C   0  0
   -3.9109    3.5409    0.0000 O   0  0
   -2.6118    5.7909    0.0000 N   0  0
   -1.3127    6.5409    0.0000 C   0  0
   -1.3127    8.0409    0.0000 O   0  0
  1  2  1  0
  2  3  2  0
  3  4  1  0
  5  4  1  6
  5  6  1  0
  6  7  1  0
  7  8  1  6
  8  9  1  0
  7 10  1  0
 10 11  1  1
 10 12  1  0
  5 12  1  0
 12 13  1  1
  4 14  1  0
 14 15  2  0
 14 16  1  0
 16 17  1  0
  2 17  1  0
 17 18  2  0
M  END
> <CDDNumber>
CDD-342285

> <Essentiality1>
In Vitro Essential (0.09)

> <TargetGene1>
thiL (Rv2977c)

> <TargetGene1Link>
http://genome.tbdb.org/annotation/genome/tbdb/GeneDetails.html?sp=S7000000635251301

> <Essentiality1LinkPubMed1>
http://www.ncbi.nlm.nih.gov/pubmed?term=12657046

> <Gene1LinkPubMed1>
http://www.ncbi.nlm.nih.gov/pubmed?term=15801836

> <Pathway1Case1>
thiamin biosynthesis I

> <Pathway1Link1>
http://tbcyc.tbdb.org/MTH37RVV/NEW-IMAGE?type=PATHWAY&object=THISYN-PWY&detail-level=2&detail-level=1

> <TargetGene1Predicted>
false

> <DistanceToCenter(1)>
0.136363636363636

> <Cluster(1)>
30

> <DistanceToCenter(2)>
0.136363636363636

> <Cluster(2)>
20

$$$$

  SciTegic05221515302D

 47 48  0  0  0  0            999 V2000
   -5.7380    1.7571    0.0000 H   0  0
   -4.7738    2.9062    0.0000 C   0  0
   -4.7738    4.4062    0.0000 N   0  0
   -6.0729    5.1562    0.0000 C   0  0
   -7.3719    4.4062    0.0000 N   0  0
   -6.0729    6.6561    0.0000 O   0  0
   -3.4747    2.1562    0.0000 C   0  0
   -3.4747    3.6562    0.0000 N   0  0
   -2.1759    4.4062    0.0000 C   0  0
   -2.1759    5.9061    0.0000 O   0  0
   -0.8768    3.6562    0.0000 C   0  0
    0.4223    4.4062    0.0000 C   0  0
    1.7211    3.6562    0.0000 N   0  0
    3.0202    4.4062    0.0000 C   0  0
    3.0202    5.9061    0.0000 O   0  0
    4.3193    3.6562    0.0000 C   0  0
    5.6183    4.4062    0.0000 C   0  0
    5.6183    5.9061    0.0000 N   0  0
    6.9172    3.6562    0.0000 C   0  0
    8.2163    4.4062    0.0000 C   0  0
    9.5153    3.6562    0.0000 C   0  0
   10.8142    4.4062    0.0000 N   0  0
   -0.8768    2.1562    0.0000 N   0  0
    0.4223    1.4062    0.0000 C   0  0
    1.7211    2.1562    0.0000 O   0  0
    0.4223   -0.0937    0.0000 C   0  0
   -0.8768   -0.8437    0.0000 C   0  0
    1.7211   -0.8437    0.0000 N   0  0
    1.7211   -2.3437    0.0000 C   0  0
    3.0202   -3.0937    0.0000 O   0  0
    0.4223   -3.0937    0.0000 C   0  0
    0.4223   -4.5936    0.0000 N   0  0
   -0.8768   -2.3437    0.0000 C   0  0
   -2.1759   -3.0937    0.0000 N   0  0
   -3.4747   -2.3437    0.0000 C   0  0
   -4.0849   -3.7140    0.0000 O   0  0
   -3.4747   -0.8437    0.0000 C   0  0
   -4.7738   -0.0937    0.0000 N   0  0
   -4.7738    1.4062    0.0000 C   0  0
   -6.0729    2.1562    0.0000 O   0  0
   -4.7738   -1.5937    0.0000 C   0  0
   -4.7738   -3.0937    0.0000 C   0  0
   -6.0729   -3.8436    0.0000 C   0  0
   -7.3719   -3.0937    0.0000 N   0  0
   -7.3719   -1.5937    0.0000 C   0  0
   -8.6708   -0.8437    0.0000 N   0  0
   -6.0729   -0.8437    0.0000 N   0  0
  2  1  1  0
  2  3  1  0
  3  4  1  0
  4  5  1  0
  4  6  2  0
  2  7  2  0
  7  8  1  0
  8  9  1  0
  9 10  2  0
  9 11  1  0
 11 12  1  0
 12 13  1  0
 13 14  1  0
 14 15  2  0
 14 16  1  0
 16 17  1  0
 17 18  1  0
 17 19  1  0
 19 20  1  0
 20 21  1  0
 21 22  1  0
 11 23  1  0
 23 24  1  0
 24 25  2  0
 24 26  1  0
 26 27  1  0
 26 28  1  0
 28 29  1  0
 29 30  2  0
 29 31  1  0
 31 32  1  0
 31 33  1  0
 33 34  1  0
 34 35  1  0
 35 36  2  0
 35 37  1  0
 37 38  1  0
 38 39  1  0
  7 39  1  0
 39 40  2  0
 37 41  1  0
 41 42  1  0
 42 43  1  0
 43 44  1  0
 44 45  1  0
 45 46  2  0
 45 47  1  0
 41 47  1  0
M  END
> <CDDNumber>
CDD-110408

> <ResistanceMutations>
tlyA and rrs

> <Essentiality1>
In Vitro Essential  (0.08)

> <TargetGene1>
rplJ (Rv0651)

> <TargetGene1Link>
http://genome.tbdb.org/annotation/genome/tbdb/GeneDetails.html?sp=S7000000635248577

> <Essentiality1LinkPubMed1>
http://www.ncbi.nlm.nih.gov/pubmed?term=12657046

> <Gene1LinkPubMed1>
http://www.ncbi.nlm.nih.gov/pubmed/18079742

> <Pathway1Case1>
Translation

> <Pathway1Link1>
http://www.genome.jp/kegg-bin/show_pathway?mtu03010+Rv0701

> <Essentiality2>
Not Essential

> <TargetGene2>
tlyA (Rv1694)

> <TargetGene2Link>
http://genome.tbdb.org/annotation/genome/tbdb/GeneDetails.html?sp=S7000000635249969

> <Essentiality2LinkPubMed1>
http://www.ncbi.nlm.nih.gov/pubmed?term=12657046

> <TargetGene1Predicted>
true

> <TargetGene2Predicted>
false

> <DistanceToCenter(1)>
0.364864864864865

> <Cluster(1)>
30

> <DistanceToCenter(2)>
0.078125

> <Cluster(2)>
78

$$$$

  SciTegic05221515302D

 15 16  0  0  0  0            999 V2000
    1.4037    1.6071    0.0000 C   0  0
    1.4037    0.1071    0.0000 C   0  0  2  0  0  0
    2.6172   -0.7745    0.0000 C   0  0
    2.1537   -2.2011    0.0000 C   0  0
    0.6537   -2.2011    0.0000 C   0  0  1  0  0  0
    0.1901   -0.7745    0.0000 O   0  0
   -0.2281   -3.4147    0.0000 N   0  0
    0.3821   -4.7851    0.0000 C   0  0
   -0.4995   -5.9985    0.0000 C   0  0
    0.1105   -7.3689    0.0000 Br  0  0
   -1.9914   -5.8418    0.0000 C   0  0
   -2.8730   -7.0553    0.0000 O   0  0
   -2.6015   -4.4714    0.0000 N   0  0
   -1.7197   -3.2578    0.0000 C   0  0
   -2.3299   -1.8876    0.0000 O   0  0
  2  1  1  6
  2  3  1  0
  3  4  1  0
  4  5  1  0
  5  6  1  0
  2  6  1  0
  5  7  1  6
  7  8  1  0
  8  9  2  0
  9 10  1  0
  9 11  1  0
 11 12  2  0
 11 13  1  0
 13 14  1  0
  7 14  1  0
 14 15  2  0
M  END
> <CDDNumber>
CDD-343079

> <Essentiality1>
In Vitro Essential (0.09)

> <TargetGene1>
thiL (Rv2977c)

> <TargetGene1Link>
http://genome.tbdb.org/annotation/genome/tbdb/GeneDetails.html?sp=S7000000635251301

> <Essentiality1LinkPubMed1>
http://www.ncbi.nlm.nih.gov/pubmed?term=12657046

> <Gene1LinkPubMed1>
http://www.ncbi.nlm.nih.gov/pubmed?term=15801836

> <Pathway1Case1>
thiamin biosynthesis I

> <Pathway1Link1>
http://tbcyc.tbdb.org/MTH37RVV/NEW-IMAGE?type=PATHWAY&object=THISYN-PWY&detail-level=2&detail-level=1

> <TargetGene1Predicted>
false

> <DistanceToCenter(1)>
0.260869565217391

> <Cluster(1)>
30

> <DistanceToCenter(2)>
0.260869565217391

> <Cluster(2)>
20

$$$$

  SciTegic05221515302D

 19 20  0  0  0  0            999 V2000
    1.3940    6.5409    0.0000 C   0  0
    0.0949    5.7909    0.0000 C   0  0
    0.0949    4.2909    0.0000 C   0  0
   -1.2040    3.5409    0.0000 N   0  0
   -1.2040    2.0409    0.0000 C   0  0  2  0  0  0
    0.0095    1.1593    0.0000 O   0  0
   -0.4540   -0.2674    0.0000 C   0  0  2  0  0  0
    0.4277   -1.4809    0.0000 C   0  0
   -0.1825   -2.8512    0.0000 O   0  0
   -1.9540   -0.2674    0.0000 C   0  0  1  0  0  0
   -2.8358   -1.4809    0.0000 C   0  0
   -4.3274   -1.3241    0.0000 N   0  0
   -2.4176    1.1593    0.0000 C   0  0  1  0  0  0
   -3.8442    1.6228    0.0000 O   0  0
   -2.5031    4.2909    0.0000 C   0  0
   -3.8022    3.5409    0.0000 O   0  0
   -2.5031    5.7909    0.0000 N   0  0
   -1.2040    6.5409    0.0000 C   0  0
   -1.2040    8.0409    0.0000 O   0  0
  1  2  1  0
  2  3  2  0
  3  4  1  0
  5  4  1  6
  5  6  1  0
  6  7  1  0
  7  8  1  6
  8  9  1  0
  7 10  1  0
 10 11  1  1
 11 12  1  0
 10 13  1  0
  5 13  1  0
 13 14  1  1
  4 15  1  0
 15 16  2  0
 15 17  1  0
 17 18  1  0
  2 18  1  0
 18 19  2  0
M  END
> <CDDNumber>
CDD-343474

> <Essentiality1>
In Vitro Essential (0.09)

> <TargetGene1>
thiL (Rv2977c)

> <TargetGene1Link>
http://genome.tbdb.org/annotation/genome/tbdb/GeneDetails.html?sp=S7000000635251301

> <Essentiality1LinkPubMed1>
http://www.ncbi.nlm.nih.gov/pubmed?term=12657046

> <Gene1LinkPubMed1>
http://www.ncbi.nlm.nih.gov/pubmed?term=15801836

> <Pathway1Case1>
thiamin biosynthesis I

> <Pathway1Link1>
http://tbcyc.tbdb.org/MTH37RVV/NEW-IMAGE?type=PATHWAY&object=THISYN-PWY&detail-level=2&detail-level=1

> <TargetGene1Predicted>
false

> <DistanceToCenter(1)>
0.0923076923076923

> <Cluster(1)>
30

> <DistanceToCenter(2)>
0.0923076923076923

> <Cluster(2)>
20

$$$$

  SciTegic05221515302D

 17 18  0  0  0  0            999 V2000
    0.0718    1.5365    0.0000 C   0  0
    0.0718    0.0365    0.0000 C   0  0  1  0  0  0
    1.2852   -0.8451    0.0000 O   0  0
    0.8217   -2.2717    0.0000 C   0  0  2  0  0  0
   -0.6782   -2.2717    0.0000 C   0  0  2  0  0  0
   -1.5600   -3.4853    0.0000 O   0  0
   -1.1419   -0.8451    0.0000 C   0  0  2  0  0  0
   -2.5684   -0.3817    0.0000 N   0  0
    1.7034   -3.4853    0.0000 N   0  0
    3.1952   -3.3284    0.0000 C   0  0
    4.0768   -4.5420    0.0000 C   0  0
    5.5686   -4.3853    0.0000 C   0  0
    3.4666   -5.9123    0.0000 C   0  0
    4.3484   -7.1258    0.0000 O   0  0
    1.9750   -6.0691    0.0000 N   0  0
    1.0932   -4.8556    0.0000 C   0  0
   -0.3984   -5.0123    0.0000 O   0  0
  2  1  1  1
  2  3  1  0
  3  4  1  0
  4  5  1  0
  5  6  1  6
  5  7  1  0
  2  7  1  0
  7  8  1  6
  4  9  1  1
  9 10  1  0
 10 11  2  0
 11 12  1  0
 11 13  1  0
 13 14  2  0
 13 15  1  0
 15 16  1  0
  9 16  1  0
 16 17  2  0
M  END
> <CDDNumber>
CDD-343880

> <Essentiality1>
In Vitro Essential (0.09)

> <TargetGene1>
thiL (Rv2977c)

> <TargetGene1Link>
http://genome.tbdb.org/annotation/genome/tbdb/GeneDetails.html?sp=S7000000635251301

> <Essentiality1LinkPubMed1>
http://www.ncbi.nlm.nih.gov/pubmed?term=12657046

> <Gene1LinkPubMed1>
http://www.ncbi.nlm.nih.gov/pubmed?term=15801836

> <Pathway1Case1>
thiamin biosynthesis I

> <Pathway1Link1>
http://tbcyc.tbdb.org/MTH37RVV/NEW-IMAGE?type=PATHWAY&object=THISYN-PWY&detail-level=2&detail-level=1

> <TargetGene1Predicted>
false

> <DistanceToCenter(1)>
0.215384615384615

> <Cluster(1)>
30

> <DistanceToCenter(2)>
0.215384615384615

> <Cluster(2)>
20

$$$$

  SciTegic05221515302D

 18 19  0  0  0  0            999 V2000
   -1.2273    2.1177    0.0000 O   0  0
    0.0718    1.3677    0.0000 C   0  0
    0.0718   -0.1323    0.0000 C   0  0  1  0  0  0
    1.2852   -1.0139    0.0000 O   0  0
    0.8217   -2.4404    0.0000 C   0  0  2  0  0  0
   -0.6782   -2.4404    0.0000 C   0  0  2  0  0  0
   -1.5600   -3.6540    0.0000 O   0  0
   -1.1419   -1.0139    0.0000 C   0  0  2  0  0  0
   -2.5684   -0.5504    0.0000 O   0  0
    1.7034   -3.6540    0.0000 N   0  0
    3.1952   -3.4971    0.0000 C   0  0
    4.0768   -4.7107    0.0000 C   0  0
    5.5686   -4.5540    0.0000 F   0  0
    3.4666   -6.0811    0.0000 C   0  0
    4.3484   -7.2945    0.0000 O   0  0
    1.9750   -6.2378    0.0000 N   0  0
    1.0932   -5.0244    0.0000 C   0  0
   -0.3984   -5.1811    0.0000 O   0  0
  1  2  1  0
  3  2  1  1
  3  4  1  0
  4  5  1  0
  5  6  1  0
  6  7  1  6
  6  8  1  0
  3  8  1  0
  8  9  1  6
  5 10  1  1
 10 11  1  0
 11 12  2  0
 12 13  1  0
 12 14  1  0
 14 15  2  0
 14 16  1  0
 16 17  1  0
 10 17  1  0
 17 18  2  0
M  END
> <CDDNumber>
CDD-44441

> <Essentiality1>
In Vitro Essential (0.09)

> <TargetGene1>
thiL (Rv2977c)

> <TargetGene1Link>
http://genome.tbdb.org/annotation/genome/tbdb/GeneDetails.html?sp=S7000000635251301

> <Essentiality1LinkPubMed1>
http://www.ncbi.nlm.nih.gov/pubmed?term=12657046

> <Gene1LinkPubMed1>
http://www.ncbi.nlm.nih.gov/pubmed?term=15801836

> <Pathway1Case1>
thiamin biosynthesis I

> <Pathway1Link1>
http://tbcyc.tbdb.org/MTH37RVV/NEW-IMAGE?type=PATHWAY&object=THISYN-PWY&detail-level=2&detail-level=1

> <TargetGene1Predicted>
false

> <DistanceToCenter(1)>
0.176470588235294

> <Cluster(1)>
30

> <DistanceToCenter(2)>
0.176470588235294

> <Cluster(2)>
20

$$$$

  SciTegic05221515302D

 18 19  0  0  0  0            999 V2000
    1.3940    6.5409    0.0000 C   0  0
    0.0949    5.7909    0.0000 C   0  0
    0.0949    4.2909    0.0000 C   0  0
   -1.2040    3.5409    0.0000 N   0  0
   -1.2040    2.0409    0.0000 C   0  0  1  0  0  0
    0.0095    1.1593    0.0000 C   0  0
   -0.4540   -0.2674    0.0000 C   0  0  2  0  0  0
    0.4277   -1.4809    0.0000 C   0  0
   -0.1825   -2.8512    0.0000 F   0  0
   -1.9540   -0.2674    0.0000 C   0  0  1  0  0  0
   -2.8358   -1.4809    0.0000 C   0  0
   -4.3274   -1.3241    0.0000 O   0  0
   -2.4176    1.1593    0.0000 O   0  0
   -2.5031    4.2909    0.0000 C   0  0
   -3.8022    3.5409    0.0000 O   0  0
   -2.5031    5.7909    0.0000 N   0  0
   -1.2040    6.5409    0.0000 C   0  0
   -1.2040    8.0409    0.0000 O   0  0
  1  2  1  0
  2  3  2  0
  3  4  1  0
  5  4  1  1
  5  6  1  0
  6  7  1  0
  7  8  1  6
  8  9  1  0
  7 10  1  0
 10 11  1  1
 11 12  1  0
 10 13  1  0
  5 13  1  0
  4 14  1  0
 14 15  2  0
 14 16  1  0
 16 17  1  0
  2 17  1  0
 17 18  2  0
M  END
> <CDDNumber>
CDD-343258

> <Essentiality1>
In Vitro Essential (0.09)

> <TargetGene1>
thiL (Rv2977c)

> <TargetGene1Link>
http://genome.tbdb.org/annotation/genome/tbdb/GeneDetails.html?sp=S7000000635251301

> <Essentiality1LinkPubMed1>
http://www.ncbi.nlm.nih.gov/pubmed?term=12657046

> <Gene1LinkPubMed1>
http://www.ncbi.nlm.nih.gov/pubmed?term=15801836

> <Pathway1Case1>
thiamin biosynthesis I

> <Pathway1Link1>
http://tbcyc.tbdb.org/MTH37RVV/NEW-IMAGE?type=PATHWAY&object=THISYN-PWY&detail-level=2&detail-level=1

> <TargetGene1Predicted>
false

> <DistanceToCenter(1)>
0.0476190476190477

> <Cluster(1)>
30

> <DistanceToCenter(2)>
0.0476190476190477

> <Cluster(2)>
20

$$$$

  SciTegic05221515302D

 20 21  0  0  0  0            999 V2000
    1.3519    7.0870    0.0000 C   0  0
    0.0529    6.3370    0.0000 C   0  0
    0.0529    4.8370    0.0000 C   0  0
   -1.2460    4.0870    0.0000 N   0  0
   -1.2460    2.5870    0.0000 C   0  0  2  0  0  0
   -0.0326    1.7054    0.0000 C   0  0
   -0.4960    0.2787    0.0000 C   0  0  2  0  0  0
    0.3856   -0.9347    0.0000 C   0  0
   -0.2246   -2.3051    0.0000 N   0  0
    0.6572   -3.5185    0.0000 N   0  3
    1.5388   -4.7321    0.0000 N   0  5
   -1.9960    0.2787    0.0000 C   0  0  1  0  0  0
   -2.8778   -0.9347    0.0000 C   0  0
   -4.3694   -0.7780    0.0000 O   0  0
   -2.4596    1.7054    0.0000 O   0  0
   -2.5451    4.8370    0.0000 C   0  0
   -3.8442    4.0870    0.0000 O   0  0
   -2.5451    6.3370    0.0000 N   0  0
   -1.2460    7.0870    0.0000 C   0  0
   -1.2460    8.5869    0.0000 O   0  0
  1  2  1  0
  2  3  2  0
  3  4  1  0
  5  4  1  6
  5  6  1  0
  6  7  1  0
  7  8  1  6
  8  9  1  0
  9 10  2  0
 10 11  2  0
  7 12  1  0
 12 13  1  1
 13 14  1  0
 12 15  1  0
  5 15  1  0
  4 16  1  0
 16 17  2  0
 16 18  1  0
 18 19  1  0
  2 19  1  0
 19 20  2  0
M  CHG  2  10   1  11  -1
M  END
> <CDDNumber>
CDD-343404

> <Essentiality1>
In Vitro Essential (0.09)

> <TargetGene1>
thiL (Rv2977c)

> <TargetGene1Link>
http://genome.tbdb.org/annotation/genome/tbdb/GeneDetails.html?sp=S7000000635251301

> <Essentiality1LinkPubMed1>
http://www.ncbi.nlm.nih.gov/pubmed?term=12657046

> <Gene1LinkPubMed1>
http://www.ncbi.nlm.nih.gov/pubmed?term=15801836

> <Pathway1Case1>
thiamin biosynthesis I

> <Pathway1Link1>
http://tbcyc.tbdb.org/MTH37RVV/NEW-IMAGE?type=PATHWAY&object=THISYN-PWY&detail-level=2&detail-level=1

> <TargetGene1Predicted>
false

> <DistanceToCenter(1)>
0.117647058823529

> <Cluster(1)>
30

> <DistanceToCenter(2)>
0.117647058823529

> <Cluster(2)>
20

$$$$

  SciTegic05221515302D

 20 21  0  0  0  0            999 V2000
    1.3519    7.0870    0.0000 C   0  0
    0.0529    6.3370    0.0000 C   0  0
    0.0529    4.8370    0.0000 C   0  0
   -1.2460    4.0870    0.0000 N   0  0
   -1.2460    2.5870    0.0000 C   0  0  1  0  0  0
   -0.0326    1.7054    0.0000 C   0  0
   -0.4960    0.2787    0.0000 C   0  0  2  0  0  0
    0.3856   -0.9347    0.0000 C   0  0
   -0.2246   -2.3051    0.0000 N   0  0
    0.6572   -3.5185    0.0000 N   0  3
    1.5388   -4.7321    0.0000 N   0  5
   -1.9960    0.2787    0.0000 C   0  0  1  0  0  0
   -2.8778   -0.9347    0.0000 C   0  0
   -4.3694   -0.7780    0.0000 O   0  0
   -2.4596    1.7054    0.0000 O   0  0
   -2.5451    4.8370    0.0000 C   0  0
   -3.8442    4.0870    0.0000 O   0  0
   -2.5451    6.3370    0.0000 N   0  0
   -1.2460    7.0870    0.0000 C   0  0
   -1.2460    8.5869    0.0000 O   0  0
  1  2  1  0
  2  3  2  0
  3  4  1  0
  5  4  1  1
  5  6  1  0
  6  7  1  0
  7  8  1  6
  8  9  1  0
  9 10  2  0
 10 11  2  0
  7 12  1  0
 12 13  1  1
 13 14  1  0
 12 15  1  0
  5 15  1  0
  4 16  1  0
 16 17  2  0
 16 18  1  0
 18 19  1  0
  2 19  1  0
 19 20  2  0
M  CHG  2  10   1  11  -1
M  END
> <CDDNumber>
CDD-343125

> <Essentiality1>
In Vitro Essential (0.09)

> <TargetGene1>
thiL (Rv2977c)

> <TargetGene1Link>
http://genome.tbdb.org/annotation/genome/tbdb/GeneDetails.html?sp=S7000000635251301

> <Essentiality1LinkPubMed1>
http://www.ncbi.nlm.nih.gov/pubmed?term=12657046

> <Gene1LinkPubMed1>
http://www.ncbi.nlm.nih.gov/pubmed?term=15801836

> <Pathway1Case1>
thiamin biosynthesis I

> <Pathway1Link1>
http://tbcyc.tbdb.org/MTH37RVV/NEW-IMAGE?type=PATHWAY&object=THISYN-PWY&detail-level=2&detail-level=1

> <TargetGene1Predicted>
false

> <DistanceToCenter(1)>
0.117647058823529

> <Cluster(1)>
30

> <DistanceToCenter(2)>
0.117647058823529

> <Cluster(2)>
20

$$$$

  SciTegic05221515302D

 47 48  0  0  0  0            999 V2000
  -10.3923   -1.3312    0.0000 N   0  0
   -9.0932   -0.5812    0.0000 C   0  0
   -7.7941   -1.3312    0.0000 C   0  0
   -6.4952   -0.5812    0.0000 C   0  0
   -5.1961   -1.3312    0.0000 C   0  0
   -5.1961   -2.8312    0.0000 N   0  0
   -3.8971   -0.5812    0.0000 C   0  0
   -2.5980   -1.3312    0.0000 C   0  0
   -2.5980   -2.8312    0.0000 O   0  0
   -1.2991   -0.5812    0.0000 N   0  0
    0.0000   -1.3312    0.0000 C   0  0
    1.2991   -0.5812    0.0000 C   0  0
    0.0000    0.1687    0.0000 N   0  0
    0.0000    1.6687    0.0000 C   0  0
   -1.2991    2.4187    0.0000 O   0  0
    1.7491    2.8687    0.0000 C   0  0
    1.2991    3.9187    0.0000 C   0  0
    0.0000    4.6687    0.0000 O   0  0
    3.0480    2.1187    0.0000 N   0  0
    4.3471    2.8687    0.0000 C   0  0
    3.8971    3.9187    0.0000 O   0  0
    5.1961    1.6687    0.0000 C   0  0
    5.1961    0.1687    0.0000 N   0  0
    6.4952    2.4187    0.0000 C   0  0
    7.7941    1.6687    0.0000 N   0  0
    7.7941    0.1687    0.0000 C   0  0
    9.2859    0.3255    0.0000 O   0  0
    6.4952   -0.5812    0.0000 C   0  0
    6.4952   -2.0812    0.0000 N   0  0
    5.1961   -2.8312    0.0000 C   0  0
    5.1961   -4.3312    0.0000 O   0  0
    3.8971   -2.0812    0.0000 C   0  0
    2.5980   -2.8312    0.0000 N   0  0
    1.2991   -2.0812    0.0000 C   0  0
    0.0000   -2.8312    0.0000 O   0  0
    3.8971   -0.5812    0.0000 C   0  0
    2.5980    0.1687    0.0000 N   0  0
    2.5980    1.6687    0.0000 C   0  0
    3.8971    2.4187    0.0000 N   0  0
    1.2991    2.4187    0.0000 O   0  0
    7.7941   -1.3312    0.0000 C   0  0
    9.0932   -0.5812    0.0000 C   0  0
   10.3923   -1.3312    0.0000 C   0  0
   10.3923   -2.8312    0.0000 N   0  0
    9.0932   -3.5812    0.0000 C   0  0
    9.0932   -5.0812    0.0000 N   0  0
    7.7941   -2.8312    0.0000 N   0  0
  1  2  1  0
  2  3  1  0
  3  4  1  0
  4  5  1  0
  5  6  1  0
  5  7  1  0
  7  8  1  0
  8  9  2  0
  8 10  1  0
 10 11  1  0
 11 12  1  0
 12 13  1  0
 13 14  1  0
 14 15  2  0
 14 16  1  0
 16 17  1  0
 17 18  1  0
 16 19  1  0
 19 20  1  0
 20 21  2  0
 20 22  1  0
 22 23  1  0
 22 24  1  0
 24 25  1  0
 25 26  1  0
 26 27  2  0
 26 28  1  0
 28 29  1  0
 29 30  1  0
 30 31  2  0
 30 32  1  0
 32 33  1  0
 33 34  1  0
 12 34  1  0
 34 35  2  0
 32 36  2  0
 36 37  1  0
 37 38  1  0
 38 39  1  0
 38 40  2  0
 28 41  1  0
 41 42  1  0
 42 43  1  0
 43 44  1  0
 44 45  1  0
 45 46  1  0
 45 47  2  0
 41 47  1  0
M  END
> <CDDNumber>
CDD-93

> <Essentiality1>
In Vitro Essential  (0.08)

> <TargetGene1>
rplJ (Rv0651)

> <TargetGene1Link>
http://genome.tbdb.org/annotation/genome/tbdb/GeneDetails.html?sp=S7000000635248577

> <Essentiality1LinkPubMed1>
http://www.ncbi.nlm.nih.gov/pubmed?term=12657046

> <Gene1LinkPubMed1>
http://www.ncbi.nlm.nih.gov/pubmed?term=19301903

> <Pathway1Case1>
Translation

> <Pathway1Link1>
http://www.genome.jp/kegg-bin/show_pathway?mtu03010+Rv0701

> <TargetGene1Predicted>
true

> <DistanceToCenter(1)>
0.324324324324324

> <Cluster(1)>
30

> <DistanceToCenter(2)>
0

> <Cluster(2)>
78

$$$$

  SciTegic05221515302D

 20 21  0  0  0  0            999 V2000
   -2.5264    3.8614    0.0000 C   0  0
   -1.2273    3.1114    0.0000 C   0  0
    0.0718    3.8614    0.0000 O   0  0
   -1.2273    1.6115    0.0000 N   0  0
    0.0718    0.8615    0.0000 C   0  0
    0.0718   -0.6385    0.0000 C   0  0  1  0  0  0
    1.2852   -1.5201    0.0000 O   0  0
    0.8217   -2.9466    0.0000 C   0  0  2  0  0  0
   -0.6782   -2.9466    0.0000 C   0  0
   -1.1419   -1.5201    0.0000 C   0  0  2  0  0  0
   -2.5684   -1.0567    0.0000 O   0  0
    1.7034   -4.1602    0.0000 N   0  0
    3.1952   -4.0033    0.0000 C   0  0
    4.0768   -5.2170    0.0000 C   0  0
    5.5686   -5.0602    0.0000 C   0  0
    3.4666   -6.5873    0.0000 C   0  0
    4.3484   -7.8007    0.0000 O   0  0
    1.9750   -6.7440    0.0000 N   0  0
    1.0932   -5.5306    0.0000 C   0  0
   -0.3984   -5.6873    0.0000 O   0  0
  1  2  1  0
  2  3  2  0
  2  4  1  0
  4  5  1  0
  6  5  1  1
  6  7  1  0
  7  8  1  0
  8  9  1  0
  9 10  1  0
  6 10  1  0
 10 11  1  6
  8 12  1  1
 12 13  1  0
 13 14  2  0
 14 15  1  0
 14 16  1  0
 16 17  2  0
 16 18  1  0
 18 19  1  0
 12 19  1  0
 19 20  2  0
M  END
> <CDDNumber>
CDD-343319

> <Essentiality1>
In Vitro Essential (0.09)

> <TargetGene1>
thiL (Rv2977c)

> <TargetGene1Link>
http://genome.tbdb.org/annotation/genome/tbdb/GeneDetails.html?sp=S7000000635251301

> <Essentiality1LinkPubMed1>
http://www.ncbi.nlm.nih.gov/pubmed?term=12657046

> <Gene1LinkPubMed1>
http://www.ncbi.nlm.nih.gov/pubmed?term=15801836

> <Pathway1Case1>
thiamin biosynthesis I

> <Pathway1Link1>
http://tbcyc.tbdb.org/MTH37RVV/NEW-IMAGE?type=PATHWAY&object=THISYN-PWY&detail-level=2&detail-level=1

> <TargetGene1Predicted>
false

> <DistanceToCenter(1)>
0.104477611940298

> <Cluster(1)>
30

> <DistanceToCenter(2)>
0.104477611940298

> <Cluster(2)>
20

$$$$

  SciTegic05221515302D

 48 49  0  0  0  0            999 V2000
   -6.0730   -0.0562    0.0000 N   0  0
   -4.7739    0.6938    0.0000 C   0  0
   -3.4748   -0.0562    0.0000 C   0  0
   -2.1759    0.6938    0.0000 C   0  0
   -0.8768   -0.0562    0.0000 C   0  0
   -0.8768   -1.5562    0.0000 N   0  0
    0.4222    0.6938    0.0000 C   0  0
    1.7212   -0.0562    0.0000 C   0  0
    1.7212   -1.5562    0.0000 O   0  0
    3.0202    0.6938    0.0000 N   0  0
    3.0202    2.1938    0.0000 C   0  0
    1.7212    1.4438    0.0000 C   0  0
    0.4222    2.1938    0.0000 N   0  0
    0.4222    3.6938    0.0000 C   0  0
   -1.0696    3.5370    0.0000 O   0  0
    1.7212    4.4438    0.0000 C   0  0  2  0  0  0
    1.7212    5.9437    0.0000 N   0  0
    3.0202    6.6937    0.0000 C   0  0
    4.3193    5.9437    0.0000 O   0  0
    3.0202    8.1937    0.0000 C   0  0
    4.3193    8.9437    0.0000 N   0  0
    5.6184    8.1937    0.0000 C   0  0
    6.9173    8.9437    0.0000 O   0  0
    5.6184    6.6937    0.0000 C   0  0
    6.9173    7.4437    0.0000 C   0  0
    8.2164    6.6937    0.0000 O   0  0
    6.9173    5.9437    0.0000 N   0  0
    6.9173    4.4438    0.0000 C   0  0
    8.2164    3.6938    0.0000 O   0  0
    5.6184    3.6938    0.0000 C   0  0
    6.9173    2.9438    0.0000 C   0  0
    6.9173    1.4438    0.0000 O   0  0
    5.6184    2.1938    0.0000 N   0  0
    4.3193    1.4438    0.0000 C   0  0
    4.3193   -0.0562    0.0000 O   0  0
    1.7212    8.9437    0.0000 C   0  0
    1.7212   10.4437    0.0000 N   0  0
    3.0202   11.1937    0.0000 C   0  0
    3.0202   12.6937    0.0000 N   0  0
    4.3193   10.4437    0.0000 O   0  0
    0.4222    5.1938    0.0000 C   0  0
    0.4222    6.6937    0.0000 C   0  0
   -0.8768    7.4437    0.0000 C   0  0  2  0  0  0
   -0.8768    8.9437    0.0000 O   0  0
   -2.1759    6.6937    0.0000 N   0  0
   -2.1759    5.1938    0.0000 C   0  0
   -3.4748    4.4438    0.0000 N   0  0
   -0.8768    4.4438    0.0000 N   0  0
  1  2  1  0
  2  3  1  0
  3  4  1  0
  4  5  1  0
  5  6  1  0
  5  7  1  0
  7  8  1  0
  8  9  2  0
  8 10  1  0
 10 11  1  0
 11 12  1  0
 12 13  1  0
 13 14  1  0
 14 15  2  0
 14 16  1  0
 16 17  1  0
 17 18  1  0
 18 19  2  0
 18 20  1  0
 20 21  1  0
 21 22  1  0
 22 23  2  0
 22 24  1  0
 24 25  1  0
 25 26  1  0
 24 27  1  0
 27 28  1  0
 28 29  2  0
 28 30  1  0
 30 31  1  0
 31 32  1  0
 30 33  1  0
 33 34  1  0
 11 34  1  0
 34 35  2  0
 20 36  2  0
 36 37  1  0
 37 38  1  0
 38 39  1  0
 38 40  2  0
 16 41  1  6
 41 42  1  0
 42 43  1  0
 43 44  1  1
 43 45  1  0
 45 46  1  0
 46 47  1  0
 46 48  2  0
 41 48  1  0
M  END
> <CDDNumber>
CDD-1376136

> <Essentiality1>
In Vitro Essential  (0.08)

> <TargetGene1>
rplJ (Rv0651)

> <TargetGene1Link>
http://genome.tbdb.org/annotation/genome/tbdb/GeneDetails.html?sp=S7000000635248577

> <Essentiality1LinkPubMed1>
http://www.ncbi.nlm.nih.gov/pubmed?term=12657046

> <Gene1LinkPubMed1>
http://www.ncbi.nlm.nih.gov/pubmed?term=19301903

> <Pathway1Case1>
Translation

> <Pathway1Link1>
http://www.genome.jp/kegg-bin/show_pathway?mtu03010+Rv0701

> <TargetGene1Predicted>
true

> <DistanceToCenter(1)>
0.324324324324324

> <Cluster(1)>
30

> <DistanceToCenter(2)>
0

> <Cluster(2)>
78

$$$$

  SciTegic05221515302D

 17 18  0  0  0  0            999 V2000
    1.2758    6.5409    0.0000 C   0  0
   -0.0233    5.7909    0.0000 C   0  0
   -0.0233    4.2909    0.0000 C   0  0
   -1.3222    3.5409    0.0000 N   0  0
   -1.3222    2.0409    0.0000 C   0  0  1  0  0  0
   -0.1087    1.1593    0.0000 C   0  0
   -0.5722   -0.2674    0.0000 C   0  0  2  0  0  0
    0.3095   -1.4808    0.0000 O   0  0
   -2.0722   -0.2674    0.0000 C   0  0  1  0  0  0
   -2.9540   -1.4808    0.0000 C   0  0
   -2.3438   -2.8512    0.0000 N   0  0
   -2.5358    1.1593    0.0000 O   0  0
   -2.6212    4.2909    0.0000 C   0  0
   -3.9203    3.5409    0.0000 O   0  0
   -2.6212    5.7909    0.0000 N   0  0
   -1.3222    6.5409    0.0000 C   0  0
   -1.3222    8.0409    0.0000 O   0  0
  1  2  1  0
  2  3  2  0
  3  4  1  0
  5  4  1  1
  5  6  1  0
  6  7  1  0
  7  8  1  6
  7  9  1  0
  9 10  1  1
 10 11  1  0
  9 12  1  0
  5 12  1  0
  4 13  1  0
 13 14  2  0
 13 15  1  0
 15 16  1  0
  2 16  1  0
 16 17  2  0
M  END
> <CDDNumber>
CDD-343475

> <Essentiality1>
In Vitro Essential (0.09)

> <TargetGene1>
thiL (Rv2977c)

> <TargetGene1Link>
http://genome.tbdb.org/annotation/genome/tbdb/GeneDetails.html?sp=S7000000635251301

> <Essentiality1LinkPubMed1>
http://www.ncbi.nlm.nih.gov/pubmed?term=12657046

> <Gene1LinkPubMed1>
http://www.ncbi.nlm.nih.gov/pubmed?term=15801836

> <Pathway1Case1>
thiamin biosynthesis I

> <Pathway1Link1>
http://tbcyc.tbdb.org/MTH37RVV/NEW-IMAGE?type=PATHWAY&object=THISYN-PWY&detail-level=2&detail-level=1

> <TargetGene1Predicted>
false

> <DistanceToCenter(1)>
0.0909090909090909

> <Cluster(1)>
30

> <DistanceToCenter(2)>
0.0909090909090909

> <Cluster(2)>
20

$$$$

  SciTegic05221515302D

 18 19  0  0  0  0            999 V2000
    1.2853    6.5409    0.0000 C   0  0
   -0.0138    5.7909    0.0000 C   0  0
   -0.0138    4.2909    0.0000 C   0  0
   -1.3127    3.5409    0.0000 N   0  0
   -1.3127    2.0409    0.0000 C   0  0  2  0  0  0
   -0.0993    1.1593    0.0000 O   0  0
   -0.5627   -0.2674    0.0000 C   0  0  2  0  0  0
    0.3189   -1.4809    0.0000 C   0  0
   -0.2913   -2.8512    0.0000 O   0  0
   -2.0627   -0.2674    0.0000 C   0  0  1  0  0  0
   -2.9445   -1.4809    0.0000 O   0  0
   -2.5263    1.1593    0.0000 C   0  0  1  0  0  0
   -3.9529    1.6228    0.0000 O   0  0
   -2.6118    4.2909    0.0000 C   0  0
   -3.9109    3.5409    0.0000 O   0  0
   -2.6118    5.7909    0.0000 N   0  0
   -1.3127    6.5409    0.0000 C   0  0
   -1.3127    8.0409    0.0000 O   0  0
  1  2  1  0
  2  3  2  0
  3  4  1  0
  5  4  1  6
  5  6  1  0
  6  7  1  0
  7  8  1  6
  8  9  1  0
  7 10  1  0
 10 11  1  1
 10 12  1  0
  5 12  1  0
 12 13  1  1
  4 14  1  0
 14 15  2  0
 14 16  1  0
 16 17  1  0
  2 17  1  0
 17 18  2  0
M  END
> <CDDNumber>
CDD-342204

> <Essentiality1>
In Vitro Essential (0.09)

> <TargetGene1>
thiL (Rv2977c)

> <TargetGene1Link>
http://genome.tbdb.org/annotation/genome/tbdb/GeneDetails.html?sp=S7000000635251301

> <Essentiality1LinkPubMed1>
http://www.ncbi.nlm.nih.gov/pubmed?term=12657046

> <Gene1LinkPubMed1>
http://www.ncbi.nlm.nih.gov/pubmed?term=15801836

> <Pathway1Case1>
thiamin biosynthesis I

> <Pathway1Link1>
http://tbcyc.tbdb.org/MTH37RVV/NEW-IMAGE?type=PATHWAY&object=THISYN-PWY&detail-level=2&detail-level=1

> <TargetGene1Predicted>
false

> <DistanceToCenter(1)>
0.09375

> <Cluster(1)>
30

> <DistanceToCenter(2)>
0.09375

> <Cluster(2)>
20

$$$$

  SciTegic05221515302D

 18 19  0  0  0  0            999 V2000
    1.2853    6.5409    0.0000 C   0  0
   -0.0138    5.7909    0.0000 C   0  0
   -0.0138    4.2909    0.0000 C   0  0
   -1.3127    3.5409    0.0000 N   0  0
   -1.3127    2.0409    0.0000 C   0  0  2  0  0  0
   -0.0993    1.1593    0.0000 O   0  0
   -0.5627   -0.2674    0.0000 C   0  0  2  0  0  0
    0.3189   -1.4809    0.0000 C   0  0
   -0.2913   -2.8512    0.0000 O   0  0
   -2.0627   -0.2674    0.0000 C   0  0  1  0  0  0
   -2.9445   -1.4809    0.0000 O   0  0
   -2.5263    1.1593    0.0000 C   0  0  2  0  0  0
   -3.9529    1.6228    0.0000 O   0  0
   -2.6118    4.2909    0.0000 C   0  0
   -3.9109    3.5409    0.0000 O   0  0
   -2.6118    5.7909    0.0000 N   0  0
   -1.3127    6.5409    0.0000 C   0  0
   -1.3127    8.0409    0.0000 O   0  0
  1  2  1  0
  2  3  2  0
  3  4  1  0
  5  4  1  6
  5  6  1  0
  6  7  1  0
  7  8  1  6
  8  9  1  0
  7 10  1  0
 10 11  1  1
 10 12  1  0
  5 12  1  0
 12 13  1  6
  4 14  1  0
 14 15  2  0
 14 16  1  0
 16 17  1  0
  2 17  1  0
 17 18  2  0
M  END
> <CDDNumber>
CDD-343561

> <Essentiality1>
In Vitro Essential (0.09)

> <TargetGene1>
thiL (Rv2977c)

> <TargetGene1Link>
http://genome.tbdb.org/annotation/genome/tbdb/GeneDetails.html?sp=S7000000635251301

> <Essentiality1LinkPubMed1>
http://www.ncbi.nlm.nih.gov/pubmed?term=12657046

> <Gene1LinkPubMed1>
http://www.ncbi.nlm.nih.gov/pubmed?term=15801836

> <Pathway1Case1>
thiamin biosynthesis I

> <Pathway1Link1>
http://tbcyc.tbdb.org/MTH37RVV/NEW-IMAGE?type=PATHWAY&object=THISYN-PWY&detail-level=2&detail-level=1

> <TargetGene1Predicted>
false

> <DistanceToCenter(1)>
0.09375

> <Cluster(1)>
30

> <DistanceToCenter(2)>
0.09375

> <Cluster(2)>
20

$$$$

  SciTegic05221515302D

 17 18  0  0  0  0            999 V2000
   -1.2273    2.1177    0.0000 O   0  0
    0.0718    1.3677    0.0000 C   0  0
    0.0718   -0.1323    0.0000 C   0  0  1  0  0  0
    1.2852   -1.0139    0.0000 O   0  0
    0.8217   -2.4404    0.0000 C   0  0  2  0  0  0
   -0.6782   -2.4404    0.0000 C   0  0
   -1.1419   -1.0139    0.0000 C   0  0  2  0  0  0
   -2.5684   -0.5504    0.0000 O   0  0
    1.7034   -3.6540    0.0000 N   0  0
    3.1952   -3.4971    0.0000 C   0  0
    4.0768   -4.7107    0.0000 C   0  0
    5.5686   -4.5540    0.0000 O   0  0
    3.4666   -6.0811    0.0000 C   0  0
    4.3484   -7.2945    0.0000 O   0  0
    1.9750   -6.2378    0.0000 N   0  0
    1.0932   -5.0244    0.0000 C   0  0
   -0.3984   -5.1811    0.0000 O   0  0
  1  2  1  0
  3  2  1  1
  3  4  1  0
  4  5  1  0
  5  6  1  0
  6  7  1  0
  3  7  1  0
  7  8  1  6
  5  9  1  1
  9 10  1  0
 10 11  2  0
 11 12  1  0
 11 13  1  0
 13 14  2  0
 13 15  1  0
 15 16  1  0
  9 16  1  0
 16 17  2  0
M  END
> <CDDNumber>
CDD-342683

> <Essentiality1>
In Vitro Essential (0.09)

> <TargetGene1>
thiL (Rv2977c)

> <TargetGene1Link>
http://genome.tbdb.org/annotation/genome/tbdb/GeneDetails.html?sp=S7000000635251301

> <Essentiality1LinkPubMed1>
http://www.ncbi.nlm.nih.gov/pubmed?term=12657046

> <Gene1LinkPubMed1>
http://www.ncbi.nlm.nih.gov/pubmed?term=15801836

> <Pathway1Case1>
thiamin biosynthesis I

> <Pathway1Link1>
http://tbcyc.tbdb.org/MTH37RVV/NEW-IMAGE?type=PATHWAY&object=THISYN-PWY&detail-level=2&detail-level=1

> <TargetGene1Predicted>
false

> <DistanceToCenter(1)>
0.0923076923076923

> <Cluster(1)>
30

> <DistanceToCenter(2)>
0.0923076923076923

> <Cluster(2)>
20

$$$$

  SciTegic05221515302D

 17 18  0  0  0  0            999 V2000
    1.2758    6.5409    0.0000 C   0  0
   -0.0233    5.7909    0.0000 C   0  0
   -0.0233    4.2909    0.0000 C   0  0
   -1.3222    3.5409    0.0000 N   0  0
   -1.3222    2.0409    0.0000 C   0  0  1  0  0  0
   -0.1087    1.1593    0.0000 C   0  0
   -0.5722   -0.2674    0.0000 C   0  0  2  0  0  0
    0.3095   -1.4808    0.0000 N   0  0
   -2.0722   -0.2674    0.0000 C   0  0  1  0  0  0
   -2.9540   -1.4808    0.0000 C   0  0
   -2.3438   -2.8512    0.0000 O   0  0
   -2.5358    1.1593    0.0000 O   0  0
   -2.6212    4.2909    0.0000 C   0  0
   -3.9203    3.5409    0.0000 O   0  0
   -2.6212    5.7909    0.0000 N   0  0
   -1.3222    6.5409    0.0000 C   0  0
   -1.3222    8.0409    0.0000 O   0  0
  1  2  1  0
  2  3  2  0
  3  4  1  0
  5  4  1  1
  5  6  1  0
  6  7  1  0
  7  8  1  6
  7  9  1  0
  9 10  1  1
 10 11  1  0
  9 12  1  0
  5 12  1  0
  4 13  1  0
 13 14  2  0
 13 15  1  0
 15 16  1  0
  2 16  1  0
 16 17  2  0
M  END
> <CDDNumber>
CDD-343810

> <Essentiality1>
In Vitro Essential (0.09)

> <TargetGene1>
thiL (Rv2977c)

> <TargetGene1Link>
http://genome.tbdb.org/annotation/genome/tbdb/GeneDetails.html?sp=S7000000635251301

> <Essentiality1LinkPubMed1>
http://www.ncbi.nlm.nih.gov/pubmed?term=12657046

> <Gene1LinkPubMed1>
http://www.ncbi.nlm.nih.gov/pubmed?term=15801836

> <Pathway1Case1>
thiamin biosynthesis I

> <Pathway1Link1>
http://tbcyc.tbdb.org/MTH37RVV/NEW-IMAGE?type=PATHWAY&object=THISYN-PWY&detail-level=2&detail-level=1

> <TargetGene1Predicted>
false

> <DistanceToCenter(1)>
0.0615384615384615

> <Cluster(1)>
30

> <DistanceToCenter(2)>
0.0615384615384615

> <Cluster(2)>
20

$$$$

  SciTegic05221515302D

 17 18  0  0  0  0            999 V2000
    1.2758    6.5409    0.0000 C   0  0
   -0.0233    5.7909    0.0000 C   0  0
   -0.0233    4.2909    0.0000 C   0  0
   -1.3222    3.5409    0.0000 N   0  0
   -1.3222    2.0409    0.0000 C   0  0  1  0  0  0
   -0.1087    1.1593    0.0000 C   0  0
   -0.5722   -0.2674    0.0000 C   0  0  2  0  0  0
    0.3095   -1.4808    0.0000 O   0  0
   -2.0722   -0.2674    0.0000 C   0  0  1  0  0  0
   -2.9540   -1.4808    0.0000 C   0  0
   -2.3438   -2.8512    0.0000 O   0  0
   -2.5358    1.1593    0.0000 O   0  0
   -2.6212    4.2909    0.0000 C   0  0
   -3.9203    3.5409    0.0000 O   0  0
   -2.6212    5.7909    0.0000 N   0  0
   -1.3222    6.5409    0.0000 C   0  0
   -1.3222    8.0409    0.0000 O   0  0
  1  2  1  0
  2  3  2  0
  3  4  1  0
  5  4  1  1
  5  6  1  0
  6  7  1  0
  7  8  1  6
  7  9  1  0
  9 10  1  1
 10 11  1  0
  9 12  1  0
  5 12  1  0
  4 13  1  0
 13 14  2  0
 13 15  1  0
 15 16  1  0
  2 16  1  0
 16 17  2  0
M  END
> <CDDNumber>
CDD-45665

> <Essentiality1>
In Vitro Essential (0.09)

> <TargetGene1>
thiL (Rv2977c)

> <TargetGene1Link>
http://genome.tbdb.org/annotation/genome/tbdb/GeneDetails.html?sp=S7000000635251301

> <Essentiality1LinkPubMed1>
http://www.ncbi.nlm.nih.gov/pubmed?term=12657046

> <Gene1LinkPubMed1>
http://www.ncbi.nlm.nih.gov/pubmed?term=15801836

> <Pathway1Case1>
thiamin biosynthesis I

> <Pathway1Link1>
http://tbcyc.tbdb.org/MTH37RVV/NEW-IMAGE?type=PATHWAY&object=THISYN-PWY&detail-level=2&detail-level=1

> <TargetGene1Predicted>
false

> <DistanceToCenter(1)>
0.0317460317460317

> <Cluster(1)>
30

> <DistanceToCenter(2)>
0.0317460317460317

> <Cluster(2)>
20

$$$$

  SciTegic05221515302D

 18 19  0  0  0  0            999 V2000
    1.3940    6.5409    0.0000 C   0  0
    0.0949    5.7909    0.0000 C   0  0
    0.0949    4.2909    0.0000 C   0  0
   -1.2040    3.5409    0.0000 N   0  0
   -1.2040    2.0409    0.0000 C   0  0  1  0  0  0
    0.0095    1.1593    0.0000 C   0  0
   -0.4540   -0.2674    0.0000 C   0  0  2  0  0  0
    0.4277   -1.4809    0.0000 C   0  0
   -0.1825   -2.8512    0.0000 O   0  0
   -1.9540   -0.2674    0.0000 C   0  0  1  0  0  0
   -2.8358   -1.4809    0.0000 C   0  0
   -4.3274   -1.3241    0.0000 O   0  0
   -2.4176    1.1593    0.0000 O   0  0
   -2.5031    4.2909    0.0000 C   0  0
   -3.8022    3.5409    0.0000 O   0  0
   -2.5031    5.7909    0.0000 N   0  0
   -1.2040    6.5409    0.0000 C   0  0
   -1.2040    8.0409    0.0000 O   0  0
  1  2  1  0
  2  3  2  0
  3  4  1  0
  5  4  1  1
  5  6  1  0
  6  7  1  0
  7  8  1  6
  8  9  1  0
  7 10  1  0
 10 11  1  1
 11 12  1  0
 10 13  1  0
  5 13  1  0
  4 14  1  0
 14 15  2  0
 14 16  1  0
 16 17  1  0
  2 17  1  0
 17 18  2  0
M  END
> <CDDNumber>
CDD-343318

> <Essentiality1>
In Vitro Essential (0.09)

> <TargetGene1>
thiL (Rv2977c)

> <TargetGene1Link>
http://genome.tbdb.org/annotation/genome/tbdb/GeneDetails.html?sp=S7000000635251301

> <Essentiality1LinkPubMed1>
http://www.ncbi.nlm.nih.gov/pubmed?term=12657046

> <Gene1LinkPubMed1>
http://www.ncbi.nlm.nih.gov/pubmed?term=15801836

> <Pathway1Case1>
thiamin biosynthesis I

> <Pathway1Link1>
http://tbcyc.tbdb.org/MTH37RVV/NEW-IMAGE?type=PATHWAY&object=THISYN-PWY&detail-level=2&detail-level=1

> <TargetGene1Predicted>
false

> <DistanceToCenter(1)>
0

> <Cluster(1)>
30

> <DistanceToCenter(2)>
0

> <Cluster(2)>
20

$$$$

  SciTegic05221515302D

 19 20  0  0  0  0            999 V2000
   -0.7257    2.1177    0.0000 O   0  0
    0.5734    1.3677    0.0000 C   0  0
    0.5734   -0.1322    0.0000 C   0  0  1  0  0  0
    1.7868   -1.0139    0.0000 O   0  0
    1.3234   -2.4404    0.0000 C   0  0  2  0  0  0
   -0.1766   -2.4404    0.0000 C   0  0
   -0.6403   -1.0139    0.0000 C   0  0  2  0  0  0
   -2.0668   -0.5504    0.0000 N   0  0
   -3.1815   -1.5540    0.0000 N   0  3
   -4.2962   -2.5577    0.0000 N   0  5
    2.2050   -3.6540    0.0000 N   0  0
    3.6968   -3.4971    0.0000 C   0  0
    4.5784   -4.7107    0.0000 C   0  0
    6.0702   -4.5540    0.0000 Cl  0  0
    3.9682   -6.0811    0.0000 C   0  0
    4.8501   -7.2945    0.0000 O   0  0
    2.4766   -6.2378    0.0000 N   0  0
    1.5948   -5.0244    0.0000 C   0  0
    0.1032   -5.1811    0.0000 O   0  0
  1  2  1  0
  3  2  1  1
  3  4  1  0
  4  5  1  0
  5  6  1  0
  6  7  1  0
  3  7  1  0
  7  8  1  6
  8  9  2  0
  9 10  2  0
  5 11  1  1
 11 12  1  0
 12 13  2  0
 13 14  1  0
 13 15  1  0
 15 16  2  0
 15 17  1  0
 17 18  1  0
 11 18  1  0
 18 19  2  0
M  CHG  2   9   1  10  -1
M  END
> <CDDNumber>
CDD-345098

> <Essentiality1>
In Vitro Essential (0.09)

> <TargetGene1>
thiL (Rv2977c)

> <TargetGene1Link>
http://genome.tbdb.org/annotation/genome/tbdb/GeneDetails.html?sp=S7000000635251301

> <Essentiality1LinkPubMed1>
http://www.ncbi.nlm.nih.gov/pubmed?term=12657046

> <Gene1LinkPubMed1>
http://www.ncbi.nlm.nih.gov/pubmed?term=15801836

> <Pathway1Case1>
thiamin biosynthesis I

> <Pathway1Link1>
http://tbcyc.tbdb.org/MTH37RVV/NEW-IMAGE?type=PATHWAY&object=THISYN-PWY&detail-level=2&detail-level=1

> <TargetGene1Predicted>
false

> <DistanceToCenter(1)>
0.194444444444444

> <Cluster(1)>
30

> <DistanceToCenter(2)>
0.194444444444444

> <Cluster(2)>
20

$$$$

  SciTegic05221515302D

 18 19  0  0  0  0            999 V2000
    1.2758    8.0409    0.0000 C   0  0
    1.2758    6.5409    0.0000 C   0  0
   -0.0233    5.7909    0.0000 C   0  0
   -0.0233    4.2909    0.0000 C   0  0
   -1.3222    3.5409    0.0000 N   0  0
   -1.3222    2.0409    0.0000 C   0  0  1  0  0  0
   -0.1087    1.1593    0.0000 C   0  0
   -0.5722   -0.2674    0.0000 C   0  0  2  0  0  0
    0.3095   -1.4809    0.0000 O   0  0
   -2.0722   -0.2674    0.0000 C   0  0  1  0  0  0
   -2.9540   -1.4809    0.0000 C   0  0
   -2.3438   -2.8512    0.0000 O   0  0
   -2.5358    1.1593    0.0000 O   0  0
   -2.6212    4.2909    0.0000 C   0  0
   -3.9203    3.5409    0.0000 O   0  0
   -2.6212    5.7909    0.0000 N   0  0
   -1.3222    6.5409    0.0000 C   0  0
   -1.3222    8.0409    0.0000 O   0  0
  1  2  1  0
  2  3  1  0
  3  4  2  0
  4  5  1  0
  6  5  1  1
  6  7  1  0
  7  8  1  0
  8  9  1  6
  8 10  1  0
 10 11  1  1
 11 12  1  0
 10 13  1  0
  6 13  1  0
  5 14  1  0
 14 15  2  0
 14 16  1  0
 16 17  1  0
  3 17  1  0
 17 18  2  0
M  END
> <CDDNumber>
CDD-279309

> <Essentiality1>
In Vitro Essential (0.09)

> <TargetGene1>
thiL (Rv2977c)

> <TargetGene1Link>
http://genome.tbdb.org/annotation/genome/tbdb/GeneDetails.html?sp=S7000000635251301

> <Essentiality1LinkPubMed1>
http://www.ncbi.nlm.nih.gov/pubmed?term=12657046

> <Gene1LinkPubMed1>
http://www.ncbi.nlm.nih.gov/pubmed?term=15801836

> <Pathway1Case1>
thiamin biosynthesis I

> <Pathway1Link1>
http://tbcyc.tbdb.org/MTH37RVV/NEW-IMAGE?type=PATHWAY&object=THISYN-PWY&detail-level=2&detail-level=1

> <TargetGene1Predicted>
false

> <DistanceToCenter(1)>
0.046875

> <Cluster(1)>
30

> <DistanceToCenter(2)>
0.046875

> <Cluster(2)>
20

$$$$

  SciTegic05221515302D

 18 19  0  0  0  0            999 V2000
    1.3940    6.5409    0.0000 C   0  0
    0.0949    5.7909    0.0000 C   0  0
    0.0949    4.2909    0.0000 C   0  0
   -1.2040    3.5409    0.0000 N   0  0
   -1.2040    2.0409    0.0000 C   0  0  1  0  0  0
    0.0095    1.1593    0.0000 C   0  0
   -0.4540   -0.2674    0.0000 C   0  0  2  0  0  0
    0.4277   -1.4809    0.0000 C   0  0
   -0.1825   -2.8512    0.0000 N   0  0
   -1.9540   -0.2674    0.0000 C   0  0  1  0  0  0
   -2.8358   -1.4809    0.0000 C   0  0
   -4.3274   -1.3241    0.0000 O   0  0
   -2.4176    1.1593    0.0000 O   0  0
   -2.5031    4.2909    0.0000 C   0  0
   -3.8022    3.5409    0.0000 O   0  0
   -2.5031    5.7909    0.0000 N   0  0
   -1.2040    6.5409    0.0000 C   0  0
   -1.2040    8.0409    0.0000 O   0  0
  1  2  1  0
  2  3  2  0
  3  4  1  0
  5  4  1  1
  5  6  1  0
  6  7  1  0
  7  8  1  6
  8  9  1  0
  7 10  1  0
 10 11  1  1
 11 12  1  0
 10 13  1  0
  5 13  1  0
  4 14  1  0
 14 15  2  0
 14 16  1  0
 16 17  1  0
  2 17  1  0
 17 18  2  0
M  END
> <CDDNumber>
CDD-343151

> <Essentiality1>
In Vitro Essential (0.09)

> <TargetGene1>
thiL (Rv2977c)

> <TargetGene1Link>
http://genome.tbdb.org/annotation/genome/tbdb/GeneDetails.html?sp=S7000000635251301

> <Essentiality1LinkPubMed1>
http://www.ncbi.nlm.nih.gov/pubmed?term=12657046

> <Gene1LinkPubMed1>
http://www.ncbi.nlm.nih.gov/pubmed?term=15801836

> <Pathway1Case1>
thiamin biosynthesis I

> <Pathway1Link1>
http://tbcyc.tbdb.org/MTH37RVV/NEW-IMAGE?type=PATHWAY&object=THISYN-PWY&detail-level=2&detail-level=1

> <TargetGene1Predicted>
false

> <DistanceToCenter(1)>
0.0317460317460317

> <Cluster(1)>
30

> <DistanceToCenter(2)>
0.0317460317460317

> <Cluster(2)>
20

$$$$

  SciTegic05221515302D

 20 21  0  0  0  0            999 V2000
   -1.5630    2.1177    0.0000 O   0  0
   -0.2639    1.3677    0.0000 C   0  0
   -0.2639   -0.1323    0.0000 C   0  0  1  0  0  0
    0.9495   -1.0139    0.0000 O   0  0
    0.4861   -2.4404    0.0000 C   0  0  2  0  0  0
   -1.0139   -2.4404    0.0000 C   0  0
   -1.4775   -1.0139    0.0000 C   0  0  2  0  0  0
   -2.9040   -0.5504    0.0000 O   0  0
    1.3677   -3.6540    0.0000 N   0  0
    2.8595   -3.4971    0.0000 C   0  0
    3.7411   -4.7107    0.0000 C   0  0
    3.1310   -6.0811    0.0000 C   0  0
    4.0128   -7.2945    0.0000 O   0  0
    1.6394   -6.2378    0.0000 N   0  0
    0.7576   -5.0244    0.0000 C   0  0
   -0.7341   -5.1811    0.0000 O   0  0
    5.2329   -4.5540    0.0000 C   0  0
    6.7247   -4.3971    0.0000 F   0  0
    5.3897   -6.0456    0.0000 F   0  0
    5.0760   -3.0622    0.0000 F   0  0
  1  2  1  0
  3  2  1  1
  3  4  1  0
  4  5  1  0
  5  6  1  0
  6  7  1  0
  3  7  1  0
  7  8  1  6
  5  9  1  1
  9 10  1  0
 10 11  2  0
 11 12  1  0
 12 13  2  0
 12 14  1  0
 14 15  1  0
  9 15  1  0
 15 16  2  0
 11 17  1  0
 17 18  1  0
 17 19  1  0
 17 20  1  0
M  END
> <CDDNumber>
CDD-698

> <Essentiality1>
In Vitro Essential (0.09)

> <TargetGene1>
thiL (Rv2977c)

> <TargetGene1Link>
http://genome.tbdb.org/annotation/genome/tbdb/GeneDetails.html?sp=S7000000635251301

> <Essentiality1LinkPubMed1>
http://www.ncbi.nlm.nih.gov/pubmed?term=12657046

> <Gene1LinkPubMed1>
http://www.ncbi.nlm.nih.gov/pubmed?term=15801836

> <Pathway1Case1>
thiamin biosynthesis I

> <Pathway1Link1>
http://tbcyc.tbdb.org/MTH37RVV/NEW-IMAGE?type=PATHWAY&object=THISYN-PWY&detail-level=2&detail-level=1

> <TargetGene1Predicted>
false

> <DistanceToCenter(1)>
0.104477611940298

> <Cluster(1)>
30

> <DistanceToCenter(2)>
0.104477611940298

> <Cluster(2)>
20

$$$$

  SciTegic05221515302D

 18 19  0  0  0  0            999 V2000
   -0.4512    2.1178    0.0000 O   0  0
    0.8479    1.3678    0.0000 C   0  0
    0.8479   -0.1322    0.0000 C   0  0  1  0  0  0
    2.0614   -1.0139    0.0000 O   0  0
    1.5979   -2.4404    0.0000 C   0  0  2  0  0  0
    0.0979   -2.4404    0.0000 C   0  0
   -0.3657   -1.0139    0.0000 C   0  0  2  0  0  0
   -1.7923   -0.5504    0.0000 N   0  0
   -2.9070   -1.5540    0.0000 N   0  3
   -4.0217   -2.5577    0.0000 N   0  5
    2.4795   -3.6540    0.0000 N   0  0
    3.9714   -3.4971    0.0000 C   0  0
    4.8530   -4.7108    0.0000 C   0  0
    4.2428   -6.0811    0.0000 C   0  0
    5.1246   -7.2946    0.0000 O   0  0
    2.7512   -6.2379    0.0000 N   0  0
    1.8694   -5.0244    0.0000 C   0  0
    0.3777   -5.1811    0.0000 O   0  0
  1  2  1  0
  3  2  1  1
  3  4  1  0
  4  5  1  0
  5  6  1  0
  6  7  1  0
  3  7  1  0
  7  8  1  6
  8  9  2  0
  9 10  2  0
  5 11  1  1
 11 12  1  0
 12 13  2  0
 13 14  1  0
 14 15  2  0
 14 16  1  0
 16 17  1  0
 11 17  1  0
 17 18  2  0
M  CHG  2   9   1  10  -1
M  END
> <CDDNumber>
CDD-740

> <Essentiality1>
In Vitro Essential (0.09)

> <TargetGene1>
thiL (Rv2977c)

> <TargetGene1Link>
http://genome.tbdb.org/annotation/genome/tbdb/GeneDetails.html?sp=S7000000635251301

> <Essentiality1LinkPubMed1>
http://www.ncbi.nlm.nih.gov/pubmed?term=12657046

> <Gene1LinkPubMed1>
http://www.ncbi.nlm.nih.gov/pubmed?term=15801836

> <Pathway1Case1>
thiamin biosynthesis I

> <Pathway1Link1>
http://tbcyc.tbdb.org/MTH37RVV/NEW-IMAGE?type=PATHWAY&object=THISYN-PWY&detail-level=2&detail-level=1

> <TargetGene1Predicted>
false

> <DistanceToCenter(1)>
0.161764705882353

> <Cluster(1)>
30

> <DistanceToCenter(2)>
0.161764705882353

> <Cluster(2)>
20

$$$$

  SciTegic05221515302D

 17 18  0  0  0  0            999 V2000
    1.2758    6.5409    0.0000 C   0  0
   -0.0233    5.7909    0.0000 C   0  0
   -0.0233    4.2909    0.0000 C   0  0
   -1.3222    3.5409    0.0000 N   0  0
   -1.3222    2.0409    0.0000 C   0  0  1  0  0  0
   -0.1087    1.1593    0.0000 C   0  0
   -0.5722   -0.2674    0.0000 C   0  0  2  0  0  0
    0.3095   -1.4808    0.0000 F   0  0
   -2.0722   -0.2674    0.0000 C   0  0  1  0  0  0
   -2.9540   -1.4808    0.0000 C   0  0
   -2.3438   -2.8512    0.0000 O   0  0
   -2.5358    1.1593    0.0000 O   0  0
   -2.6212    4.2909    0.0000 C   0  0
   -3.9203    3.5409    0.0000 O   0  0
   -2.6212    5.7909    0.0000 N   0  0
   -1.3222    6.5409    0.0000 C   0  0
   -1.3222    8.0409    0.0000 O   0  0
  1  2  1  0
  2  3  2  0
  3  4  1  0
  5  4  1  1
  5  6  1  0
  6  7  1  0
  7  8  1  6
  7  9  1  0
  9 10  1  1
 10 11  1  0
  9 12  1  0
  5 12  1  0
  4 13  1  0
 13 14  2  0
 13 15  1  0
 15 16  1  0
  2 16  1  0
 16 17  2  0
M  END
> <CDDNumber>
CDD-342408

> <Essentiality1>
In Vitro Essential (0.09)

> <TargetGene1>
thiL (Rv2977c)

> <TargetGene1Link>
http://genome.tbdb.org/annotation/genome/tbdb/GeneDetails.html?sp=S7000000635251301

> <Essentiality1LinkPubMed1>
http://www.ncbi.nlm.nih.gov/pubmed?term=12657046

> <Gene1LinkPubMed1>
http://www.ncbi.nlm.nih.gov/pubmed?term=15801836

> <Pathway1Case1>
thiamin biosynthesis I

> <Pathway1Link1>
http://tbcyc.tbdb.org/MTH37RVV/NEW-IMAGE?type=PATHWAY&object=THISYN-PWY&detail-level=2&detail-level=1

> <TargetGene1Predicted>
false

> <DistanceToCenter(1)>
0.0769230769230769

> <Cluster(1)>
30

> <DistanceToCenter(2)>
0.0769230769230769

> <Cluster(2)>
20

$$$$

  SciTegic05221515302D

 17 18  0  0  0  0            999 V2000
    0.0718    1.5365    0.0000 C   0  0
    0.0718    0.0365    0.0000 C   0  0  1  0  0  0
    1.2852   -0.8451    0.0000 O   0  0
    0.8217   -2.2717    0.0000 C   0  0  2  0  0  0
   -0.6782   -2.2717    0.0000 C   0  0  2  0  0  0
   -1.5600   -3.4853    0.0000 O   0  0
   -1.1419   -0.8451    0.0000 C   0  0  2  0  0  0
   -2.5684   -0.3817    0.0000 O   0  0
    1.7034   -3.4853    0.0000 N   0  0
    3.1952   -3.3284    0.0000 C   0  0
    4.0768   -4.5420    0.0000 C   0  0
    5.5686   -4.3853    0.0000 F   0  0
    3.4666   -5.9123    0.0000 C   0  0
    4.3484   -7.1258    0.0000 O   0  0
    1.9750   -6.0691    0.0000 N   0  0
    1.0932   -4.8556    0.0000 C   0  0
   -0.3984   -5.0123    0.0000 O   0  0
  2  1  1  1
  2  3  1  0
  3  4  1  0
  4  5  1  0
  5  6  1  6
  5  7  1  0
  2  7  1  0
  7  8  1  6
  4  9  1  1
  9 10  1  0
 10 11  2  0
 11 12  1  0
 11 13  1  0
 13 14  2  0
 13 15  1  0
 15 16  1  0
  9 16  1  0
 16 17  2  0
M  END
> <CDDNumber>
CDD-47925

> <Essentiality1>
In Vitro Essential (0.09)

> <TargetGene1>
thiL (Rv2977c)

> <TargetGene1Link>
http://genome.tbdb.org/annotation/genome/tbdb/GeneDetails.html?sp=S7000000635251301

> <Essentiality1LinkPubMed1>
http://www.ncbi.nlm.nih.gov/pubmed?term=12657046

> <Gene1LinkPubMed1>
http://www.ncbi.nlm.nih.gov/pubmed?term=15801836

> <Pathway1Case1>
thiamin biosynthesis I

> <Pathway1Link1>
http://tbcyc.tbdb.org/MTH37RVV/NEW-IMAGE?type=PATHWAY&object=THISYN-PWY&detail-level=2&detail-level=1

> <TargetGene1Predicted>
false

> <DistanceToCenter(1)>
0.253731343283582

> <Cluster(1)>
30

> <DistanceToCenter(2)>
0.253731343283582

> <Cluster(2)>
20

$$$$

  SciTegic05221515302D

 27 29  0  0  0  0            999 V2000
    1.4803   -1.0245    0.0000 O   0  0
    1.4803   -2.5245    0.0000 C   0  0  1  0  0  0
    2.6940   -3.4061    0.0000 C   0  0
    2.2303   -4.8327    0.0000 C   0  0  1  0  0  0
    0.7303   -4.8327    0.0000 O   0  0
    0.2669   -3.4061    0.0000 C   0  0  2  0  0  0
   -1.1597   -2.9427    0.0000 C   0  0
   -1.4717   -1.4754    0.0000 O   0  0
   -2.8982   -1.0120    0.0000 P   0  0
   -4.3248   -0.5483    0.0000 O   0  0
   -3.3617   -2.4385    0.0000 O   0  0
   -2.4348    0.4146    0.0000 O   0  0
    3.1120   -6.0463    0.0000 N   0  0
    4.6038   -5.8894    0.0000 C   0  0
    5.4854   -7.1030    0.0000 C   0  0
    6.9773   -6.9463    0.0000 C   0  0
    7.8589   -8.1598    0.0000 C   0  0
    9.3507   -8.0030    0.0000 C   0  0
   10.2324   -9.2165    0.0000 C   0  0
    9.6224  -10.5869    0.0000 C   0  0
    8.1305  -10.7436    0.0000 C   0  0
    7.2489   -9.5301    0.0000 C   0  0
    4.8754   -8.4734    0.0000 C   0  0
    5.7571   -9.6869    0.0000 O   0  0
    3.3836   -8.6301    0.0000 N   0  0
    2.5020   -7.4167    0.0000 C   0  0
    1.0102   -7.5734    0.0000 O   0  0
  2  1  1  1
  2  3  1  0
  3  4  1  0
  4  5  1  0
  5  6  1  0
  2  6  1  0
  6  7  1  6
  7  8  1  0
  8  9  1  0
  9 10  1  0
  9 11  1  0
  9 12  2  0
  4 13  1  6
 13 14  1  0
 14 15  2  0
 15 16  1  0
 16 17  1  0
 17 18  2  0
 18 19  1  0
 19 20  2  0
 20 21  1  0
 21 22  2  0
 17 22  1  0
 15 23  1  0
 23 24  2  0
 23 25  1  0
 25 26  1  0
 13 26  1  0
 26 27  2  0
M  END
> <Essentiality1>
In Vitro Essential (0.09)

> <TargetGene1>
thiL (Rv2977c)

> <TargetGene1Link>
[truncated: 1,251,472 more chars]
